# Supplementary material for: YTHDF1 links hypoxia adaptation and non-small cell lung cancer progression
Source: Nat Commun. 2019 Oct 25;10:4892. doi: 10.1038/s41467-019-12801-6 (PMC6814821; doi:10.1038/s41467-019-12801-6)
Supplement: Supplementary file 4 — Supplementary Data 1 [file 41467_2019_12801_MOESM4_ESM.xls]

## Sheet: Sheet1
P-value	N	Term ID	Type	Description
0.0258	3	GO:0038066	BP	p38MAPK cascade
0.0195	3	GO:1900744	BP	regulation of p38MAPK cascade
0.00247	3	GO:1900745	BP	positive regulation of p38MAPK cascade
0.0255	5	GO:0003073	BP	regulation of systemic arterial blood pressure
0.0179	4	GO:0043620	BP	regulation of DNA-templated transcription in response to stress
0.0129	4	GO:0043618	BP	regulation of transcription from RNA polymerase II promoter in response to stress
0.0343	6	GO:0009755	BP	hormone-mediated signaling pathway
0.00681	3	GO:0043922	BP	negative regulation by host of viral transcription
1.82e-05	29	GO:0022610	BP	biological adhesion
1.61e-05	29	GO:0007155	BP	cell adhesion
0.00146	19	GO:0098609	BP	cell-cell adhesion
0.00829	14	GO:0030155	BP	regulation of cell adhesion
0.0108	16	GO:0098602	BP	single organism cell adhesion
0.00451	16	GO:0016337	BP	single organismal cell-cell adhesion
0.0113	12	GO:0007159	BP	leukocyte cell-cell adhesion
0.0164	10	GO:0022407	BP	regulation of cell-cell adhesion
0.00756	11	GO:0001503	BP	ossification
1.5e-05	71	GO:0032502	BP	developmental process
1.15e-05	67	GO:0048856	BP	anatomical structure development
0.000769	32	GO:0009888	BP	tissue development
0.0326	30	GO:0050793	BP	regulation of developmental process
0.0236	68	GO:0051179	BP	localization
3.92e-05	27	GO:0051674	BP	localization of cell
3.69e-06	39	GO:0002376	BP	immune system process
0.0123	20	GO:0002682	BP	regulation of immune system process
0.000271	39	GO:0065009	BP	regulation of molecular function
0.0028	20	GO:0044092	BP	negative regulation of molecular function
1.17e-05	31	GO:0040011	BP	locomotion
0.000261	104	GO:0050896	BP	response to stimulus
3.67e-06	26	GO:0009719	BP	response to endogenous stimulus
2.08e-06	24	GO:0071495	BP	cellular response to endogenous stimulus
0.00108	57	GO:0042221	BP	response to chemical
0.0444	8	GO:0010035	BP	response to inorganic substance
0.00109	14	GO:1901698	BP	response to nitrogen compound
0.00155	20	GO:1901700	BP	response to oxygen-containing compound
1.34e-11	48	GO:0070887	BP	cellular response to chemical stimulus
0.00382	11	GO:1901699	BP	cellular response to nitrogen compound
0.000497	17	GO:1901701	BP	cellular response to oxygen-containing compound
7.14e-09	43	GO:0010033	BP	response to organic substance
0.0018	14	GO:0070848	BP	response to growth factor
0.00879	13	GO:0033993	BP	response to lipid
0.000149	14	GO:0010243	BP	response to organonitrogen compound
0.0016	9	GO:1901652	BP	response to peptide
0.00761	8	GO:0043434	BP	response to peptide hormone
0.00125	3	GO:0043435	BP	response to corticotropin-releasing hormone
2.45e-08	37	GO:0071310	BP	cellular response to organic substance
0.0014	14	GO:0071363	BP	cellular response to growth factor stimulus
0.00366	11	GO:0071396	BP	cellular response to lipid
0.000733	11	GO:0071417	BP	cellular response to organonitrogen compound
0.0189	7	GO:1901653	BP	cellular response to peptide
0.0167	7	GO:0071375	BP	cellular response to peptide hormone stimulus
0.00125	3	GO:0071376	BP	cellular response to corticotropin-releasing hormone stimulus
5.27e-06	36	GO:0009605	BP	response to external stimulus
0.000465	15	GO:0042330	BP	taxis
0.000465	15	GO:0006935	BP	chemotaxis
1.95e-05	48	GO:0006950	BP	response to stress
0.000308	23	GO:0006952	BP	defense response
2.38e-07	18	GO:0006954	BP	inflammatory response
0.0195	3	GO:0002544	BP	chronic inflammatory response
0.0211	5	GO:0002526	BP	acute inflammatory response
0.00309	4	GO:0006953	BP	acute-phase response
3.75e-05	18	GO:0009611	BP	response to wounding
1.13e-08	29	GO:0006955	BP	immune response
0.000132	30	GO:0016265	BP	death
0.000132	30	GO:0008219	BP	cell death
4.75e-05	30	GO:0012501	BP	programmed cell death
3.32e-05	30	GO:0006915	BP	apoptotic process
0.00422	12	GO:0097285	BP	cell-type specific apoptotic process
0.0191	10	GO:1903034	BP	regulation of response to wounding
0.0207	8	GO:0050727	BP	regulation of inflammatory response
0.00681	3	GO:0002676	BP	regulation of chronic inflammatory response
1.19e-05	71	GO:0044767	BP	single-organism developmental process
3.69e-05	54	GO:0048869	BP	cellular developmental process
5.99e-06	53	GO:0030154	BP	cell differentiation
0.00181	9	GO:0045444	BP	fat cell differentiation
0.0165	12	GO:0002521	BP	leukocyte differentiation
0.00718	8	GO:0002573	BP	myeloid leukocyte differentiation
0.000709	6	GO:0035914	BP	skeletal muscle cell differentiation
0.0458	24	GO:0051174	BP	regulation of phosphorus metabolic process
0.0432	24	GO:0019220	BP	regulation of phosphate metabolic process
0.0111	23	GO:0042325	BP	regulation of phosphorylation
0.00192	45	GO:0048583	BP	regulation of response to stimulus
0.0385	7	GO:0050795	BP	regulation of behavior
2.5e-05	61	GO:0048519	BP	negative regulation of biological process
0.016	22	GO:0048585	BP	negative regulation of response to stimulus
0.0123	7	GO:0071216	BP	cellular response to biotic stimulus
5.17e-05	67	GO:0048518	BP	positive regulation of biological process
0.0213	20	GO:0051094	BP	positive regulation of developmental process
0.00919	27	GO:0048584	BP	positive regulation of response to stimulus
0.00451	9	GO:0032103	BP	positive regulation of response to external stimulus
0.017	6	GO:0048520	BP	positive regulation of behavior
0.00416	16	GO:0002684	BP	positive regulation of immune system process
0.0314	10	GO:0040017	BP	positive regulation of locomotion
0.000237	59	GO:0048522	BP	positive regulation of cellular process
5e-05	57	GO:0048523	BP	negative regulation of cellular process
0.0407	4	GO:0043502	BP	regulation of muscle adaptation
0.0223	16	GO:0001775	BP	cell activation
0.00333	16	GO:0045321	BP	leukocyte activation
0.0369	68	GO:0019222	BP	regulation of metabolic process
0.0407	61	GO:0060255	BP	regulation of macromolecule metabolic process
0.000334	38	GO:0051246	BP	regulation of protein metabolic process
0.00333	36	GO:0009892	BP	negative regulation of metabolic process
0.0261	31	GO:0010605	BP	negative regulation of macromolecule metabolic process
0.00117	32	GO:0050790	BP	regulation of catalytic activity
0.00159	21	GO:0051336	BP	regulation of hydrolase activity
0.00689	16	GO:0043086	BP	negative regulation of catalytic activity
8.35e-05	31	GO:0006928	BP	movement of cell or subcellular component
3.92e-05	27	GO:0048870	BP	cell motility
2.5e-05	26	GO:0016477	BP	cell migration
2.49e-05	12	GO:0060326	BP	cell chemotaxis
0.0255	10	GO:0051272	BP	positive regulation of cellular component movement
0.0371	36	GO:0023051	BP	regulation of signaling
1e-05	63	GO:0007275	BP	multicellular organismal development
9.35e-06	59	GO:0048731	BP	system development
0.0498	17	GO:0072359	BP	circulatory system development
5.76e-06	50	GO:0048513	BP	organ development
0.0271	17	GO:0002520	BP	immune system development
0.0333	3	GO:0002507	BP	tolerance induction
0.0498	17	GO:0072358	BP	cardiovascular system development
0.00442	15	GO:0001944	BP	vasculature development
0.00984	14	GO:0001568	BP	blood vessel development
0.00852	13	GO:0048514	BP	blood vessel morphogenesis
0.00441	43	GO:0009893	BP	positive regulation of metabolic process
0.000717	40	GO:0010604	BP	positive regulation of macromolecule metabolic process
0.0146	22	GO:0051247	BP	positive regulation of protein metabolic process
0.0213	36	GO:0031325	BP	positive regulation of cellular metabolic process
0.0293	10	GO:0009617	BP	response to bacterium
0.0101	8	GO:0002237	BP	response to molecule of bacterial origin
0.00601	8	GO:0032496	BP	response to lipopolysaccharide
0.00395	7	GO:0071219	BP	cellular response to molecule of bacterial origin
0.00241	7	GO:0071222	BP	cellular response to lipopolysaccharide
0.05	36	GO:0010646	BP	regulation of cell communication
0.00923	35	GO:0009966	BP	regulation of signal transduction
0.0333	3	GO:0031649	BP	heat generation
0.00681	3	GO:0001660	BP	fever generation
2.88e-05	28	GO:0010941	BP	regulation of cell death
1.1e-05	28	GO:0043067	BP	regulation of programmed cell death
9.1e-06	28	GO:0042981	BP	regulation of apoptotic process
0.0442	15	GO:0043069	BP	negative regulation of programmed cell death
0.0371	15	GO:0043066	BP	negative regulation of apoptotic process
0.000649	15	GO:0010942	BP	positive regulation of cell death
0.000483	15	GO:0043068	BP	positive regulation of programmed cell death
0.000448	15	GO:0043065	BP	positive regulation of apoptotic process
0.0423	15	GO:0051050	BP	positive regulation of transport
0.0109	20	GO:0043085	BP	positive regulation of catalytic activity
0.0307	13	GO:0051345	BP	positive regulation of hydrolase activity
0.0429	9	GO:0007517	BP	muscle organ development
0.00491	33	GO:0031324	BP	negative regulation of cellular metabolic process
0.000927	15	GO:0010563	BP	negative regulation of phosphorus metabolic process
0.000927	15	GO:0045936	BP	negative regulation of phosphate metabolic process
8.43e-05	37	GO:0007166	BP	cell surface receptor signaling pathway
0.000163	6	GO:0031663	BP	lipopolysaccharide-mediated signaling pathway
0.028	7	GO:0043270	BP	positive regulation of ion transport
0.00132	21	GO:0051248	BP	negative regulation of protein metabolic process
0.0438	13	GO:0030334	BP	regulation of cell migration
0.00913	11	GO:0052547	BP	regulation of peptidase activity
0.0191	24	GO:1902531	BP	regulation of intracellular signal transduction
0.0296	16	GO:1902533	BP	positive regulation of intracellular signal transduction
0.000921	35	GO:0032268	BP	regulation of cellular protein metabolic process
0.000397	21	GO:0032269	BP	negative regulation of cellular protein metabolic process
0.0349	20	GO:0032270	BP	positive regulation of cellular protein metabolic process
0.0205	10	GO:2000147	BP	positive regulation of cell motility
0.0158	10	GO:0030335	BP	positive regulation of cell migration
0.00527	12	GO:0042326	BP	negative regulation of phosphorylation
0.0334	5	GO:0051928	BP	positive regulation of calcium ion transport
0.00324	16	GO:0023014	BP	signal transduction by protein phosphorylation
0.0018	16	GO:0000165	BP	MAPK cascade
0.00849	22	GO:0001932	BP	regulation of protein phosphorylation
0.0102	11	GO:0001933	BP	negative regulation of protein phosphorylation
0.00759	14	GO:0043408	BP	regulation of MAPK cascade
0.0388	15	GO:0001934	BP	positive regulation of protein phosphorylation
0.00714	27	GO:0008283	BP	cell proliferation
0.00472	5	GO:0048659	BP	smooth muscle cell proliferation
0.0203	22	GO:0042127	BP	regulation of cell proliferation
0.00355	5	GO:0048660	BP	regulation of smooth muscle cell proliferation
0.00309	4	GO:0048661	BP	positive regulation of smooth muscle cell proliferation
0.0333	3	GO:0070841	BP	inclusion body assembly
0.00125	3	GO:0000185	BP	activation of MAPKKK activity
0.0129	4	GO:0018149	BP	peptide cross-linking
0.0326	2	GO:0003100	BP	regulation of systemic arterial blood pressure by endothelin
0.0017	37	GO:0051239	BP	regulation of multicellular organismal process
5.98e-06	12	GO:0043062	BP	extracellular structure organization
5.52e-06	12	GO:0030198	BP	extracellular matrix organization
0.0208	4	GO:0030199	BP	collagen fibril organization
0.0271	9	GO:0048871	BP	multicellular organismal homeostasis
0.00495	4	GO:0048247	BP	lymphocyte chemotaxis
0.00125	3	GO:0035747	BP	natural killer cell chemotaxis
0.0276	4	GO:2000401	BP	regulation of lymphocyte migration
0.00134	4	GO:1901623	BP	regulation of lymphocyte chemotaxis
0.00125	3	GO:2000501	BP	regulation of natural killer cell chemotaxis
1.3e-11	76	GO:0005576	CC	extracellular region
1.77e-09	66	GO:0044421	CC	extracellular region part
2.38e-10	34	GO:0005615	CC	extracellular space
0.000807	43	GO:0043230	CC	extracellular organelle
0.00306	47	GO:0031982	CC	vesicle
0.00286	46	GO:0031988	CC	membrane-bounded vesicle
0.000796	43	GO:1903561	CC	extracellular vesicle
0.000678	43	GO:0065010	CC	extracellular membrane-bounded organelle
0.000669	43	GO:0070062	CC	extracellular exosome
0.000706	17	GO:0009986	CC	cell surface
0.00279	6	GO:0005581	CC	collagen trimer
0.00681	3	GO:0003810	MF	protein-glutamine gamma-glutamyltransferase activity
0.036	4	GO:0005201	MF	extracellular matrix structural constituent
0.00135	146	GO:0005515	MF	protein binding
0.00157	26	GO:0005102	MF	receptor binding
2.57e-05	13	GO:0005126	MF	cytokine receptor binding
2.09e-07	14	GO:0005125	MF	cytokine activity
0.00325	9	GO:0001664	MF	G-protein coupled receptor binding
3.68e-06	8	GO:0042379	MF	chemokine receptor binding
0.0101	3	GO:0048020	MF	CCR chemokine receptor binding
1.38e-06	8	GO:0008009	MF	chemokine activity
0.0164	10	GO:0000982	MF	transcription factor activity, RNA polymerase II core promoter proximal region sequence-specific binding
