# Supplementary material for: YTHDF1 links hypoxia adaptation and non-small cell lung cancer progression
Source: Nat Commun. 2019 Oct 25;10:4892. doi: 10.1038/s41467-019-12801-6 (PMC6814821; doi:10.1038/s41467-019-12801-6)
Supplement: Supplementary file 5 — Supplementary Data 2 [file 41467_2019_12801_MOESM5_ESM.xls]

## Sheet: Sheet1
Gene	Full name	Cancer type	DOI	Journal
EPAS1	endothelial PAS domain protein 1	osteosarcoma	doi: 10.1016/j.prp.2016.06.013	Pathol Res Pract
		neuroblastoma	DOI: 10.1021/acs.jproteome.6b00457	J Proteome Res
		hepatocellular carcinoma	doi: 10.18632/oncotarget.8952	Oncotarget
		lung cancer	doi: 10.4238/2015.December.22.37	Genet Mol Res
		hemangioblastomas	doi: 10.1007/s11060-015-1983-y	J Neurooncol
		Clear-Cell Renal Cell Carcinoma	doi: 10.1158/2159-8290.CD-14-1507	Cancer Discov
		gastric adenocarcinoma	doi: 10.4238/2015.February.13.19	Genet Mol Res
HBB	hemoglobin subunit beta	neuroblastoma	doi: 10.1158/0008-5472.CAN-15-2929	Cancer Res
		gastric cancer	doi: 10.1186/s12014-018-9194-0	Clin Proteomics
		colorectal cancer	doi: 10.1002/cncr.31356	Cancer
		prostate Cancer.	doi: 10.3390/proteomes6010001	Proteomes
		breast cancer	doi: 10.1038/bjc.2017.247.	Br J Cancer.
		colon cancer	doi: 10.1007/s00520-015-3061-6	Support Care Cancer
		ovarian cancer	doi: 10.3892/ijo.2015.2971	Int J Oncol
AKAP13	A-kinase anchoring protein 13	colorectal cancer	doi: 10.1007/s10238-009-0065-x	Clin Exp Med
		breast cancer	DOI: 10.1016/j.fertnstert.2005.06.053	Fertil Steril
			DOI: 10.1093/carcin/bgi245	Carcinogenesis
			DOI: 10.1093/carcin/bgl164	Carcinogenesis
		thyroid carcinoma	doi: 10.1007/s12253-011-9467-7	Pathol Oncol Res
		prostate cancer	DOI: 10.1016/j.urolonc.2005.04.002	Urol Oncol
PAPSS2	3'-phosphoadenosine 5'-phosphosulfate synthase 2	prostate cancer	doi: 10.3390/ijms16023856	Int J Mol Sci
			DOI: 10.1002/gcc.10311	Genes Chromosomes Cancer
		esophageal and junctional adenocarcinoma	DOI: 10.1053/j.gastro.2010.05.080	Gastroenterology
IFNLR1	interferon lambda receptor 1	Glioblastoma	doi: 10.1371/journal.pbio.1001758	PLoS Biol.
		melanoma	DOI: 10.1158/0008-5472.CAN-05-3653	Cancer Res
MBD3	methyl-CpG binding domain protein 3	pancreatic cancer	doi: 10.1038/bjc.2016.397	Br J Cancer
		glioma	doi: 10.18632/oncotarget.13173	Oncotarget
		breast cancer	doi.org/10.1016/S0092-8674(03)00234-4	Cell
		leukemia	doi: 10.1074/jbc.M113.538777	J Biol Chem
		liver cancer	doi: 10.18632/oncotarget.13496	Oncotarget
		colon cancer	doi: 10.1038/nature09607	Nature
		gastric cancer	doi: 10.1007/s13277-013-1455-y	Tumour Biol
BIRC7	baculoviral IAP repeat containing 7	melanoma	doi: 10.1177/1010428317701645	Tumour Biol
		head and neck squamous cell carcinoma	doi: 10.3892/or.2017.5584	Oncol Rep
		adrenocortical tumor	doi: 10.18632/oncotarget.14067	Oncotarget
		hypopharyngeal squamous cell carcinoma	doi: 10.3892/mmr.2016.5242	Mol Med Rep
		glioblastoma	doi: 10.1158/1078-0432.CCR-14-0618	Clin Cancer Res
		colon cancer	doi: 10.4238/2014.May.16.8	Genet Mol Res
		childhood acute lymphoblastic leukemia	doi: 10.1007/s12032-014-0941-4	Med Oncol
		rectal cancer	doi: 10.1186/1748-717X-8-281	Radiat Oncol
		gastric cancer	doi: 10.3892/ijo.2013.2171	Int J Oncol
YTHDF1	YTH N6-methyladenosine RNA binding protein 1
TEX2	testis expressed gene 2
IKZF1	IKAROS family zinc finger 1	acute lymphoblastic leukemia	doi: 10.3324/haematol.2016.161273	Haematologica
			doi: 10.1084/jem.20160048	J Exp Med
			doi: 10.1186/s12885-016-2300-7	BMC Cance
			doi: 10.1038/leu.2015.199	Leukemia
		myeloma	doi: 10.1016/j.febslet.2015.06.044	FEBS Lett
			doi: 10.1182/blood-2014-02-557819	Blood
		lung cancer	doi: 10.1002/ar.22700	Anat Rec
		ovarian serous adenocarcinoma	doi: 10.3892/or.2012.1946	Oncol Rep
		colorectal cancer	doi: 10.1158/1541-7786.MCR-10-0515	Mol Cancer Res
		liver cancer	doi: 10.1038/cddis.2017.165	Cell Death Dis
		neuroblastoma	doi: 10.1016/j.bbrc.2016.06.091.	Biochem Biophys Res Commun.
DSG3	desmoglein 3	rectal adenocarcinoma	doi: 10.2217/fon-2016-0071	Future Oncol
		esophageal squamous cell carcinoma	DOI:http://dx.doi.org/10.7314/APJCP.2014.15.2.871	Asian Pac J Cancer Prev
		head neck cancer	doi: 10.1371/journal.pone.0064088	PLoS One
			DOI:https://doi.org/10.1038/sj.onc.1209802	Oncogene
		oral cancer	doi: 10.1016/j.oraloncology.2012.08.001	Oral Oncol
		lung squamous cell carcinoma	doi: 10.2353/ajpath.2009.080778.	Am J Pathol
		pancreatic ductal adenocarcinoma	doi: 10.1038/bjc.2015.362.	Br J Cancer.
		oral squamous cell carcinoma	doi: 10.1007/s00784-013-0937-z	Clin Oral Investig
NOL4	nucleolar protein 4	head and neck cancer	doi: 10.3892/or.2013.2927	Oncol Rep
		breast cancer	doi: 10.1186/1471-2350-13-53	BMC Med Genet
		acute lymphoblastic leukemia cancer	doi: 10.1186/s12885-016-2374-2	BMC Cancer
