# Supplementary material for: YTHDF1 links hypoxia adaptation and non-small cell lung cancer progression
Source: Nat Commun. 2019 Oct 25;10:4892. doi: 10.1038/s41467-019-12801-6 (PMC6814821; doi:10.1038/s41467-019-12801-6)
Supplement: Supplementary file 6 — Supplementary Data 3 [file 41467_2019_12801_MOESM6_ESM.xls]

## Sheet: Total proteins
Uniprot Accession Number	Protein Name	Gene Symbol	Protein Intensity									Average Protein Intensity			Ratio (YTH1 sh#1/Ctr sh)	Ratio (YTH1 sh#2/Ctr sh)	Ration (YTH1 sh#2/YTH1 sh#1)	p-value (YTH1 sh#1/Ctr sh)	p-value (YTH1 sh#2/Ctr sh)	p-value (YTH1 sh#2/YTH1 sh#1)
			Ctr sh_1	Ctr sh_2	Ctr sh_3	YTH1 sh#1_1	YTH1 sh#1_2	YTH1 sh#1_3	YTH1 sh#2_1	YTH1 sh#2_2	YTH1 sh#2_3	Ctr sh	YTH1 sh#1	YTH1 sh#2
A0A024QZP7	Cyclin-dependent kinase 1	CDC2;CDK1	1.15037e+07	1.17617e+07	1.15411e+07	1.21657e+07	1.35702e+07	1.28002e+07	1.23496e+07	1.21354e+07	1.19127e+07	1.16022e+07	1.28454e+07	1.21326e+07	1.10715	1.04571	0.944509	0.0793394	0.0293697	0.210355
A0A024QZX5	Serpin B6	SERPINB6	1.16972e+07	1.22742e+07	12235584	1.22889e+07	1.27753e+07	1.14111e+07	1.30499e+07	1.34428e+07	1.37044e+07	1.2069e+07	1.21585e+07	1.3399e+07	1.00741	1.11021	1.10204	0.870208	0.00785691	0.0810043
A0A024R161	Guanine nucleotide-binding protein subunit gamma;Guanine nucleotide-binding protein G(I)/G(S)/G(O) subunit gamma-10	hCG_1994888;GNG10	142153	127849	124562	121156	115655	122520	117997	115927	117876	131522	119777	117267	0.910701	0.891615	0.979043	0.136285	0.1046	0.359416
A0A024R216	Hepatoma-derived growth factor-related protein 3	HDGFRP3	811438	842528	871847	779964	876955	800235	917703	877847	896410	841938	819051	897320	0.972817	1.06578	1.09556	0.536729	0.0705735	0.108852
A0A024R4E5	Vigilin	HDLBP	2.8271e+07	2.99105e+07	2.82625e+07	2.5462e+07	2.81721e+07	2.72033e+07	2.79278e+07	2.8245e+07	2.80776e+07	2.88147e+07	2.69458e+07	2.80835e+07	0.935141	0.974623	1.04222	0.139535	0.309618	0.289948
A0A024R4M0	40S ribosomal protein S9	RPS9	44531855	4.64791e+07	4.41543e+07	3.56357e+07	3.78524e+07	3.39101e+07	3.9519e+07	3.92191e+07	3.95856e+07	4.50551e+07	3.57994e+07	3.94412e+07	0.79457	0.875401	1.10173	0.0079037	0.0119418	0.0901379
A0A024RA52	Proteasome subunit alpha type;Proteasome subunit alpha type-2	PSMA2	6.87347e+06	7.32304e+06	6.87025e+06	7.93906e+06	7.9177e+06	7.91015e+06	7.73216e+06	7.56943e+06	7.81668e+06	7.02226e+06	7.9223e+06	7.70609e+06	1.12817	1.09738	0.972709	0.0290457	0.0321854	0.0968851
A0A024RAC6	Transcription elongation factor B polypeptide 3	TCEB3	2.43412e+06	2.5053e+06	2.47542e+06	1.89416e+06	2.15326e+06	2.16457e+06	2.37961e+06	2.28578e+06	2.38045e+06	2.47161e+06	2.07066e+06	2.34861e+06	0.837777	0.950234	1.13423	0.0502007	0.0414723	0.088758
A0A024RCL3	MHC class I polypeptide-related sequence A	MICA	556218	526492	509764	469349	578969	567554	458303	481990	446978	530825	538624	462424	1.01469	0.871142	0.858528	0.890497	0.0156605	0.146231
A0A024RCR6	Large proline-rich protein BAG6	BAT3;BAG6	8.04085e+06	8.09128e+06	8.12604e+06	8.09392e+06	8.1486e+06	7.27121e+06	7.68166e+06	7.47354e+06	7.4157e+06	8.08606e+06	7.83791e+06	7.52363e+06	0.969312	0.930445	0.959903	0.471554	0.0154516	0.396572
A0A075B6E9	Leucine-rich repeat-containing protein 7	LRRC7	627439	607504	598506	603480	645181	617169	463365	478423	415300	611150	621943	452363	1.01766	0.740183	0.727337	0.515822	0.0128496	0.00807613
A0A075B6H3	Transmembrane and coiled-coil domain-containing protein 4	TMCO4	13107	11622	12569.4	NA	16976.9	13744.8	13479.6	11947.3	11092.7	12432.8	15360.8	12173.2	1.23551	0.979121	0.792483	0.276793	0.750128	0.225925
A0A075B6R3	Probable helicase with zinc finger domain	HELZ	107495	141305	125539	131869	120395	113083	135429	122156	125334	124780	121782	127640	0.975978	1.02292	1.0481	0.838592	0.767348	0.432449
A0A075B6T4	Kelch repeat and BTB domain-containing protein 4	KBTBD4	148377	165668	171186	145936	150272	150925	145034	142410	136353	161743	149044	141266	0.921486	0.873393	0.94781	0.200497	0.0738754	0.0790049
A0A075B7F8	Nuclear envelope pore membrane protein POM 121C;Nuclear envelope pore membrane protein POM 121	POM121C;POM121	2.16094e+06	2.08876e+06	1.98903e+06	1.77004e+06	1.85471e+06	1.73498e+06	1.80508e+06	1.751e+06	1.89908e+06	2.07958e+06	1.78657e+06	1.81838e+06	0.859105	0.874401	1.0178	0.00901723	0.0164721	0.60221
A0A075B7G8	Amyloid beta A4 precursor protein-binding family B member 1	APBB1	95777.1	89458	88072.6	94504.4	105254	109504	74940	93542.9	88439.6	91102.6	103087	85640.9	1.13155	0.940049	0.830761	0.0899224	0.436054	0.0881688
A0A087WSV0	Bcl-2-like protein 12	BCL2L12	63264.1	52546.1	58474.3	68327.9	60457.5	63354.1	52350.5	54752.7	54753.8	58094.8	64046.5	53952.3	1.10245	0.928694	0.842393	0.209813	0.314869	0.0272135
A0A087WSW9	Thioredoxin reductase 1, cytoplasmic	TXNRD1	1.04411e+07	1.0946e+07	9.96752e+06	1.69371e+07	1.36202e+07	1.44446e+07	1.38229e+07	1.47729e+07	1.38617e+07	1.04515e+07	1.50006e+07	1.41525e+07	1.43526	1.35411	0.943461	0.0194859	0.00115208	0.497935
A0A087WT00	CD302 antigen	CD302	60866	67622.4	77268.2	NA	73506.4	60896.7	77367.2	71381.1	60670.4	68585.5	67201.6	69806.3	0.979822	1.0178	1.03876	0.879117	0.869645	0.779915
A0A087WT20	DDB1- and CUL4-associated factor 13	DCAF13	2.25866e+06	2.09903e+06	2.0637e+06	1.94742e+06	2.06613e+06	1.91924e+06	2.33478e+06	2.29956e+06	2.34577e+06	2.14047e+06	1.9776e+06	2.3267e+06	0.923909	1.08701	1.17653	0.0945671	0.0872404	0.0138395
A0A087WT45	GRIP1-associated protein 1	GRIPAP1	1.16788e+06	1.14834e+06	1.17428e+06	1.46164e+06	1.56186e+06	1.52426e+06	1.51022e+06	1.48088e+06	1.49797e+06	1.1635e+06	1515920	1.49636e+06	1.30289	1.28608	0.987096	0.00248488	1.14e-05	0.586589
A0A087WT99	Ester hydrolase C11orf54	C11orf54	748348	761057	755461	765943	693776	735923	721131	766274	713992	754955	731881	733799	0.969436	0.971977	1.00262	0.383429	0.319915	0.939282
A0A087WTA5		EIF2B4	31806.6	22811.4	33429.4	28611.1	29879.9	22659.8	32848.6	33633.8	22544.4	29349.1	27050.3	29675.6	0.921672	1.01112	1.09705	0.640863	0.962437	0.6226
A0A087WTE7	Leukocyte receptor cluster member 8	LENG8	351330	357632	349597	333117	342545	366865	331900	338013	295523	352853	347509	321812	0.984855	0.912028	0.926053	0.635992	0.152308	0.210704
A0A087WTK0	Protein-tyrosine-phosphatase;Receptor-type tyrosine-protein phosphatase eta	PTPRJ	470542	380046	379796	505531	324782	401038	345356	324245	336838	410128	410450	335480	1.00079	0.817987	0.817345	0.947975	0.102661	0.282201
A0A087WTS0	Glutathione peroxidase;Glutathione peroxidase 2	GPX2	45364.8	86149.5	75477.8	98642.1	96861.1	88825.2	101256	102277	86641.1	68997.4	94776.1	96724.8	1.37362	1.40186	1.02056	0.210872	0.192121	0.785001
A0A087WTT2		TMEM230	298551	298992	259607	215598	285060	245562	290120	248055	284844	285717	248740	274340	0.870583	0.960181	1.10292	0.217118	0.580776	0.352864
A0A087WTY9	MORF4 family-associated protein 1	MRFAP1	1885100	1.64373e+06	1.57155e+06	NA	1.53958e+06	1.69026e+06	852733	888604	920096	1.70012e+06	1.61492e+06	887144	0.949881	0.521811	0.549344	0.542521	0.00286595	0.0207138
A0A087WU03		HNRNPDL	381595	278479	348691	356556	298483	330177	287258	259339	269304	336255	328405	271967	0.976655	0.808811	0.828145	0.878752	0.151258	0.0471659
A0A087WU31	Chloride channel protein;H(+)/Cl(-) exchange transporter 3	CLCN3	594160	574855	605064	354267	555635	579635	612133	613927	681542	591360	496513	635868	0.839612	1.07526	1.28067	0.335451	0.169421	0.225538
A0A087WU53	Magnesium transporter protein 1	MAGT1	2.97983e+06	3.26634e+06	3.3436e+06	2.95145e+06	2.97382e+06	2.88735e+06	3.38285e+06	3.56984e+06	3.48662e+06	3.19659e+06	2.93754e+06	3.47977e+06	0.918962	1.08859	1.18459	0.133876	0.119512	0.0019976
A0A087WUA4	UBX domain-containing protein 8	UBXN8	25754.1	22328.8	29999.4	30037.4	34021.3	33116.4	25938.1	31205.3	34135.8	26027.4	32391.7	30426.4	1.24452	1.16901	0.939326	0.102739	0.252628	0.506789
A0A087WUB9	Beta-catenin-like protein 1	CTNNBL1	6.45843e+06	6.73196e+06	6.48004e+06	6.47472e+06	6.87247e+06	6.39368e+06	7.24549e+06	7.11023e+06	7.27257e+06	6.55681e+06	6.58029e+06	7.20943e+06	1.00358	1.09953	1.09561	0.907537	0.00780219	0.0438321
A0A087WUC6	Signal peptidase complex subunit 2	SPCS2	4.42274e+06	4.63918e+06	4.1134e+06	3.64774e+06	4.20615e+06	3.79332e+06	4.40085e+06	4.57559e+06	4.54633e+06	4.39178e+06	3.8824e+06	4.50759e+06	0.884017	1.02637	1.16103	0.0899946	0.527032	0.061445
A0A087WUD1	Zinc finger protein 787	ZNF787	883538	798554	809802	887132	802665	867387	915368	932827	923146	830631	852395	923780	1.0262	1.11214	1.08375	0.585369	0.0730475	0.111046
A0A087WUD3	Oligosaccharyltransferase complex subunit OSTC	OSTC	688959	695785	671313	640610	701335	698598	694956	711745	732142	685352	680181	712948	0.992455	1.04026	1.04817	0.811287	0.107568	0.246937
A0A087WUI6	Progesterone-induced-blocking factor 1	PIBF1	27766.8	39603.8	29577.1	22185.7	27439.7	29112.5	26354.3	22205.8	24438	32315.9	26246	24332.7	0.812169	0.752964	0.927102	0.218823	0.11353	0.507237
A0A087WUK2	Heterogeneous nuclear ribonucleoprotein D-like	HNRNPDL	2.32223e+07	2.45704e+07	2.23083e+07	2.116e+07	2.3527e+07	2.23228e+07	2.25085e+07	2.33919e+07	2.28438e+07	2.3367e+07	2.23366e+07	2.29147e+07	0.955904	0.980645	1.02588	0.337229	0.581546	0.487786
A0A087WUK4	Nuclear receptor subfamily 2 group C member 1	NR2C1	3136.6	3717.94	2609.07	NA	3563.54	2371.7	10847.1	4134.31	4963.89	3154.54	2967.62	6648.45	0.940746	2.10758	2.24033	0.791985	0.143368	0.133353
A0A087WUT6	Eukaryotic translation initiation factor 5B	EIF5B	2.74806e+07	2.86468e+07	2.74999e+07	2.9913e+07	3.11118e+07	3.07855e+07	3.20393e+07	3.16556e+07	3.18544e+07	2.78758e+07	3.06035e+07	3.18498e+07	1.09785	1.14256	1.04072	0.00710565	0.00742775	0.0660818
A0A087WV02	Zinc finger protein 30 homolog;Zinc finger protein 82 homolog;Zinc finger protein 14 homolog;Zinc finger protein 461;Zinc finger protein 30	ZNF461;ZFP30;ZFP82;ZFP14;ZNF30	812792	870534	671948	916033	1.00661e+06	935302	892512	895774	885395	785091	952648	891227	1.21342	1.13519	0.935526	0.111244	0.228664	0.146068
A0A087WV05	C-Myc-binding protein	MYCBP	2.9272e+06	2.89518e+06	2.93064e+06	2.73913e+06	2.69639e+06	2.68731e+06	2.40569e+06	2.47796e+06	2.60573e+06	2.91768e+06	2.70761e+06	2.49646e+06	0.928002	0.855633	0.922016	0.000926818	0.0192093	0.0648448
A0A087WV46	Ragulator complex protein LAMTOR4;Ragulator complex protein LAMTOR4, N-terminally processed	LAMTOR4	107159	117024	125452	82675.9	91750.5	108841	91754.6	79502.8	106951	116545	94422.3	92736.1	0.81018	0.795711	0.982142	0.0973427	0.0936345	0.880023
A0A087WV97	Stromal membrane-associated protein 2	SMAP2	109620	100084	91461.6	NA	103558	109377	96484.3	91821.9	107432	100389	106467	98579.6	1.06055	0.98198	0.925913	0.380512	0.813497	0.241634
A0A087WVA1	Selenoprotein T	SELT	154448	150824	171873	153592	155200	153394	166345	168948	164402	159049	154062	166565	0.968648	1.04726	1.08116	0.530666	0.356434	0.00366009
A0A087WVA8	Testis-expressed sequence 2 protein	TEX2	145086	189943	180390	200347	205969	197425	187383	216497	193614	171806	201247	199165	1.17136	1.15924	0.989653	0.181782	0.199944	0.8107
A0A087WVF7	Intersectin-2	ITSN2	2.58024e+06	2.71503e+06	2.5122e+06	2.62691e+06	2.86237e+06	2.79833e+06	2.67052e+06	2.68231e+06	2.63092e+06	2.60249e+06	2.76254e+06	2.66125e+06	1.0615	1.02258	0.963336	0.15886	0.423897	0.287008
A0A087WVK0	Dual specificity protein kinase CLK1	CLK1	173857	192615	190426	118473	136778	126962	135878	142595	119737	185633	127404	132737	0.686323	0.715049	1.04185	0.00248977	0.00885325	0.58157
A0A087WVK5	RUN and SH3 domain-containing protein 1	RUSC1	47435.8	41832.7	46391.7	56064.9	43597.7	39417.1	48305	48346.5	60328.7	45220.1	46359.9	52326.8	1.02521	1.15716	1.12871	0.901939	0.187198	0.384923
A0A087WVP1	Protocadherin Fat 1;Protocadherin Fat 1, nuclear form	FAT1	655810	679263	683178	701202	694593	790590	605560	595134	545838	672750	728795	582178	1.08331	0.86537	0.798822	0.193492	0.0318969	0.0149666
A0A087WVP4		SMTN	504368	518740	491380	426438	463063	422899	352319	375682	355677	504829	437467	361226	0.866564	0.715541	0.825722	0.021045	0.000267736	0.00778545
A0A087WVQ2	PHD finger protein 23	PHF23	65076.9	76004.3	64304.4	44016.1	72495.3	76706.9	66595.8	68655.4	62550.8	68461.9	64406.1	65934	0.940759	0.963076	1.02372	0.67618	0.599229	0.797671
A0A087WVQ6	Clathrin heavy chain;Clathrin heavy chain 1	CLTC	9.76841e+07	1.02141e+08	9.90629e+07	9.93379e+07	1.03684e+08	1.01782e+08	1.05809e+08	1.1024e+08	1.06746e+08	9.96295e+07	1.01601e+08	1.07598e+08	1.01979	1.07998	1.05902	0.339356	0.0133178	0.0310504
A0A087WVR3	E3 ubiquitin-protein ligase UHRF1	UHRF1	2.55513e+06	2.4352e+06	2.42112e+06	3.19764e+06	2.23349e+06	2.19084e+06	2.00301e+06	2.01111e+06	1.83483e+06	2.47048e+06	2.54066e+06	1.94965e+06	1.02841	0.789178	0.76738	0.927906	0.00519775	0.173246
A0A087WVS8	MOB kinase activator 2	MOB2	859485	842251	791327	757977	950537	996252	900837	829498	858095	831021	901589	862810	1.08492	1.03825	0.956988	0.471104	0.337558	0.704695
A0A087WVT1	Zinc finger protein 48	ZNF48	508218	583404	574234	412432	516547	479238	532136	498799	563404	555285	469406	531446	0.845341	0.957069	1.13217	0.108518	0.485008	0.186758
A0A087WW00	Ubiquitin-conjugating enzyme E2 D4;Ubiquitin-conjugating enzyme E2 D1	UBE2D1;UBE2D4	342772	386267	363864	396518	387163	364891	384108	431228	422306	364301	382857	412547	1.05094	1.13243	1.07755	0.307926	0.0662706	0.171407
A0A087WWA3	Kinesin-like protein;Kinesin-like protein KIF1B	KIF1B;KIF1Bbeta	4.62003e+06	3.43261e+06	4.94871e+06	3.37987e+06	3.56785e+06	3.60813e+06	3.68006e+06	4.06537e+06	3.861e+06	4.33378e+06	3.51861e+06	3.86881e+06	0.811903	0.892709	1.09953	0.219208	0.461532	0.0614687
A0A087WWF1	Selenoprotein M	SELM	211259	157992	162515	236354	188075	220944	171320	164793	166871	177255	215124	167661	1.21364	0.945876	0.77937	0.165955	0.662948	0.065013
A0A087WWP4	Putative RNA-binding protein 15	RBM15	2.68651e+06	2.5479e+06	2.52429e+06	2.1959e+06	2.45266e+06	2.39803e+06	2.55765e+06	2.5837e+06	2.69755e+06	2.58624e+06	2.34886e+06	2.61296e+06	0.908216	1.01033	1.11244	0.0831735	0.703476	0.0672418
A0A087WWS1	THO complex subunit 1	THOC1	2.62148e+06	2.70955e+06	2.58443e+06	2.69291e+06	2.79447e+06	2.63488e+06	2.79844e+06	2.69886e+06	2.81982e+06	2.63849e+06	2.70742e+06	2.77237e+06	1.02613	1.05074	1.02399	0.313046	0.0638458	0.340068
A0A087WWU1	Transmembrane protein 237	TMEM237	445250	449271	423137	NA	440294	414285	395715	360583	424902	439220	427289	393733	0.972838	0.896438	0.921467	0.528709	0.131118	0.235941
A0A087WWU8		TPM3	1.45656e+07	1.35099e+07	1.42903e+07	1.31557e+07	1.41403e+07	1.30699e+07	1.50975e+07	1.49094e+07	1.54853e+07	1.41219e+07	1.34553e+07	1.51641e+07	0.952796	1.0738	1.12699	0.226136	0.0676219	0.0266403
A0A087WWW9	B-cell lymphoma/leukemia 10	BCL10	1.46897e+06	1.52813e+06	1.54028e+06	1.38989e+06	1.57838e+06	1.45564e+06	1.54966e+06	1.52682e+06	1.68408e+06	1.51246e+06	1.47464e+06	1.58686e+06	0.974994	1.04919	1.0761	0.561048	0.260362	0.202302
A0A087WXB4	Zinc finger protein 800	ZNF800	253553	268108	276623	184187	171833	192932	232673	229517	245734	266095	182984	235975	0.687664	0.886806	1.28959	0.00122127	0.0233985	0.00543775
A0A087WXC5	NADH dehydrogenase [ubiquinone] 1 alpha subcomplex subunit 10, mitochondrial	NDUFA10	5.7098e+06	5.81152e+06	5.78863e+06	4.95496e+06	5.21176e+06	4.54177e+06	6.27916e+06	6.25144e+06	6.72438e+06	5.76998e+06	4.90283e+06	6.41833e+06	0.849713	1.11237	1.30911	0.0525703	0.0404783	0.00825867
A0A087WXD1	Sodium/hydrogen exchanger;Sodium/hydrogen exchanger 7	SLC9A7	349027	385107	381667	266478	287924	267274	372743	344965	365700	371933	273892	361136	0.7364	0.970968	1.31853	0.00193632	0.502354	0.00133708
A0A087WXK8	Protein FAM83D	FAM83D	352897	370158	340342	313754	314134	321029	295856	287461	293289	354466	316306	292202	0.892346	0.824345	0.923796	0.0338917	0.00920372	0.00233622
A0A087WXL6	Vacuolar protein sorting-associated protein 11 homolog	VPS11	935449	982373	956095	1.16454e+06	1.11372e+06	1.09126e+06	1.14542e+06	1.15355e+06	1.13021e+06	957972	1.12317e+06	1.14306e+06	1.17245	1.19321	1.01771	0.00352573	0.0022884	0.454153
A0A087WXM6	60S ribosomal protein L17	RPL17;RPL17-C18orf32	1.40064e+07	1.37492e+07	1.23464e+07	1.04223e+07	1.14723e+07	1.04168e+07	1.21546e+07	1.25827e+07	1.22009e+07	1.33673e+07	1.07705e+07	1.23127e+07	0.805731	0.921106	1.14319	0.0143547	0.169144	0.0407015
A0A087WXM8	Basal cell adhesion molecule	BCAM	927551	895857	949007	1.00637e+06	1.03438e+06	980620	1.00707e+06	1.01742e+06	1.1249e+06	924138	1.00712e+06	1.0498e+06	1.0898	1.13597	1.04237	0.0196931	0.0513548	0.377202
A0A087WXN4	Integrator complex subunit 12	INTS12	537887	556106	554882	577296	571225	575442	518657	543220	562715	549625	574654	541531	1.04554	0.985273	0.942359	0.0442914	0.600097	0.124067
A0A087WXP3	Integrin beta;Integrin beta-6	ITGB6	1.79846e+06	1.74492e+06	1.69575e+06	1.56462e+06	1.6594e+06	1.60362e+06	1.87646e+06	1.99161e+06	1.99917e+06	1.74638e+06	1.60921e+06	1.95574e+06	0.921457	1.11989	1.21534	0.0272888	0.0141846	0.00211729
A0A087WXS7	ATPase ASNA1	ASNA1	2.44684e+06	2.60633e+06	2.52865e+06	2.80786e+06	2.77436e+06	2.67613e+06	2.78999e+06	2.7334e+06	2.79985e+06	2.52728e+06	2.75279e+06	2.77441e+06	1.08923	1.09779	1.00786	0.0231831	0.0232258	0.657427
A0A087WXX9	5-AMP-activated protein kinase catalytic subunit alpha-2	PRKAA2	115021	126952	112605	92548.2	111693	100646	135254	120137	125417	118193	101629	126936	0.859861	1.07398	1.24901	0.0900201	0.230923	0.0331006
A0A087WY00	Unconventional myosin-Va	MYO5A	1.82364e+06	1.84135e+06	1.80157e+06	1.56854e+06	1.72063e+06	1.63289e+06	1.82549e+06	1.81851e+06	1.78422e+06	1.82219e+06	1.64069e+06	1.80941e+06	0.900395	0.992985	1.10283	0.0521037	0.499025	0.0583245
A0A087WY03		SREK1	73924.6	77802.2	83809.5	55055.7	56510.9	56611	69157.9	72787.2	84683.6	78512.1	56059.2	75542.9	0.71402	0.962182	1.34756	0.00847807	0.600687	0.0375498
A0A087WY55	Vacuolar protein sorting-associated protein VTA1 homolog	VTA1	7.85631e+06	8.12314e+06	8.41524e+06	7.76224e+06	8.13103e+06	7.52471e+06	8.08512e+06	8.31853e+06	8.49751e+06	8.13156e+06	7.80599e+06	8.30039e+06	0.959962	1.02076	1.06334	0.244948	0.449656	0.0937605
A0A087WY61		NUMA1	309039	411553	360587	436331	419760	380303	370158	364657	376875	360393	412131	370563	1.14356	1.02822	0.899139	0.230865	0.717697	0.117994
A0A087WY71	AP-2 complex subunit mu	AP2M1	6.59289e+06	7.20677e+06	7.07422e+06	6.73422e+06	6.94093e+06	6.97549e+06	6.62318e+06	6.80897e+06	7.00969e+06	6.95796e+06	6.88355e+06	6.81395e+06	0.989305	0.979303	0.989889	0.754629	0.560759	0.632527
A0A087WY85	Ubiquitin-conjugating enzyme E2 D3	UBE2D3;UBE2D2	2.06661e+06	1.96228e+06	1.90683e+06	1.76287e+06	1.87963e+06	1.81119e+06	1.79047e+06	1.7773e+06	1.7733e+06	1.97857e+06	1.8179e+06	1.78036e+06	0.918793	0.899818	0.979348	0.051005	0.0448962	0.384563
A0A087WYA9	Coiled-coil domain-containing protein 174	CCDC174	47174	37399.1	38090.8	NA	27789.2	31080.1	40374.7	34323	31825	40888	29434.7	35507.5	0.719886	0.868411	1.20632	0.0401998	0.242431	0.133855
A0A087WYF7	MICOS complex subunit MIC27	APOOL	889231	844685	842981	878702	853123	903811	912923	930891	902924	858965	878546	915579	1.0228	1.06591	1.04215	0.403007	0.0475231	0.113968
A0A087WYM1	Caspase-2;Caspase-2 subunit p18;Caspase-2 subunit p13;Caspase-2 subunit p12	CASP2	32423.5	39615.5	37651	33818.7	28451.4	35011.1	37495.7	29452.1	26111.1	36563.3	32427.1	31019.6	0.886874	0.848381	0.956597	0.24263	0.248861	0.70228
A0A087WYP2	Selenoprotein H	C11orf31;SELH	434120	482223	404961	NA	474276	485503	491191	490862	531950	440435	479890	504667	1.08958	1.14584	1.05163	0.220297	0.0945173	0.198662
A0A087WYR3	Tumor protein D54	TPD52L2	9.17865e+06	9.48299e+06	9.29487e+06	9.23519e+06	9.56056e+06	9.32011e+06	1.00416e+07	1.02565e+07	1.03229e+07	9.31884e+06	9.37196e+06	1.0207e+07	1.0057	1.09531	1.0891	0.707572	0.00209685	0.00351837
A0A087WYU2	UPF0585 protein C16orf13	C16orf13	139340	135623	130505	192250	160299	147156	142112	129997	156795	135156	166568	142968	1.23242	1.0578	0.858316	0.116294	0.431546	0.202116
A0A087WYV3	Nucleolar protein of 40 kDa	ZCCHC17	168159	151851	145921	131854	162626	147215	180159	157800	171709	155310	147231	169889	0.947982	1.09387	1.15389	0.500385	0.191809	0.125684
A0A087WYV8	Fibrillin-2	FBN2	22451.7	26845.5	29973.8	14548.8	25927	26130	24369.5	28205.9	28676.9	26423.7	22201.9	27084.1	0.840229	1.02499	1.2199	0.416149	0.786144	0.355895
A0A087WYX9	Collagen alpha-2(V) chain	COL5A2	358496	439695	345877	476846	490114	642912	489332	447226	428000	381356	536624	454853	1.40715	1.19273	0.847619	0.0525634	0.121503	0.235302
A0A087WZ13	Ribonucleoprotein PTB-binding 1	RAVER1	3.76319e+06	3.70133e+06	4.00656e+06	3.25914e+06	3.56805e+06	3.46937e+06	3.93023e+06	4.00326e+06	4.12837e+06	3.82369e+06	3.43219e+06	4.02062e+06	0.89761	1.0515	1.17145	0.0404463	0.161982	0.0129406
A0A087WZ32	Pleckstrin homology domain-containing family A member 2	PLEKHA2	52707.4	56416.2	53963.1	51957.2	51346.4	66120.4	48225.3	53221.4	50617.8	54362.2	56474.6	50688.2	1.03886	0.932415	0.897538	0.74208	0.120922	0.342592
A0A087WZ62	Alpha-1,2-mannosyltransferase ALG9	ALG9	199696	198970	227569	193992	197005	195677	215956	217112	224065	208745	195558	219045	0.936826	1.04934	1.1201	0.287697	0.375777	0.00481649
A0A087WZ88	Retinoic acid receptor RXR-alpha;Retinoic acid receptor RXR-gamma;Retinoic acid receptor RXR-beta	RXRG;RXRA;RXRB	194104	255199	208007	209265	249911	213622	220047	240857	218344	219104	224266	226416	1.02356	1.03337	1.00959	0.801369	0.694274	0.866317
A0A087WZA9	Transmembrane protein 120A	TMEM120A;TMPIT	132611	103918	131145	178990	155658	139387	149056	152680	126388	122558	158012	142708	1.28928	1.16442	0.903149	0.0772083	0.199146	0.347405
A0A087WZE9	High mobility group nucleosome-binding domain-containing protein 3	HMGN3	6.70885e+06	7.16954e+06	7.58614e+06	8.49227e+06	8.96547e+06	8.9579e+06	8.45421e+06	8.495e+06	7.91102e+06	7.15484e+06	8.80521e+06	8.28674e+06	1.23066	1.1582	0.941118	0.0140147	0.0322679	0.109066
A0A087WZG4	Rho guanine nucleotide exchange factor 18	ARHGEF18	1.29827e+06	1.35878e+06	1.45237e+06	1.35604e+06	1.44975e+06	1.5583e+06	1.26579e+06	1.30577e+06	1.25823e+06	1.36981e+06	1.45469e+06	1.2766e+06	1.06197	0.931954	0.87757	0.315812	0.155984	0.0748166
A0A087WZG9	Retrotransposon-derived protein PEG10	PEG10	978463	1.03413e+06	953471	850391	869319	912063	554581	550413	491004	988688	877257	531999	0.887294	0.538086	0.606435	0.0202835	0.000534849	0.00144496
A0A087WZN1	Isocitrate dehydrogenase [NAD] subunit, mitochondrial;Isocitrate dehydrogenase [NAD] subunit beta, mitochondrial	IDH3B	7.41079e+06	8.08999e+06	8.30565e+06	7.08755e+06	7.19169e+06	7.75595e+06	8.72993e+06	9.0176e+06	9.20012e+06	7.93548e+06	7.34506e+06	8.98255e+06	0.925598	1.13195	1.22294	0.160973	0.051203	0.00719706
A0A087WZT0	Protein Smaug homolog 2	SAMD4B	390009	400617	396479	480479	382193	389294	362751	370820	377339	395701	417322	370303	1.05464	0.935815	0.887333	0.582799	0.0116597	0.258626
A0A087WZU2	Cyclin-dependent kinase 16	CDK16	786125	755927	756641	893810	907651	919228	924070	950220	989922	766231	906896	954738	1.18358	1.24602	1.05275	0.000918711	0.00155316	0.110507
A0A087WZU5	Tetraspanin-6	TSPAN6	1.29007e+06	1.36254e+06	1.38543e+06	566207	731775	710742	940688	1.00612e+06	969642	1.34601e+06	669575	972150	0.497451	0.722245	1.45189	0.00923449	0.000381364	0.0367239
A0A087WZX0	B-cell CLL/lymphoma 9-like protein	BCL9L	763260	724059	684502	602192	701215	669958	680363	699236	669145	723940	657788	682915	0.908622	0.94333	1.0382	0.161494	0.200898	0.479103
A0A087X020	Ribosome maturation protein SBDS	SBDS	2.0121e+07	2.12431e+07	2.10529e+07	2.04379e+07	2.04481e+07	2.02058e+07	2.02108e+07	2.00921e+07	2.04626e+07	2.08057e+07	2.0364e+07	2.02552e+07	0.978769	0.973541	0.994658	0.333478	0.250276	0.468459
A0A087X0C0	E3 ubiquitin-protein ligase FANCL	FANCL	118736	130600	127778	122237	120113	117933	122395	127247	129014	125704	120094	126219	0.955372	1.00409	1.051	0.255119	0.895856	0.0676774
A0A087X0D5	Pro-cathepsin H;Cathepsin H mini chain;Cathepsin H;Cathepsin H heavy chain;Cathepsin H light chain	CTSH	41033.1	31263	82099.4	124213	87283.5	120577	109129	92339.8	94421.2	51465.2	110691	98630.2	2.15079	1.91644	0.89104	0.0848485	0.120954	0.461218
A0A087X0H2	DNA repair and recombination protein RAD54B	RAD54B	88214.5	85548	79841.5	79289.4	83502.1	87541.9	75828.7	66199.6	65051.8	84534.7	83444.5	69026.7	0.987103	0.816549	0.827218	0.768618	0.0313753	0.0377322
A0A087X0M0	Coiled-coil domain-containing protein R3HCC1L	R3HCC1L	205736	205426	230145	169824	194658	186117	212108	176608	193318	213769	183533	194011	0.858558	0.907575	1.05709	0.0503589	0.211695	0.462273
A0A087X0M4	Kanadaptin	SLC4A1AP	4.06721e+06	3.9973e+06	4.04496e+06	3.50377e+06	3.66941e+06	3.40344e+06	3.20305e+06	3.31365e+06	3.2812e+06	4.03649e+06	3.52554e+06	3.26597e+06	0.873418	0.809111	0.926374	0.0205034	0.000355627	0.055783
A0A087X0N2	Leptin receptor gene-related protein	LEPROT	88349.8	60815.1	72882.7	81252.8	71970.6	128026	58832.5	62123.2	71718.8	74015.9	93749.7	64224.8	1.26662	0.867717	0.685067	0.364148	0.353712	0.175356
A0A087X0P0	Kinesin-like protein;Centromere-associated protein E	CENPE	576050	743332	575013	NA	588032	700156	545093	522157	529847	631465	644094	532366	1.02	0.843064	0.826534	0.861393	0.193165	0.272651
A0A087X0Q1	YTH domain-containing family protein 3	YTHDF3	5.6184e+06	5.9336e+06	6.47923e+06	6.36211e+06	5.77932e+06	5.74566e+06	5.59042e+06	5.69157e+06	5.8429e+06	6.01041e+06	5.96236e+06	5.7083e+06	0.992006	0.949735	0.957388	0.896206	0.352415	0.327656
A0A087X0R6	Sorting nexin-12	SNX12	6.8176e+06	6.69228e+06	6.58252e+06	7.99338e+06	7.18617e+06	6.91911e+06	6.83969e+06	6.50258e+06	6.92977e+06	6.69747e+06	7.36622e+06	6.75735e+06	1.09985	1.00894	0.917343	0.157248	0.719606	0.178819
A0A087X0S5	Collagen alpha-1(VI) chain	COL6A1	549989	578366	619833	957585	766331	820907	694206	605269	625739	582729	848274	641738	1.45569	1.10126	0.756522	0.0150301	0.151861	0.0315674
A0A087X0V5	2-5-oligoadenylate synthase 2	OAS2	14528	15393.2	16199.3	NA	183845	169167	33260.5	29094.7	23564.6	15373.5	176506	28639.9	11.4812	1.86294	0.16226	0.000308685	0.0183233	0.00101545
A0A087X106	Keratin, type II cuticular Hb1;Keratin, type II cuticular Hb6;Keratin, type II cuticular Hb3;Putative keratin-87 protein	KRT81;KRT86;KRT83;KRT87P	1.20175e+06	1.2572e+06	1.32512e+06	2.67436e+06	1.0925e+06	2.13258e+06	1.2047e+06	2.74047e+06	1.13474e+06	1.26136e+06	1.96648e+06	1.6933e+06	1.55902	1.34244	0.861083	0.293863	0.539717	0.687179
A0A087X111	G antigen 2D;G antigen 2A;G antigen 2B/2C;G antigen 2E;G antigen 12H;G antigen 12B/C/D/E	GAGE13;GAGE2D;GAGE2A;GAGE2B;GAGE2E;GAGE12H;GAGE12B	6.59711e+06	7.2733e+06	6.02206e+06	7.64708e+06	9.34659e+06	9.42566e+06	8.2697e+06	8.22584e+06	8.38776e+06	6.63083e+06	8.80644e+06	8.29443e+06	1.32811	1.25089	0.94186	0.0343423	0.0517146	0.503193
A0A087X1B1	NF-kappa-B essential modulator	IKBKG	2.30075e+06	2.50074e+06	2.33167e+06	2.27923e+06	2.27557e+06	2.21001e+06	2.06816e+06	1.97228e+06	2.00926e+06	2.37772e+06	2.25494e+06	2.01657e+06	0.94836	0.848109	0.89429	0.169329	0.0106783	0.00384346
A0A087X1D0	Tumor necrosis factor receptor superfamily member 5	CD40	396002	372265	451636	315805	366874	377868	386389	413745	422586	406634	353516	407573	0.86937	1.00231	1.15291	0.153985	0.943635	0.104246
A0A087X1E4	Arfaptin-2	ARFIP2	801574	999395	758538	781149	802038	596369	911132	911658	766890	853169	726519	863227	0.851553	1.01179	1.18817	0.270849	0.885896	0.198529
A0A087X1F5	Synaptojanin-2-binding protein	SYNJ2BP-COX16;SYNJ2BP	691863	665895	603575	628459	667110	634973	742776	641270	663057	653778	643514	682368	0.984301	1.04373	1.06038	0.767707	0.520378	0.331325
A0A087X1G7	15 kDa selenoprotein	2018-09-15	572527	631941	609848	618096	726207	678457	768197	755290	820084	604772	674254	781190	1.11489	1.29171	1.1586	0.136224	0.00276964	0.0659267
A0A087X1I8	LisH domain-containing protein ARMC9	ARMC9	40050.2	35188.9	44390.5	37832.5	38816	40351	43758.6	49357.9	45880.3	39876.5	38999.8	46332.3	0.978015	1.16189	1.18801	0.816727	0.135898	0.0220442
A0A087X1N3	Ribonuclease P protein subunit p40	RPP40	1.50895e+06	1.5964e+06	1.35771e+06	1.24288e+06	1.45156e+06	1.32012e+06	1.42878e+06	1.454e+06	1.3669e+06	1.48769e+06	1.33819e+06	1.41656e+06	0.899509	0.952192	1.05857	0.182134	0.432873	0.325828
A0A087X1P5	COP9 signalosome complex subunit 7b	COPS7B	636946	515683	530095	546473	544818	556160	495485	468575	372658	560908	549150	445573	0.979038	0.794377	0.811386	0.82454	0.105238	0.13034
A0A087X1U5	Ribosomal protein S6 kinase delta-1	RPS6KC1	1751.2	3342.57	3834.24	NA	4666.55	2418.27	2380.32	1216.11	2325.37	2976.01	3542.41	1973.93	1.19032	0.663283	0.557228	0.708869	0.287224	0.288279
A0A087X1W2		PRMT1	41256.9	42607.7	51224.1	33581.5	42709.8	40483.6	36561.2	45260.5	37904.2	45029.6	38924.9	39908.6	0.864431	0.886276	1.02527	0.215112	0.270419	0.806581
A0A087X1W8	Cell adhesion molecule 1	CADM1	21064.3	26225.3	28569.1	37850.6	22804.3	31670.9	22933.7	27361.4	21753	25286.3	30775.3	24016	1.21708	0.949767	0.780368	0.36311	0.695064	0.257457
A0A087X1Z2	EF-hand domain-containing protein D1	EFHD1;PP1187	71856.1	74468.2	80174.7	148005	164999	160805	116295	103087	105150	75499.6	157936	108177	2.09188	1.43282	0.684943	8.84e-05	0.00204565	0.00169771
A0A087X1Z3	Proteasome activator complex subunit 2	PSME2	9.77112e+06	9.83618e+06	1.03466e+07	1.259e+07	1.34406e+07	1.24808e+07	1.15041e+07	1.23092e+07	1.23928e+07	9.98465e+06	1.28371e+07	1.20687e+07	1.28569	1.20873	0.940141	0.00137477	0.00398117	0.137658
A0A087X211	Protein CIP2A	KIAA1524	8.08016e+06	8.48291e+06	7.89173e+06	7.03054e+06	7.97917e+06	7.45777e+06	8.01692e+06	7.78858e+06	7.6345e+06	8.1516e+06	7.48916e+06	7.81333e+06	0.918735	0.958503	1.04329	0.12994	0.185108	0.359595
A0A087X256	WASH complex subunit 7	KIAA1033	2.75062e+06	2.85189e+06	2.80631e+06	2.62911e+06	2.90542e+06	2.86314e+06	3.24156e+06	3.36013e+06	3.39473e+06	2.80294e+06	2.79922e+06	3.33214e+06	0.998673	1.1888	1.19038	0.952162	0.000854004	0.0173523
A0A087X279	Interferon-induced protein with tetratricopeptide repeats 2	IFIT2	779577	767526	873618	3.79769e+06	2.90325e+06	2.89118e+06	1.02851e+06	1.0476e+06	1.02579e+06	806907	3.19738e+06	1.03397e+06	3.96251	1.28139	0.323379	0.0011902	0.0233036	0.0061998
A0A087X2B2	Baculoviral IAP repeat-containing protein 2	BIRC2	1.30412e+06	1.37037e+06	1.40691e+06	1.43416e+06	1.31809e+06	1.28789e+06	1.24432e+06	1.26983e+06	1.20874e+06	1.36046e+06	1.34671e+06	1.24097e+06	0.989892	0.912163	0.921478	0.800953	0.0330642	0.11658
A0A087X2D5	39S ribosomal protein L45, mitochondrial	MRPL45	1.54775e+06	1.59965e+06	1.52378e+06	1.41084e+06	1.51214e+06	1.46799e+06	1.72237e+06	1.75384e+06	1.75595e+06	1.55706e+06	1.46365e+06	1.74405e+06	0.940012	1.12009	1.19157	0.0722613	0.00728966	0.00810086
A0A087X2H1	E3 ubiquitin-protein ligase HECTD1	HECTD1	3.52652e+06	3.58031e+06	3.44906e+06	2.94086e+06	3.16504e+06	3.12652e+06	3.1831e+06	2.64851e+06	2.55298e+06	3.51863e+06	3.07747e+06	2.79486e+06	0.874623	0.794305	0.908168	0.0144384	0.0715726	0.275677
A0A087X2I1	26S protease regulatory subunit 10B	PSMC6	1.32897e+07	1.4118e+07	1.35377e+07	1.33093e+07	1.3741e+07	1.31243e+07	1.42758e+07	1.44536e+07	1.43134e+07	1.36485e+07	1.33915e+07	1.43476e+07	0.981176	1.05123	1.07139	0.451376	0.100958	0.0292254
A0A088AWM3	Uncharacterized protein KIAA0825	KIAA0825	162179	158687	176842	170633	160838	151726	165085	180427	180047	165903	161066	175186	0.970844	1.05596	1.08767	0.565513	0.284251	0.134372
A0A088AWN2	WD repeat-containing protein 20	WDR20	416129	251810	494207	357605	231935	364044	259160	320256	271275	387382	317861	283564	0.820536	0.732	0.8921	0.515684	0.302053	0.589756
A0A096LNH6	Dedicator of cytokinesis protein 1	DOCK1	983605	1.05868e+06	987576	976509	1.07047e+06	1.0903e+06	1.05217e+06	1.05219e+06	1.03076e+06	1.00995e+06	1.04576e+06	1.04504e+06	1.03545	1.03474	0.999311	0.461712	0.280984	0.991497
A0A096LP07		GPS1	338902	272413	305345	259233	298195	290587	318391	325853	290286	305553	282672	311510	0.925114	1.0195	1.10202	0.38441	0.779494	0.156596
A0A096LP22	Probable peptidyl-tRNA hydrolase	PTRH1	526634	504965	438459	582881	560923	549147	618982	550794	612124	490019	564317	593967	1.15162	1.21213	1.05254	0.111038	0.0515564	0.313773
A0A096LP25	Uncharacterized protein FLJ45252	AAK1	1.10762e+06	1.21418e+06	1.24312e+06	1.24975e+06	1.28081e+06	1.25178e+06	1.297e+06	1.22816e+06	1.24028e+06	1.18831e+06	1.26078e+06	1.25515e+06	1.06099	1.05625	0.995532	0.224838	0.252863	0.817339
A0A096LP94	Putative protocadherin beta-18;Protocadherin beta-16;Protocadherin beta-15;Protocadherin beta-7;Protocadherin beta-6;Protocadherin beta-4;Protocadherin beta-5;Protocadherin beta-3;Protocadherin beta-11;Protocadherin beta-9;Protocadherin beta-13;Protocadherin beta-14;Protocadherin beta-2;Protocadherin beta-10;Protocadherin beta-8;Protocadherin gamma-B5;Protocadherin gamma-B1;Protocadherin gamma-B2	PCDHB5;PCDHB6;PCDHB18P;PCDHB16;PCDHB15;PCDHB7;PCDHB4;PCDHB3;PCDHB11;PCDHB9;PCDHB13;PCDHB14;PCDHB2;PCDHB10;PCDHB8;PCDHGB5;PCDHGB1;PCDHGB2	78986	79291.5	77344.7	NA	75792.7	81349.3	62617	54792.8	67416.3	78540.7	78571	61608.7	1.00039	0.784417	0.784115	0.996776	0.0535104	0.0410919
A0A096LPB2		LINC00493	93188.3	94100	105117	123693	85553	106355	91426.8	85535.9	74233.3	97468.3	105201	83732	1.07933	0.859068	0.795926	0.606823	0.113797	0.166156
A0A096LPI6	ES1 protein homolog, mitochondrial	C21orf33	5.53902e+06	6.2931e+06	6.38793e+06	6.59381e+06	6.44974e+06	6.7851e+06	7.6137e+06	7.47113e+06	8.12139e+06	6.07335e+06	6.60955e+06	7.73541e+06	1.08829	1.27366	1.17034	0.188659	0.0165358	0.0105965
A0A0A0MQR1	Mitogen-activated protein kinase kinase kinase kinase;Mitogen-activated protein kinase kinase kinase kinase 5	MAP4K5	465327	478899	446458	410096	503350	435114	468891	435488	428108	463561	449520	444162	0.96971	0.958152	0.988081	0.639742	0.285999	0.901895
A0A0A0MQR2	Protein RTF2 homolog	RTFDC1	915911	869982	974466	953561	921601	855908	674607	668253	666780	920120	910357	669880	0.989389	0.728036	0.735844	0.828088	0.0099029	0.00999183
A0A0A0MQU0	WD repeat-containing protein 18	WDR18	5.79207e+06	6.05682e+06	5.92338e+06	5.91087e+06	6.13069e+06	5.81071e+06	6.45295e+06	6.38739e+06	6.68639e+06	5.92409e+06	5.95076e+06	6.50891e+06	1.0045	1.09872	1.09379	0.839986	0.00775725	0.013467
A0A0A0MQU3	Ubiquitin-conjugating enzyme E2 D2	UBE2D2	3.15819e+06	2.93413e+06	2.88022e+06	2.40732e+06	2.50853e+06	2.51605e+06	2.82632e+06	2.92009e+06	3.0896e+06	2.99084e+06	2.4773e+06	2.94534e+06	0.828293	0.984785	1.18893	0.0098106	0.711732	0.00921492
A0A0A0MQV6	Fibroblast growth factor;Fibroblast growth factor 2	FGF2	94797.5	116857	97641.8	65965.2	113900	110294	112874	109777	112685	103099	96719.9	111778	0.938129	1.08419	1.15569	0.675294	0.322125	0.42937
A0A0A0MQV9	Histone-lysine N-methyltransferase;Histone-lysine N-methyltransferase SETD1B	SETD1B	136810	142006	130137	NA	152240	154731	151351	140811	146389	136317	153486	146184	1.12594	1.07238	0.952427	0.0330687	0.101799	0.131931
A0A0A0MQZ2	Ras/Rap GTPase-activating protein SynGAP	SYNGAP1	43104	34417.1	50291.6	NA	32266	36037.9	31488.3	33915.4	36740.5	42604.2	34152	34048	0.80161	0.799171	0.996957	0.192912	0.181618	0.96466
A0A0A0MR39	Myelin expression factor 2	MYEF2	7.11704e+06	7.32773e+06	7.44171e+06	6.46612e+06	6.7669e+06	6.74687e+06	7.22899e+06	7.29117e+06	7.73933e+06	7.2955e+06	6.65997e+06	7.41983e+06	0.912887	1.01704	1.11409	0.0100706	0.551839	0.0183971
A0A0A0MR51	Fatty acid desaturase 1	FADS1	836393	815503	761144	795062	726518	650942	603027	656265	633974	804346	724174	631088	0.900326	0.784598	0.87146	0.196321	0.00310497	0.131121
A0A0A0MR66	RNA-binding protein 10	RBM10	5.70418e+06	5.77827e+06	6.18563e+06	5.68317e+06	5.79691e+06	5.59423e+06	6.24132e+06	6.25537e+06	6.54848e+06	5.88936e+06	5.69144e+06	6.34839e+06	0.966394	1.07794	1.11543	0.313706	0.0754582	0.00672331
A0A0A0MR74	Diacylglycerol O-acyltransferase 1	DGAT1	29404.4	44101.9	48153.1	61845.9	46060.2	39449.1	47161	50829.3	57848.7	40553.1	49118.4	51946.3	1.21121	1.28095	1.05757	0.386369	0.215282	0.663711
A0A0A0MR88	WASH complex subunit FAM21C	FAM21C	5.85485e+06	5.8178e+06	5.8206e+06	5.69871e+06	6.1259e+06	5.88179e+06	6.63031e+06	6.59139e+06	6.83806e+06	5.83108e+06	5.90213e+06	6.68659e+06	1.01218	1.14671	1.13291	0.633486	0.005619	0.0124801
A0A0A0MRE5	Arf-GAP with SH3 domain, ANK repeat and PH domain-containing protein 1	ASAP1	1.34146e+06	1.53657e+06	1.48678e+06	1.40393e+06	1.48897e+06	1.44555e+06	1.48569e+06	1.50636e+06	1.55013e+06	1.45494e+06	1.44615e+06	1.51406e+06	0.993963	1.04064	1.04696	0.923115	0.421797	0.100466
A0A0A0MRE6	WD repeat-containing protein 47	WDR47	130437	111442	119433	132026	110362	107905	94542.6	97238.9	104340	120437	116764	98707.1	0.969501	0.819572	0.845354	0.697244	0.028529	0.106713
A0A0A0MRF6	A-kinase anchor protein 9	AKAP9	2.91607e+06	2.98958e+06	3.01958e+06	2.98403e+06	3.16295e+06	3.20528e+06	3.01808e+06	3.02965e+06	3.06532e+06	2.97508e+06	3.11742e+06	3.03768e+06	1.04785	1.02104	0.974421	0.157128	0.170569	0.366172
A0A0A0MRG8	Bcl-2 homologous antagonist/killer	BAK1	242783	241917	212248	216186	255021	280584	283363	270791	272225	232316	250597	275459	1.07869	1.18571	1.09921	0.470174	0.0489809	0.318225
A0A0A0MRG9	CDK5 regulatory subunit-associated protein 2	CDK5RAP2	284681	269821	241068	309148	260319	266970	234565	233150	220416	265190	278812	229377	1.05137	0.864953	0.822692	0.532765	0.0844089	0.0555638
A0A0A0MRI1	GPALPP motifs-containing protein 1	GPALPP1	442904	418535	458536	457832	452256	438901	468017	471433	454392	439992	449663	464614	1.02198	1.05596	1.03325	0.506296	0.16322	0.124838
A0A0A0MRJ0	Non-specific serine/threonine protein kinase;Serine/threonine-protein kinase MRCK alpha	CDC42BPA	5.43429e+06	5.72703e+06	5.06397e+06	4.55746e+06	5.41133e+06	4.25588e+06	4.58898e+06	4.66416e+06	4.34782e+06	5.40843e+06	4.74156e+06	4.53365e+06	0.876698	0.838257	0.956152	0.190162	0.0204195	0.637144
A0A0A0MRJ3	Neuron navigator 1	NAV1	48792.9	46680.2	47626.2	53060.4	53647.7	87239.9	55173	40342.3	51094.4	47699.8	64649.3	48869.9	1.35534	1.02453	0.755923	0.233678	0.883137	0.257228
A0A0A0MRJ6	Protein-L-isoaspartate O-methyltransferase;Protein-L-isoaspartate(D-aspartate) O-methyltransferase	PCMT1	9.86902e+06	9.81646e+06	1.00858e+07	1.10963e+07	1.08507e+07	1.03183e+07	1.06125e+07	1.05019e+07	1.07662e+07	9.92376e+06	1.07551e+07	1.06269e+07	1.08377	1.07085	0.988076	0.0506614	0.00357914	0.651776
A0A0A0MRK6	Metaxin-1	MTX1	1.51381e+06	1.75897e+06	1.65862e+06	1.83044e+06	1.70069e+06	1.75065e+06	1.73886e+06	1.79275e+06	1.66764e+06	1.6438e+06	1.76059e+06	1.73308e+06	1.07105	1.05431	0.984375	0.247941	0.346771	0.627215
A0A0A0MRM8	Unconventional myosin-VI	MYO6	8387.7	9505.14	10192.2	NA	9262.77	8587.53	9245.06	11956.5	10414.5	9361.68	8925.15	10538.7	0.95337	1.12572	1.18078	0.555787	0.287001	0.15511
A0A0A0MRM9	Nucleolar and coiled-body phosphoprotein 1	NOLC1	3.02368e+07	3.43604e+07	3.17452e+07	3.05041e+07	3.34024e+07	3.20472e+07	3.67165e+07	3.6685e+07	3.71232e+07	3.21141e+07	3.19845e+07	3.68416e+07	0.995965	1.14721	1.15186	0.945529	0.0637109	0.0302484
A0A0A0MRP0	MAP7 domain-containing protein 3	MAP7D3	1.28728e+06	1.28041e+06	1.21326e+06	991713	1.05895e+06	1.02449e+06	1.09719e+06	1.08467e+06	1.06206e+06	1.26032e+06	1.02505e+06	1.08131e+06	0.81333	0.857967	1.05488	0.00151534	0.00576276	0.0865816
A0A0A0MRP2	Fucose-1-phosphate guanylyltransferase	FPGT	90035	99037.5	103515	NA	132333	125199	110655	108010	113998	97529	128766	110888	1.32029	1.13697	0.861154	0.0111707	0.0729573	0.0605087
A0A0A0MRR5	Uracil phosphoribosyltransferase homolog	UPRT	205107	196556	206399	217346	206892	183138	218086	203992	211421	202688	202459	211166	0.998871	1.04183	1.04301	0.953281	0.176622	0.484465
A0A0A0MRR7	U1 small nuclear ribonucleoprotein C	SNRPC	2.94743e+06	3.10986e+06	2.85156e+06	2.76724e+06	2.88818e+06	2.8652e+06	3.11928e+06	3.07473e+06	3.18424e+06	2.96962e+06	2.84021e+06	3.12608e+06	0.956422	1.05269	1.10065	0.219088	0.165626	0.00536031
A0A0A0MRV0	Ribosome-binding protein 1	RRBP1	4.55805e+07	4.99236e+07	4.80078e+07	5.22903e+07	5.47435e+07	5.48274e+07	4.15543e+07	4.40049e+07	4.18297e+07	4.78373e+07	5.39538e+07	4.2463e+07	1.12786	0.887654	0.787025	0.0251513	0.0254519	0.000618986
A0A0A0MRW1	Protein FAM219A	FAM219A	208703	226788	209801	136251	234506	229511	231828	235265	235474	215098	200089	234189	0.930226	1.08876	1.17042	0.628023	0.0810025	0.403056
A0A0A0MRY2	Zinc finger MYND domain-containing protein 11	ZMYND11	145211	162129	156465	137623	154642	152353	111885	108624	120861	154602	148206	113790	0.958632	0.736021	0.767782	0.434679	0.00252788	0.00586205
A0A0A0MS18	DNA repair protein RAD51 homolog 2	RAD51B	21377.2	16728	8454.36	21508	18087.6	19234.2	9441.05	11538.8	15459.9	15519.9	19609.9	12146.6	1.26354	0.782648	0.619409	0.390325	0.57665	0.0606837
A0A0A0MS41	Sideroflexin;Sideroflexin-3	SFXN3	2.8947e+06	2.84947e+06	2.67475e+06	2.32021e+06	2.30393e+06	2.09135e+06	2.91924e+06	2.78508e+06	3.08983e+06	2.80631e+06	2.2385e+06	2.93138e+06	0.797668	1.04457	1.30953	0.00706044	0.326798	0.00403474
A0A0A0MS51	Gelsolin	GSN	3.50326e+07	3.61587e+07	3.58625e+07	3.37186e+07	3.82297e+07	3.49245e+07	4.08418e+07	4.04545e+07	4.28019e+07	3.56846e+07	3.56243e+07	4.1366e+07	0.998309	1.15921	1.16118	0.944146	0.00455973	0.0391281
A0A0A0MS52	Calcium/calmodulin-dependent protein kinase type II subunit gamma	CAMK2G	1.96056e+06	1.99953e+06	1.94438e+06	1.70105e+06	2.01499e+06	1.90486e+06	1.88849e+06	1.85414e+06	1.86397e+06	1.96816e+06	1.87363e+06	1.86886e+06	0.951975	0.949551	0.997455	0.409394	0.00956343	0.998276
A0A0A0MS59	Helicase SRCAP	SRCAP	1.95897e+06	2.06595e+06	1.98873e+06	2.44266e+06	2.16468e+06	2.02107e+06	2.10761e+06	2.13678e+06	2.1225e+06	2.00455e+06	2.20947e+06	2.12229e+06	1.10223	1.05874	0.960544	0.225006	0.0608258	0.571404
A0A0A0MSB8	Exocyst complex component 7	EXOC7	1.97459e+06	2.08003e+06	1.97903e+06	1.92395e+06	2.04389e+06	2.08875e+06	1.93623e+06	1.94471e+06	1.90115e+06	2.01122e+06	2.01886e+06	1.92736e+06	1.0038	0.958307	0.954677	0.913465	0.115723	0.197172
A0A0A0MSC8	Slit homolog 3 protein	SLIT3	220918	274928	213557	287819	304043	277754	322950	306215	326116	236468	289872	318427	1.22584	1.3466	1.09851	0.106431	0.0544546	0.0497044
A0A0A0MSE2	Hydroxyacyl-coenzyme A dehydrogenase, mitochondrial	HADH	2.07637e+06	2.07756e+06	2.0686e+06	2.38082e+06	2.38772e+06	2.24308e+06	2.40364e+06	2.45461e+06	2.44625e+06	2.07418e+06	2.33721e+06	2.43483e+06	1.12681	1.17388	1.04177	0.0276175	0.00110837	0.171344
A0A0A0MSF9	G patch domain-containing protein 11	GPATCH11	945209	946832	952322	677002	778341	748520	776807	780744	761952	948121	734621	773168	0.774818	0.815474	1.05247	0.0248949	0.000559474	0.330946
A0A0A0MSI8	Exocyst complex component 5	EXOC5	1.69793e+06	1.63253e+06	1.7667e+06	1.64433e+06	1.63523e+06	1.49596e+06	1.73777e+06	1.66127e+06	1.60582e+06	1.69905e+06	1.59184e+06	1.66829e+06	0.936898	0.981894	1.04803	0.166909	0.601692	0.288614
A0A0A0MSJ9	Ras GTPase-activating protein 2	RASA2	200928	252690	223851	203317	213432	188806	192541	201803	185827	225823	201852	193391	0.893849	0.856381	0.958082	0.240737	0.138216	0.389177
A0A0A0MSK2	Protein PET100 homolog, mitochondrial	PET100	205050	273148	196155	NA	215803	248249	155333	160576	142973	224784	232026	152961	1.03222	0.680477	0.65924	0.768463	0.056787	0.0597147
A0A0A0MSK4	G-protein-signaling modulator 1	GPSM1	147710	134524	129984	178358	140035	166620	168647	176878	176301	137406	161671	173942	1.17659	1.2659	1.0759	0.144938	0.0147873	0.392435
A0A0A0MSK6	Rho GTPase-activating protein 5	ARHGAP5	693073	647270	651216	647332	650331	648341	659492	638417	650517	663853	648668	649475	0.977126	0.978342	1.00124	0.40862	0.438895	0.913864
A0A0A0MSP7	FERM and PDZ domain-containing protein 3	FRMPD3	60493.9	62952.5	63865.3	104723	84575.1	103233	74615.5	63506.9	59060.2	62437.2	97510.4	65727.6	1.56173	1.0527	0.674057	0.0190986	0.571542	0.0155692
A0A0A0MSS8	Aldo-keto reductase family 1 member C3	AKR1C3	1.2923e+06	1.44888e+06	1.44427e+06	8.87499e+06	816674	4.17268e+06	1.14453e+06	2.81066e+06	1.09922e+06	1.39515e+06	4.62145e+06	1.6848e+06	3.3125	1.20761	0.364561	0.371329	0.798706	0.426262
A0A0A0MT23	MAP/microtubule affinity-regulating kinase 3	MARK3	2.58537e+06	2.86371e+06	2.7361e+06	1.95291e+06	2.25828e+06	2.17007e+06	2.71411e+06	2.80219e+06	2.90354e+06	2.72839e+06	2.12709e+06	2.80661e+06	0.779611	1.02867	1.31946	0.0120245	0.468906	0.0122235
A0A0A0MT32	Lysosomal acid lipase/cholesteryl ester hydrolase	LIPA	460769	504253	498103	520197	579445	534682	545828	547590	533526	487708	544775	542315	1.11701	1.11197	0.995485	0.0630841	0.0537424	0.924313
A0A0A0MT33	Protein SCAF8	SCAF8	2.77004e+06	2.96694e+06	2.70727e+06	2.73657e+06	2.89519e+06	2.78288e+06	2.78015e+06	2.8057e+06	2.84009e+06	2.81475e+06	2.80488e+06	2.80865e+06	0.996493	0.997832	1.00134	0.930426	0.963386	0.935644
A0A0A0MT35	Prostamide/prostaglandin F synthase	FAM213B	93826.4	98517.1	89604.3	110895	107341	115149	89417.6	100094	103162	93982.6	111128	97557.8	1.18243	1.03804	0.877885	0.00969701	0.526752	0.0759017
A0A0A0MT60	Peptidyl-prolyl cis-trans isomerase;FK506-binding protein 15	FKBP15	3.29459e+06	3.44767e+06	3.37129e+06	3.53371e+06	3.8344e+06	3.82958e+06	3.70851e+06	3.78547e+06	3.63678e+06	3.37118e+06	3.73256e+06	3.71026e+06	1.1072	1.10058	0.994024	0.045736	0.00563364	0.866954
A0A0A0MT83	Isovaleryl-CoA dehydrogenase, mitochondrial	IVD	3.25699e+06	3.49314e+06	3.80032e+06	3.36614e+06	3.29832e+06	3.30802e+06	3.85617e+06	3.88889e+06	4.26084e+06	3.51682e+06	3.32416e+06	4.00197e+06	0.945218	1.13795	1.2039	0.346639	0.0832861	0.0249893
A0A0A0MTB8	WD repeat-containing protein 36	WDR36	3.48831e+06	3.48387e+06	3.27563e+06	3.09998e+06	3.24936e+06	3.25395e+06	3.79163e+06	3.67968e+06	3.82496e+06	3.41594e+06	3.2011e+06	3.76542e+06	0.937106	1.10231	1.17629	0.0727281	0.0238131	0.00170786
A0A0A0MTB9	Retinol-binding protein 1	RBP1	22937.9	25073.8	30773.4	34111.9	31243.9	26995.4	43069.6	33672.5	41297	26261.7	30783.7	39346.4	1.17219	1.49824	1.27816	0.220732	0.0252379	0.0757185
A0A0A0MTH3	Integrin-linked protein kinase	ILK	8.67094e+06	8.85532e+06	8.7413e+06	7.37589e+06	8.11508e+06	7.57188e+06	7.48064e+06	7.60352e+06	7.64585e+06	8.75585e+06	7.68762e+06	7.57667e+06	0.877997	0.865326	0.985568	0.0390983	8.93e-05	0.680185
A0A0A0MTH9	TATA-binding protein-associated factor 172	BTAF1	2.70773e+06	2.42634e+06	2.81137e+06	2.49179e+06	2.38065e+06	2.79705e+06	2.39165e+06	2.53833e+06	2.4755e+06	2.64848e+06	2.55649e+06	2.46849e+06	0.965269	0.932042	0.965578	0.612999	0.256427	0.571673
A0A0A0MTI6	Elongation of very long chain fatty acids protein;Elongation of very long chain fatty acids protein 5	ELOVL5	1.18954e+06	1.26065e+06	1.07361e+06	1.04321e+06	1.17444e+06	1.10711e+06	1.171e+06	1.14543e+06	1.10599e+06	1.1746e+06	1.10825e+06	1.14081e+06	0.943517	0.971232	1.02937	0.385944	0.629055	0.491778
A0A0A0MTN0	Cullin-2	CUL2	6.4655e+06	6.49998e+06	6.51853e+06	4.89126e+06	5.41505e+06	5.30744e+06	5.81662e+06	5.92734e+06	5.98274e+06	6.49467e+06	5.20458e+06	5.9089e+06	0.801362	0.909807	1.13533	0.0185242	0.00466165	0.046472
A0A0A0MTR2	Prolyl 3-hydroxylase OGFOD1	OGFOD1	1.32044e+06	1.40424e+06	1.39175e+06	1.05442e+06	1.25202e+06	1.24637e+06	1.26941e+06	1.20381e+06	1.27435e+06	1.37214e+06	1.18427e+06	1.24919e+06	0.863078	0.910395	1.05482	0.105331	0.0242561	0.42915
A0A0A0MTR7	E3 ubiquitin-protein ligase RNF213	RNF213	8.38829e+06	8.364e+06	8.35691e+06	9.48369e+06	1.00145e+07	1.00882e+07	9.10799e+06	9.293e+06	9.0891e+06	8.36973e+06	9.86212e+06	9.16336e+06	1.17831	1.09482	0.929147	0.0136475	0.00511476	0.0508711
A0A0A0MTS2	Glucose-6-phosphate isomerase	GPI	6.72018e+07	7.07604e+07	6.98941e+07	7.04383e+07	7.27771e+07	7.20311e+07	7.26205e+07	7.52992e+07	7.60388e+07	6.92854e+07	7.17489e+07	7.46528e+07	1.03555	1.07747	1.04047	0.141715	0.0238544	0.0886488
A0A0A0MTS7	Titin	TTN	1.13976e+07	6.61046e+06	1.30095e+07	9.58436e+06	7.38246e+06	1.116e+07	7.81661e+06	1.00523e+07	8.87627e+06	1.03392e+07	9.3756e+06	8.91507e+06	0.906802	0.86226	0.95088	0.782158	0.647772	0.78651
A0A0A6YY96	Iron-responsive element-binding protein 2	IREB2	3.20944e+06	3.29458e+06	3.25328e+06	6.1463e+06	3.05506e+06	3.24481e+06	3.16463e+06	3.2534e+06	3.28409e+06	3.25243e+06	4.14872e+06	3.23404e+06	1.27557	0.994343	0.779526	0.483989	0.694314	0.472761
A0A0A6YYH1	Arpin	C15orf38-AP3S2;ARPIN	524197	619158	607790	755984	573246	663322	703528	752161	793593	583715	664184	749760	1.13786	1.28446	1.12884	0.269966	0.0214827	0.251509
A0A0A6YYI3	Suppressor of SWI4 1 homolog	PPAN-P2RY11;PPAN	4.41439e+06	4.51627e+06	4.19388e+06	3.8481e+06	4.08458e+06	3.94246e+06	3.94228e+06	4.10058e+06	4.09928e+06	4.37485e+06	3.95838e+06	4.04738e+06	0.904804	0.925148	1.02248	0.0253364	0.0501102	0.364921
A0A0A6YYJ5	Uncharacterized protein KIAA0754	MACF1;KIAA0754	639972	692582	664993	732128	623181	593995	735191	739592	699098	665849	649768	724627	0.975849	1.08827	1.11521	0.71011	0.0459848	0.210812
A0A0A6YYL2	Sulfotransferase;Sulfotransferase 1A4;Sulfotransferase 1A3	SULT1A4;SULT1A3	608918	593556	624166	718185	708370	885469	637719	719334	655213	608880	770675	670755	1.26573	1.10162	0.870348	0.0803133	0.105279	0.195303
A0A0A6YYL4	Coronin;Coronin-7	CORO7-PAM16;CORO7	2.69703e+06	2.63461e+06	2.72133e+06	2.2365e+06	2.6485e+06	2.49643e+06	2.76306e+06	2.87075e+06	2.92833e+06	2.68432e+06	2.46048e+06	2.85404e+06	0.916611	1.06323	1.15996	0.209533	0.0488799	0.0805591
A0A0B4J1R6		TKT	286428	340797	230132	528337	343130	432405	415166	374385	351408	285786	434624	380320	1.5208	1.33079	0.875055	0.069517	0.105406	0.443824
A0A0B4J1R7	UPF0693 protein C10orf32	C10orf32-ASMT;C10orf32	79058.7	67686.3	67544.4	75889.8	48023.8	67134.4	60442.6	69563.4	79301.1	71429.8	63682.6	69769	0.891542	0.97675	1.09557	0.449448	0.79135	0.556978
A0A0B4J1R9	Synaptonemal complex central element protein 1	SYCE1	2.34273e+06	2.43166e+06	2.45701e+06	2.74976e+06	2.75275e+06	2.60219e+06	2.64955e+06	2.67796e+06	2.78567e+06	2.41047e+06	2.70157e+06	2.7044e+06	1.12076	1.12194	1.00105	0.00972938	0.00545506	0.964008
A0A0B4J1S8	Phosphatidylinositol 4-kinase beta	PI4KB	277979	267634	271136	250955	266033	255257	259345	274359	270705	272250	257415	268137	0.94551	0.984892	1.04165	0.0624725	0.496814	0.167661
A0A0B4J1V9	Lymphoid-specific helicase	HELLS	3.17898e+06	3.83463e+06	2.89651e+06	2.49123e+06	2.87872e+06	2.58045e+06	2.26254e+06	2.14715e+06	1.97083e+06	3.30337e+06	2.65013e+06	2.12684e+06	0.80225	0.643839	0.802541	0.103212	0.0192218	0.0209527
A0A0B4J1W3		NAA15	98124.7	115649	110614	112034	108785	94396.6	127781	109441	120150	108129	105072	119124	0.971723	1.10168	1.13374	0.70781	0.218738	0.145079
A0A0B4J1X7	Rho GTPase-activating protein 4	ARHGAP4	66116	65862.6	71993.9	NA	46343.7	47556.5	74026.3	76589.5	89007.4	67990.8	46950.1	79874.4	0.690536	1.17478	1.70126	0.00235198	0.0886407	0.00869775
A0A0B4J1Z1	Serine/arginine-rich splicing factor 7	SRSF7	1.427e+07	1.41051e+07	1.42679e+07	1.37185e+07	1.40846e+07	1.36983e+07	1.55278e+07	1.53871e+07	1.51871e+07	1.42144e+07	1.38338e+07	1.53673e+07	0.973228	1.08111	1.11085	0.0782273	0.0012965	0.00110987
A0A0B4J220		C11orf98	3.51591e+06	3.78679e+06	3.75297e+06	3.13316e+06	3.40094e+06	3.11329e+06	3.76375e+06	3.90949e+06	3.82557e+06	3.68522e+06	3.2158e+06	3.83293e+06	0.87262	1.04008	1.19191	0.0221075	0.226794	0.0153422
A0A0B4J222	ADP-ribosylation factor-like protein 15	ARL15	41586	40951.6	38439.9	50065.2	43151.5	43778.6	44889.9	40816.2	41405	40325.9	45665.1	42370.4	1.1324	1.0507	0.92785	0.10488	0.269952	0.270573
A0A0B4J253	Transmembrane and TPR repeat-containing protein 2	TMTC2	54783	53023.2	41260.7	NA	55624.6	42205.5	46308.6	43901.1	42080.5	49688.9	48915	44096.8	0.984425	0.887456	0.901497	0.926016	0.336242	0.615197
A0A0B4J293	E3 ubiquitin-protein ligase RNF31	RNF31	39555.3	33931.8	37989.8	20913.3	49277.1	49040.6	40821	41716.7	44846.2	37159	39743.7	42461.3	1.06956	1.14269	1.06838	0.992708	0.0796019	0.677388
A0A0B4J294	Trafficking protein particle complex subunit 2-like protein	TRAPPC2L	465279	522916	582331	478933	422491	428600	422473	441224	465016	523509	443341	442904	0.846865	0.846031	0.999014	0.111711	0.112119	0.997421
A0A0B4J2A0	Sedoheptulokinase	TRPV1;SHPK	671216	665865	660368	654892	634061	606210	658343	648359	694105	665816	631721	666936	0.948792	1.00168	1.05574	0.136083	0.957097	0.149668
A0A0B4J2C2	Disks large-associated protein 4	DLGAP4	2.31137e+06	2.39696e+06	2.17559e+06	2.16047e+06	2.34959e+06	2.11516e+06	2.10569e+06	2.11529e+06	2.20592e+06	2.29464e+06	2.20841e+06	2.1423e+06	0.96242	0.933612	0.970067	0.419099	0.121804	0.467838
A0A0B4J2F0		PIGBOS1	253746	263150	270553	255411	294211	279652	301955	287852	322218	262483	276425	304009	1.05311	1.1582	1.09979	0.353302	0.0273111	0.147331
A0A0B4J2F8	DNA-directed RNA polymerase II subunit RPB11-a;DNA-directed RNA polymerase II subunit RPB11-b2;DNA-directed RNA polymerase II subunit RPB11-b1	POLR2J3;POLR2J;POLR2J2	551408	622295	601040	505877	581927	551147	541853	473875	531243	591581	546317	515657	0.923487	0.87166	0.943879	0.216249	0.0681446	0.377965
A0A0B4J2G4	Leucine-rich repeat-containing protein 41	LRRC41	253353	219837	269446	274931	278719	279943	220129	206000	263393	247545	277864	229841	1.12248	0.92848	0.82717	0.185777	0.469433	0.116327
A0A0C4DFL7	Lanosterol 14-alpha demethylase	CYP51A1	2.98589e+06	3.01758e+06	3.14306e+06	3.36756e+06	3.52224e+06	3.38027e+06	4.28755e+06	4.23794e+06	4.13312e+06	3.04884e+06	3.42336e+06	4.21954e+06	1.12284	1.38398	1.23257	0.00560193	0.000152328	0.00046892
A0A0C4DFL8	Lysine-specific demethylase 4B	KDM4B	24655.7	18251.9	19880	11348.7	16941.2	26840	22354.4	26323.8	27279	20929.2	18376.6	25319.1	0.878038	1.20975	1.37779	0.546398	0.156063	0.264745
A0A0C4DFM1	Transmembrane 9 superfamily member 4	TM9SF4	3.11763e+06	3.09493e+06	2.93722e+06	2.94601e+06	3.02706e+06	2.97683e+06	2.75974e+06	2.65319e+06	2.66437e+06	3.04993e+06	2.9833e+06	2.69243e+06	0.978156	0.882786	0.9025	0.371056	0.00782224	0.00409752
A0A0C4DFM2	Zinc finger protein 574	ZNF574	1.15484e+06	1.10833e+06	1.09013e+06	1.08602e+06	1.1465e+06	1.3172e+06	1.0368e+06	999266	1.00211e+06	1.11776e+06	1.18324e+06	1.01272e+06	1.05858	0.906028	0.855891	0.451252	0.0121031	0.11213
A0A0C4DFN1	Mitofusin-1	MFN1	295502	290116	289041	251494	269964	272060	266861	286380	286652	291553	264506	279965	0.907232	0.960253	1.05844	0.0509383	0.21978	0.174387
A0A0C4DFS6	Protein sprouty homolog 4	SPRY4	721340	781923	790251	NA	760956	717656	736615	770312	827947	764505	739306	778291	0.967039	1.01803	1.05273	0.486441	0.714856	0.344278
A0A0C4DFT3	Disks large homolog 1	DLG1	2.22968e+06	2.32923e+06	2.30263e+06	2.17522e+06	2.30769e+06	2.0833e+06	2.51105e+06	2.49314e+06	2.52456e+06	2.28718e+06	2.18873e+06	2.50959e+06	0.956958	1.09724	1.14659	0.269174	0.014033	0.0415935
A0A0C4DFU2	Superoxide dismutase;Superoxide dismutase [Mn], mitochondrial	SOD2	1.61865e+07	1.83585e+07	1.68803e+07	2.003e+07	2.15714e+07	2.14176e+07	1.96766e+07	2.04675e+07	2.06401e+07	1.71418e+07	2.10063e+07	2.02614e+07	1.22545	1.18199	0.964539	0.014189	0.0315867	0.280309
A0A0C4DFW3		ZCCHC6	658960	548588	699889	NA	735444	544633	635518	653368	602745	635812	640038	630544	1.00665	0.991713	0.985165	0.997356	0.966107	0.981967
A0A0C4DFX7	WD repeat-containing protein 76	WDR76	263496	294085	275965	245507	253126	213635	223611	260159	237417	277849	237422	240396	0.854502	0.865203	1.01252	0.0728287	0.0608288	0.856589
A0A0C4DFX9	Negative elongation factor A	NELFA	1.56422e+06	1.66929e+06	1.63222e+06	1.50202e+06	1.62399e+06	1.66615e+06	1.76458e+06	1.67028e+06	1.65312e+06	1.62191e+06	1.59739e+06	1.696e+06	0.98488	1.04568	1.06173	0.69149	0.184175	0.19096
A0A0C4DG02	DNA (cytosine-5)-methyltransferase 3A	DNMT3A	17207	20485.7	18615.2	NA	20249.5	13587.3	19217.1	11782.6	12642.7	18769.3	16918.4	14547.5	0.901388	0.775067	0.859859	0.652141	0.204921	0.595311
A0A0C4DG33	Peroxisome biogenesis factor 1	PEX1	459311	493955	474475	419769	467325	423051	421888	461770	416381	475914	436715	433346	0.917634	0.910556	0.992286	0.113072	0.0822876	0.88045
A0A0C4DG34	Arf-GAP domain and FG repeat-containing protein 2	AGFG2	90369.1	91441.5	97671.6	98659.3	88989.2	97659.6	84727.9	82488.4	92117.2	93160.7	95102.7	86444.5	1.02085	0.927907	0.908959	0.649084	0.147525	0.110423
A0A0C4DG40	Nesprin-1	SYNE1	3.88635e+06	4.13954e+06	3.73145e+06	3.53438e+06	3.81349e+06	3.59038e+06	3.96442e+06	3.91764e+06	4.01333e+06	3.91911e+06	3.64609e+06	3.96513e+06	0.930335	1.01174	1.0875	0.136875	0.721535	0.0575472
A0A0C4DG49	Poliovirus receptor	PVR	487343	462148	513571	433656	447949	361375	511657	531229	536805	487688	414327	526564	0.849575	1.07972	1.27089	0.114738	0.109663	0.061601
A0A0C4DG88	POU domain protein;POU domain, class 2, transcription factor 1	POU2F1	152549	161631	162221	141652	163808	133187	163609	154107	159559	158800	146216	159091	0.920755	1.00184	1.08806	0.294251	0.945404	0.28592
A0A0C4DGA2	Enoyl-CoA delta isomerase 2, mitochondrial	ECI2	3.30673e+06	3.6485e+06	3.64481e+06	3.95405e+06	4.51126e+06	4.48054e+06	4.29525e+06	4.46176e+06	4.4363e+06	3.53335e+06	4.31528e+06	4.39777e+06	1.2213	1.24465	1.01911	0.023539	0.0131752	0.683198
A0A0C4DGA6	Helicase-like transcription factor	HLTF	3.74904e+06	3.84594e+06	3.81251e+06	3.58998e+06	3.82426e+06	3.57227e+06	3.36572e+06	3.49983e+06	3.38332e+06	3.8025e+06	3.66217e+06	3.41629e+06	0.963096	0.898433	0.932859	0.21897	0.00350876	0.0671888
A0A0C4DGB5	Calpastatin	CAST	2.79688e+07	2.93838e+07	2.72045e+07	2.77065e+07	3.05981e+07	3.14511e+07	3.00838e+07	2.97518e+07	2.97798e+07	2.81857e+07	2.99186e+07	2.98718e+07	1.06148	1.05982	0.998437	0.273868	0.118187	0.997982
A0A0C4DGB9		PPA2	1.13243e+06	792653	868270	1.02572e+06	892635	1.14465e+06	900988	812604	929463	931118	1.021e+06	881018	1.09653	0.946194	0.862897	0.492238	0.723282	0.175254
A0A0C4DGE4	Syntaxin-3	STX3	1.07269e+06	1.08467e+06	1.08482e+06	308979	1.11485e+06	1.0668e+06	1.40368e+06	1.2192e+06	1.19296e+06	1.08073e+06	830209	1.27195e+06	0.768195	1.17694	1.53208	0.431222	0.0872345	0.306486
A0A0C4DGG3	Lysine-specific demethylase 2B	KDM2B	42431.3	43640.4	38534.7	54342.2	42027.1	44249.1	37476	40855.7	44022.6	41535.5	46872.8	40784.8	1.1285	0.981927	0.870116	0.278506	0.767557	0.228754
A0A0C4DGG6	Niemann-Pick C1-like protein 1	NPC1L1	261654	276043	247416	184753	232971	260331	280108	236587	283288	261704	226018	266661	0.86364	1.01894	1.17982	0.25975	0.819782	0.231214
A0A0C4DGH0	CD276 antigen	CD276	182374	217057	190646	221114	231621	201979	196058	201530	193186	196693	218238	196925	1.10954	1.00118	0.902339	0.190677	0.949602	0.117677
A0A0C4DGH3	Numb-like protein	NUMBL	2.9713e+06	2.98092e+06	3.06142e+06	2.86122e+06	3.01164e+06	2.96412e+06	2.93454e+06	2.9384e+06	2.91646e+06	3.00455e+06	2.94566e+06	2.9298e+06	0.9804	0.975122	0.994616	0.337772	0.110283	0.766344
A0A0C4DGP5	Kinesin-like protein;Kinesin-like protein KIF18B	KIF18B	509590	492192	526854	NA	493532	460375	443768	437106	436641	509545	476953	439172	0.936037	0.861889	0.920785	0.263567	0.0125976	0.249283
A0A0C4DGQ5	Calpain small subunit 1	CAPNS1	9.06641e+06	9.07535e+06	9.04158e+06	7.32794e+06	7.6611e+06	7.39819e+06	8.95022e+06	9.09025e+06	9.08084e+06	9.06111e+06	7.46241e+06	9.04044e+06	0.823564	0.997718	1.21146	0.00457724	0.693498	0.00203996
A0A0C4DGQ8	Dehydrogenase/reductase SDR family member 7B	DHRS7B	986781	1.10541e+06	1.08453e+06	1.00746e+06	1.05027e+06	1.03221e+06	1.18889e+06	1.15873e+06	1.22254e+06	1.05891e+06	1.02998e+06	1.19005e+06	0.972683	1.12385	1.15541	0.535034	0.0611756	0.00227328
A0A0C4DGS0	NADH dehydrogenase [ubiquinone] 1 alpha subcomplex subunit 6	NDUFA6	1.10923e+06	1.11976e+06	1.11569e+06	699301	895384	849175	1.12487e+06	1.13509e+06	1.21703e+06	1.11489e+06	814620	1.159e+06	0.730672	1.03956	1.42275	0.0509787	0.263817	0.0312912
A0A0C4DGS1	Dolichyl-diphosphooligosaccharide--protein glycosyltransferase 48 kDa subunit	DDOST	1.23373e+07	1.27636e+07	1.31943e+07	1.27809e+07	1.21432e+07	1.28563e+07	1.21524e+07	1.29153e+07	1.35602e+07	1.27651e+07	1.25935e+07	1.2876e+07	0.986556	1.00869	1.02243	0.638173	0.841728	0.595136
A0A0C4DGS9	Choline/ethanolaminephosphotransferase 1	CEPT1	366650	365883	338793	NA	322416	316251	340383	343288	383813	357109	319334	355828	0.89422	0.996414	1.11428	0.0389609	0.92934	0.102816
A0A0C4DGT3	IQ motif and SEC7 domain-containing protein 1	IQSEC1	660420	644962	580872	618981	619067	581528	562957	568327	543788	628751	606525	558357	0.964651	0.888042	0.920584	0.49053	0.0841589	0.0368977
A0A0C4DGU7	Coiled-coil domain-containing protein 71L	CCDC71L	157501	162722	167372	162580	146576	141795	177939	162546	174405	162532	150317	171630	0.924848	1.05598	1.14179	0.183811	0.184865	0.0628749
A0A0C4DGV9	DNA ligase;DNA ligase 4	LIG4	402832	430680	377199	355250	431965	369323	435312	407638	437028	403570	385513	426659	0.955255	1.05721	1.10673	0.542414	0.286494	0.21562
A0A0C4DGZ1	Zinc finger CCCH domain-containing protein 8	ZC3H8	159442	178401	158853	149691	185361	160213	163380	165828	173393	165565	165088	167534	0.99712	1.01189	1.01481	0.945434	0.779098	0.801948
A0A0C4DGZ4	Insulin-induced gene protein;Insulin-induced gene 2 protein	INSIG2	40146.5	44109.6	45436.2	90647.7	78009.1	65033.6	47325.1	50183.2	43784.2	43230.7	77896.8	47097.5	1.80189	1.08944	0.604614	0.0161677	0.191004	0.0228679
A0A0C4DH22	Band 4.1-like protein 1	EPB41L1	917514	903339	965421	2.00236e+06	973491	1.22911e+06	1.24858e+06	1.10761e+06	932740	928758	1.40165e+06	1.09631e+06	1.50917	1.18041	0.782154	0.226686	0.195825	0.442026
A0A0D9SEI0	Uncharacterized protein C6orf203	C6orf203	463228	465855	445065	427253	486588	453221	428234	434515	450095	458049	455688	437615	0.994844	0.955388	0.960339	0.885662	0.0911983	0.412376
A0A0D9SEI9	Mitochondrial glutamate carrier 1;Mitochondrial glutamate carrier 2	SLC25A22;SLC25A18	3.35754e+06	3.52514e+06	3.21719e+06	2.92487e+06	3.11882e+06	3.07026e+06	3.56135e+06	3.64439e+06	3.66878e+06	3.36662e+06	3.03799e+06	3.62484e+06	0.902383	1.0767	1.19317	0.0396962	0.09351	0.00454767
A0A0D9SEJ5	Constitutive coactivator of peroxisome proliferator-activated receptor gamma	FAM120B	370212	397839	437701	343158	452302	442944	387060	374171	410204	401917	412801	390478	1.02708	0.971539	0.945923	0.845329	0.655675	0.644832
A0A0D9SEM9		DDX39A	79169	63669	69644	NA	76146.2	77796.5	77269.9	75343.3	69112.4	70827.3	76971.3	73908.5	1.08675	1.0435	0.960209	0.300998	0.570163	0.34394
A0A0D9SEU5	Ran-binding protein 10	RANBP10	120563	118876	130466	135332	115657	109278	116391	129305	128861	123302	120089	124852	0.973943	1.01258	1.03967	0.702702	0.800852	0.603997
A0A0D9SF60	Plakophilin-4	PKP4	270461	272155	307980	308895	284719	288102	262267	288980	282235	283532	293905	277827	1.03659	0.979881	0.945297	0.502606	0.727866	0.21991
A0A0D9SFB3	ATP-dependent RNA helicase DDX3X	DDX3X	5.38132e+07	5.56366e+07	5.46784e+07	4.73652e+07	5.03003e+07	4.77419e+07	5.33592e+07	5.38424e+07	5.34417e+07	5.47094e+07	4.84692e+07	5.35478e+07	0.885938	0.978767	1.10478	0.0107797	0.147999	0.0314701
A0A0D9SFK2	Unconventional myosin-XVIIIa	MYO18A	1.84003e+06	1.92395e+06	1.90941e+06	2.26285e+06	1.8743e+06	1.82741e+06	1.91481e+06	2.09891e+06	2.00959e+06	1.89113e+06	1.98819e+06	2.00777e+06	1.05132	1.06168	1.00985	0.571025	0.141033	0.863419
A0A0D9SFL2	Bifunctional polynucleotide phosphatase/kinase;Polynucleotide 3-phosphatase;Polynucleotide 5-hydroxyl-kinase	PNKP	501275	477137	469903	481593	474214	494213	486939	483121	452472	482772	483340	474177	1.00118	0.982197	0.981043	0.954377	0.583742	0.510163
A0A0D9SFM0	E3 ubiquitin-protein ligase SHPRH	SHPRH	15200	16700.1	19950.7	NA	14459.2	10440.8	16760	17317	10278.2	17283.6	12450	14785.1	0.720336	0.855442	1.18756	0.246859	0.417465	0.552135
A0A0D9SFR5	TBC1 domain family member 24	TBC1D24	272014	288515	241856	256707	277673	290702	275433	253294	247935	267462	275028	258887	1.02829	0.967941	0.941314	0.670734	0.643341	0.282913
A0A0D9SFR6	Diacylglycerol kinase eta	DGKH	49227	32883.4	32399.5	NA	42814.3	39366.4	33862.9	40817.4	34386.9	38170	41090.4	36355.7	1.07651	0.952469	0.884775	0.57646	0.841629	0.185397
A0A0D9SFS3	2-oxoglutarate dehydrogenase, mitochondrial	OGDH	1.55604e+07	1.60875e+07	1.5322e+07	1.76488e+07	1.70453e+07	1.62183e+07	1.75445e+07	1.65171e+07	1.75731e+07	1.56567e+07	1.69708e+07	1.72116e+07	1.08394	1.09931	1.01419	0.0612146	0.0234568	0.678409
A0A0D9SG78	Transcription factor 4;Transcription factor 12	TCF4;TCF12	1.12543e+06	1.37567e+06	1.25793e+06	1.04444e+06	1.06948e+06	1.10554e+06	693640	821895	834682	1.25301e+06	1.07315e+06	783406	0.856461	0.62522	0.730004	0.111104	0.0048098	0.0260668
A0A0D9SG79	Ubiquitin-associated protein 1	UBAP1	345812	332203	283880	272634	333644	325870	307148	294476	302095	320631	310716	301240	0.969075	0.939521	0.969503	0.73505	0.431773	0.713984
A0A0D9SGC1		MYO6	8.03861e+06	8.58815e+06	8.50796e+06	8.45142e+06	9.39321e+06	9.13093e+06	9.42421e+06	9.25071e+06	9.42046e+06	8.37824e+06	8.99185e+06	9.36513e+06	1.07324	1.11779	1.04151	0.148051	0.0248194	0.317121
A0A0D9SGE8	PHD finger protein 6	PHF6	4.93675e+06	4.96405e+06	5.0843e+06	4.56458e+06	4.68786e+06	4.77842e+06	4.637e+06	4.71177e+06	5.03768e+06	4.99503e+06	4.67695e+06	4.79548e+06	0.936321	0.96005	1.02534	0.0191074	0.239996	0.454023
A0A0D9SGJ6	Synaptojanin-1	SYNJ1	316710	307896	297637	NA	299698	305049	298011	252589	312662	307415	302374	287754	0.983602	0.936046	0.951651	0.480906	0.394242	0.49478
A0A0G2JIS2	Histone-lysine N-methyltransferase EHMT2	EHMT2	1.01584e+06	952149	971782	817432	946289	933347	958266	924637	943629	979923	899023	942178	0.917442	0.961481	1.048	0.191396	0.168066	0.405397
A0A0G2JIW1	Heat shock 70 kDa protein 1B;Heat shock 70 kDa protein 1A	HSPA1B;HSPA1A	6.98614e+07	6.89508e+07	7.0877e+07	5.14214e+07	5.49771e+07	4.87711e+07	6.61907e+07	6.86206e+07	6.81223e+07	6.98964e+07	5.17232e+07	6.76445e+07	0.739998	0.967783	1.30782	0.00993805	0.0794103	0.0104583
A0A0G2JJ26	Ribonuclease P protein subunit p21	TRIM39-RPP21;RPP21	27800	35657.6	32335.3	NA	30168.7	35891.8	29832.7	31610.2	35346.5	31931	33030.2	32263.1	1.03442	1.0104	0.976777	0.781015	0.890052	0.848351
A0A0G2JJD3	Abhydrolase domain-containing protein 16A	ABHD16A	550551	458914	421442	485045	553332	587758	549485	522639	579432	476969	542045	550519	1.13644	1.1542	1.01563	0.255175	0.191071	0.79898
A0A0G2JKZ1	Tapasin	TAPBP	1.09814e+06	1.032e+06	1.05175e+06	1.71853e+06	1.88256e+06	1.75591e+06	1.17211e+06	1.11309e+06	1.13552e+06	1.06063e+06	1.78567e+06	1.14024e+06	1.68359	1.07506	0.63855	0.000230489	0.0399099	0.000626013
A0A0G2JM70	Protein-L-isoaspartate O-methyltransferase domain-containing protein 2	PCMTD2	65909	56700.1	67146.3	NA	76210.4	65643.3	71051.9	68016.2	77186.1	63251.8	70926.9	72084.7	1.12134	1.13965	1.01632	0.33718	0.120965	0.857772
A0A0G2JMG8	NACHT, LRR and PYD domains-containing protein 2	NLRP2	865530	934507	938551	1.09883e+06	955360	976923	858033	883614	910856	912863	1.01037e+06	884167	1.10682	0.968566	0.875092	0.134402	0.380926	0.0780325
A0A0G2JMZ8	Occludin	OCLN	514373	503821	518146	540658	525519	510495	573856	536468	584434	512114	525557	564919	1.02625	1.10311	1.0749	0.261446	0.0531924	0.0923125
A0A0G2JN29	Nodal modulator 1	NOMO1	109453	136405	92425.4	65417.9	112457	94734.7	80420.8	109203	128054	112761	90869.9	105893	0.80586	0.939086	1.16532	0.315781	0.720284	0.491231
A0A0G2JNZ2	Protein scribble homolog	SCRIB	5.51263e+06	5.4921e+06	5.81712e+06	5.61361e+06	5.77176e+06	5.66668e+06	6.004e+06	6.06194e+06	6.07581e+06	5.60728e+06	5.68402e+06	6.04725e+06	1.01368	1.07846	1.0639	0.547353	0.050322	0.00793437
A0A0G2JNZ5	Glucosylceramidase	GBA	3.30761e+06	3.28141e+06	3.24827e+06	3.48894e+06	3.35119e+06	3.36481e+06	3.57811e+06	3.52121e+06	3.5761e+06	3.2791e+06	3.40165e+06	3.55848e+06	1.03737	1.0852	1.0461	0.0882543	0.000385137	0.0558121
A0A0G2JP55	TCF3 fusion partner	TFPT	396730	373719	365829	NA	340985	386290	301124	372071	347235	378759	363638	340143	0.960076	0.898047	0.935391	0.621097	0.210097	0.499194
A0A0G2JPT5	Cell cycle checkpoint protein RAD17	RAD17	199896	156029	203249	190762	160380	148152	157696	173080	198924	186391	166431	176567	0.892915	0.94729	1.0609	0.381224	0.661388	0.582341
A0A0G2JQ41	Active breakpoint cluster region-related protein	ABR	5.60627e+06	6.25331e+06	6.17568e+06	5.19762e+06	5.34752e+06	5.31116e+06	6.26005e+06	6.36187e+06	6.36289e+06	6.01175e+06	5.28543e+06	6.32827e+06	0.879183	1.05265	1.1973	0.058489	0.266431	0.000187841
A0A0G2JQM1			8577.2	9560.26	5505.82	NA	9635.24	9406.07	11287.3	10311.9	9201.65	7881.09	9520.65	10267	1.20804	1.30273	1.07839	0.329068	0.224137	0.346789
A0A0G2JQX1	Gamma-tubulin complex component 5	TUBGCP5	252621	235394	240370	218062	252454	232211	241313	247803	252037	242795	234242	247051	0.964773	1.01753	1.05468	0.490198	0.518516	0.324335
A0A0J9YVP6	Poly(U)-binding-splicing factor PUF60	PUF60	2.37717e+07	2.54177e+07	2.4727e+07	2.21856e+07	2.37907e+07	2.31081e+07	2.35783e+07	2.39705e+07	2.30519e+07	2.46388e+07	2.30281e+07	2.35336e+07	0.934629	0.955141	1.02195	0.0736831	0.129139	0.410445
A0A0J9YWL0	Absent in melanoma 1 protein	AIM1	700725	706103	708907	840868	933353	836025	773762	814618	802645	705245	870082	797008	1.23373	1.13012	0.916015	0.0272366	0.0121881	0.121926
A0A0J9YXF2	Serum paraoxonase/arylesterase 2	PON2	1.79038e+06	1.87498e+06	2.03722e+06	2.14634e+06	1.8827e+06	2.08721e+06	1.88711e+06	1.99892e+06	2.04121e+06	1.90086e+06	2.03875e+06	1.97575e+06	1.07254	1.0394	0.969098	0.272243	0.433469	0.555116
A0A0J9YXM6	WD repeat-containing protein 81	WDR81	629935	626464	647214	590255	599571	580471	613271	627202	619188	634538	590099	619887	0.929968	0.976912	1.05048	0.00624883	0.135757	0.0158202
A0A0J9YYJ0	Protein canopy homolog 4	CNPY4	449359	397263	383832	455453	438803	473745	415153	423502	473497	410152	456000	437384	1.11178	1.0664	0.959175	0.1393	0.362118	0.422992
A0A0M3HER2			104091	87472.4	90872.7	87662.3	98480.1	89185.6	101172	94403.1	109920	94145.2	91776	101832	0.974834	1.08165	1.10957	0.729232	0.31428	0.146622
A0A0R4J2F3	DNA-directed RNA polymerases I and III subunit RPAC2	POLR1D	241362	248589	258453	265472	243483	231362	242508	244046	257709	249468	246772	248088	0.989196	0.994468	1.00533	0.805044	0.851315	0.892595
A0A0R4J2F6	Interferon-related developmental regulator 2	IFRD2	345392	348843	309731	277448	289621	270768	358788	332306	306131	334656	279279	332408	0.834527	0.993284	1.19024	0.0247697	0.907315	0.0474973
A0A0R4J2G3	Neutral cholesterol ester hydrolase 1	NCEH1	3.5149e+06	3.68629e+06	3.55668e+06	3.6159e+06	3.87397e+06	3.75905e+06	4.10329e+06	3.93104e+06	4.11751e+06	3.58596e+06	3.74964e+06	4.05061e+06	1.04565	1.12958	1.08027	0.151896	0.00416145	0.0399426
A0A0U1RQJ8	ATR-interacting protein	ATRIP	612450	748205	710430	699417	697494	607544	719869	838152	744188	690361	668152	767403	0.967829	1.1116	1.14855	0.702597	0.234216	0.102134
A0A0U1RQK0			30432	30030	39476.5	NA	38463.2	29698.8	38638.5	40779.1	47233	33312.8	34081	42216.8	1.02306	1.26729	1.23872	0.898983	0.09728	0.308166
A0A0U1RQK7	Eukaryotic translation initiation factor 4 gamma 3	EIF4G3	8.80143e+06	6.67727e+06	9.63038e+06	7.50651e+06	7.21294e+06	7.41541e+06	7.40096e+06	8.35179e+06	7.88552e+06	8.36969e+06	7.37829e+06	7.87942e+06	0.881548	0.941423	1.06792	0.408133	0.702202	0.197791
A0A0U1RQP1	Dynamin-1	DNM1	336490	354659	347011	644636	327854	405873	332728	374140	316273	346053	459454	341047	1.3277	0.985533	0.742287	0.347769	0.772605	0.322006
A0A0U1RQQ4	Endothelial protein C receptor	PROCR	478273	442602	485300	462159	448054	411016	436606	444852	437307	468725	440409	439588	0.93959	0.937838	0.998135	0.240742	0.15173	0.986372
A0A0U1RQQ9	SCY1-like protein 2	SCYL2	2.09392e+06	2.40873e+06	2.22757e+06	1.95172e+06	2.06901e+06	1.99161e+06	2.15108e+06	2.17912e+06	2.18183e+06	2.2434e+06	2.00411e+06	2.17068e+06	0.893335	0.967583	1.08311	0.0947785	0.52092	0.0354329
A0A0U1RQS5		hCG_2043597	1.58034e+06	1.74893e+06	1.68713e+06	1.44117e+06	1.49185e+06	1.32978e+06	1.66516e+06	1.66255e+06	1.6964e+06	1.67213e+06	1.42093e+06	1.6747e+06	0.84977	1.00154	1.1786	0.023293	0.944362	0.0359235
A0A0U1RR27	C-myc promoter-binding protein	DENND4A	178253	172001	188227	182443	183283	198639	199703	192999	185184	179494	188122	192629	1.04807	1.07318	1.02396	0.285946	0.108663	0.535104
A0A0U1RR32	Histone H2A type 3;Histone H2A type 1-D;Histone H2A type 1-B/E	HIST3H2A;HIST1H2AD;HIST1H2AB	6.50282e+07	7.4909e+07	7.8991e+07	4.22004e+07	6.36113e+07	6.55701e+07	8.23426e+07	8.77943e+07	8.91732e+07	7.2976e+07	5.71273e+07	8.64367e+07	0.782822	1.18445	1.51305	0.199962	0.0812048	0.0890242
A0A0U1RRB3	Cap-specific mRNA (nucleoside-2-O-)-methyltransferase 2	CMTR2	339553	332284	299763	296722	341867	290763	315139	308495	326185	323867	309784	316606	0.956518	0.977583	1.02202	0.516871	0.646117	0.688975
A0A0U1RRB6	Exocyst complex component 6B	EXOC6B	250886	233515	239582	253679	231269	210935	211223	198722	196244	241327	231961	202063	0.961188	0.837299	0.871108	0.523765	0.00464174	0.110474
A0A0U1RRE5			2.18073e+06	1.12685e+06	1.53984e+06	309854	955307	1.57778e+06	1.34838e+06	1.68849e+06	770934	1.6158e+06	947649	1.26927e+06	0.586487	0.785533	1.33939	0.28283	0.444806	0.471801
A0A0U1RRH6	PHD finger protein 14	PHF14	714768	894635	658637	778172	1.10052e+06	769556	867706	797175	786497	756013	882749	817126	1.16764	1.08084	0.92566	0.376008	0.455136	0.645383
A0A0U1RRL8	Spermatogenesis-associated protein 20	SPATA20	81559.4	87162.7	84914.5	99901.3	103662	89021.5	109088	120062	111653	84545.6	97528.4	113601	1.15356	1.34367	1.1648	0.0748059	0.0018812	0.0573604
A0A0U1RRM1	Transcriptional repressor p66-beta	GATAD2B	1.6737e+06	1.69949e+06	1.75098e+06	1.8636e+06	1.81711e+06	1.79485e+06	1.51743e+06	1.5822e+06	1.51533e+06	1.70806e+06	1.82519e+06	1.53832e+06	1.06857	0.900626	0.842829	0.0194977	0.00578197	0.000893508
A0A0U1RRM4			48343	40302.8	34687	NA	42437.4	43773.5	45946.5	41408.9	45012.6	41110.9	43105.4	44122.7	1.04852	1.07326	1.0236	0.617396	0.503736	0.574558
A0A0U1RRM6	Protein enabled homolog	ENAH	2.00378e+06	2.08495e+06	2.10227e+06	1.99013e+06	1.94432e+06	1.90273e+06	2.0684e+06	2.13174e+06	2.06164e+06	2.06367e+06	1.94573e+06	2.08726e+06	0.942849	1.01143	1.07274	0.0413422	0.566657	0.0149353
A0A0X1KG71	Negative elongation factor B	NELFB	6.00618e+06	6.03341e+06	5.87873e+06	5.26201e+06	6.07857e+06	5.83035e+06	6.22488e+06	6.11115e+06	6.53691e+06	5.97277e+06	5.72364e+06	6.29098e+06	0.958289	1.05328	1.09912	0.410002	0.109821	0.140992
A0A0X1KG75	Cordon-bleu protein-like 1	COBLL1	247653	301209	288285	197201	308144	296716	301948	306687	302380	279049	267354	303672	0.958088	1.08824	1.13584	0.732366	0.275758	0.41247
A0A140T8X2	Uncharacterized protein CXorf22	CXorf22	178169	160247	180922	140371	142842	134473	164619	171513	176247	173113	139228	170793	0.804264	0.986601	1.22671	0.0162567	0.79108	0.0016433
A0A140T8Z0	Protein diaphanous homolog 1	DIAPH1	1.2408e+07	1.29094e+07	1.25507e+07	1.06315e+07	1.12842e+07	1.05813e+07	1.30365e+07	1.31549e+07	1.30843e+07	1.26227e+07	1.08323e+07	1.30919e+07	0.858165	1.03717	1.20859	0.00640806	0.0831697	0.0107207
A0A140T912	HLA class I histocompatibility antigen, Cw-12 alpha chain;HLA class I histocompatibility antigen, Cw-16 alpha chain;HLA class I histocompatibility antigen, Cw-6 alpha chain;HLA class I histocompatibility antigen, Cw-15 alpha chain;HLA class I histocompatibility antigen, Cw-14 alpha chain;HLA class I histocompatibility antigen, Cw-8 alpha chain;HLA class I histocompatibility antigen, Cw-7 alpha ch…	HLA-C	2.01587e+06	1.93568e+06	2.02846e+06	3.08294e+06	4.1656e+06	4.02203e+06	2.07053e+06	2.09076e+06	2.20791e+06	1.99334e+06	3.75686e+06	2.12307e+06	1.88471	1.06508	0.565118	0.0202883	0.0698726	0.0233988
A0A140T9L0			50798	54638.9	57526.7	63654.8	63144.2	60481	77312.1	59219.2	69102.5	54321.2	62426.6	68544.6	1.14921	1.26184	1.098	0.0437071	0.0803062	0.373744
A0A140T9M0	HLA class I histocompatibility antigen, Cw-3 alpha chain	HLA-C	77543	74459.4	95719.7	NA	161289	180388	93125.8	92853.4	106741	82574.1	170839	97573.5	2.06891	1.18165	0.571145	0.00467467	0.148063	0.0109827
A0A140T9T7	Antigen peptide transporter 1	TAP1	1.51088e+06	1.5142e+06	1.65168e+06	3.08578e+06	3.11412e+06	3.16121e+06	1.89989e+06	1.87676e+06	1.91159e+06	1.55892e+06	3.12037e+06	1.89608e+06	2.00163	1.21628	0.607645	0.00107162	0.018789	1.27e-06
A0A140TA74	Sal-like protein 3	SALL3	102010	95091.3	92702.1	NA	127171	121164	104613	96472	75751.6	96601.1	124167	92278.9	1.28536	0.955257	0.743182	0.00742992	0.638985	0.0801804
A0A140TA86	Protein QIL1	QIL1;C19orf70	3.74737e+06	3.9257e+06	3.57551e+06	3.79794e+06	4.10431e+06	3.97884e+06	4.68039e+06	4.72612e+06	4.77472e+06	3.74953e+06	3.96036e+06	4.72708e+06	1.05623	1.26071	1.1936	0.195423	0.0105523	0.0117461
A0A182DWI4	Selenoprotein S	VIMP	290841	254530	280011	281358	287062	294636	248268	247915	284556	275127	287686	260246	1.04564	0.945912	0.904621	0.367893	0.40691	0.146331
A0A1B0GTB0	Renin receptor	ATP6AP2	941686	940409	906512	751377	843683	887540	778104	811471	795219	929535	827533	794931	0.890266	0.855192	0.960603	0.130732	0.000849056	0.525356
A0A1B0GTG2	Alpha-aminoadipic semialdehyde dehydrogenase	ALDH7A1	6.30021e+06	6.67457e+06	6.48262e+06	6.39828e+06	7.18819e+06	6.37513e+06	7.83419e+06	8.06443e+06	7.97506e+06	6.4858e+06	6.65387e+06	7.95789e+06	1.02591	1.22697	1.19598	0.614224	0.00172095	0.0394305
A0A1B0GTL5	Rab11 family-interacting protein 5	RAB11FIP5	817936	879543	857877	1.05792e+06	1.05888e+06	1.0287e+06	932736	956654	986929	851786	1.0485e+06	958773	1.23094	1.1256	0.914426	0.00406637	0.0133665	0.0151831
A0A1B0GTU4	Paxillin	PXN	1.38741e+07	1.41671e+07	1.31267e+07	1.08715e+07	1.2517e+07	1.14587e+07	1.11347e+07	1.15339e+07	1.15996e+07	1.37226e+07	1.16157e+07	1.14227e+07	0.846464	0.832399	0.983384	0.0351872	0.00507016	0.75265
A0A1B0GTW1	Tight junction protein ZO-2	TJP2	1.36516e+06	1.40485e+06	1.33874e+06	1.54004e+06	1.59791e+06	1.46954e+06	1.33334e+06	1.38593e+06	1.31205e+06	1.36959e+06	1.53583e+06	1.34377e+06	1.12138	0.981151	0.87495	0.0234812	0.424668	0.0140167
A0A1B0GTW6			1.9488e+06	2.00969e+06	1.91966e+06	1.75905e+06	1.93805e+06	1.75538e+06	2.4387e+06	2.33973e+06	2.48326e+06	1.95939e+06	1.81749e+06	2.42056e+06	0.927582	1.23537	1.33182	0.131695	0.000929614	0.00410993
A0A1B0GU57			628923	569769	625867	464879	569759	539010	575544	608477	596355	608186	524549	593459	0.862481	0.975785	1.13137	0.114933	0.557311	0.165009
A0A1B0GUA3	KIF1-binding protein	KIAA1279	2.75643e+06	2.74799e+06	2.77831e+06	2.80004e+06	2.75845e+06	2.88068e+06	2.54392e+06	2.63519e+06	2.50717e+06	2.76091e+06	2.81306e+06	2.56209e+06	1.01889	0.927987	0.910786	0.279321	0.0317666	0.00916758
A0A1B0GUA8	Kinesin-like protein KIF13A	KIF13A	247145	254329	245585	248668	261211	251755	234731	226513	216188	249019	253878	225811	1.01951	0.9068	0.889446	0.357675	0.0374019	0.019993
A0A1B0GUB4	snRNA-activating protein complex subunit 4	SNAPC4	81220	87862	68137	NA	107092	99024.1	82390.9	87454.5	83778.9	79073	103058	84541.5	1.30333	1.06916	0.820327	0.0544973	0.440404	0.0804299
A0A1B0GUF4	Ecotropic viral integration site 5 protein homolog	EVI5	81616.4	84943.9	79464.1	94502.3	90836	77040.1	84979.8	86001.3	81246.3	82008.2	87459.4	84075.8	1.06647	1.02521	0.961312	0.436831	0.391516	0.629071
A0A1B0GUH9			336330	328634	336911	NA	327768	327679	318969	275923	293805	333958	327724	296233	0.981331	0.887035	0.90391	0.143924	0.0965085	0.134022
A0A1B0GUI1	Ral GTPase-activating protein subunit alpha-1	RALGAPA1	2.52259e+06	2.53457e+06	2.62233e+06	1.84809e+06	2.93449e+06	2.81846e+06	2.67845e+06	2.71387e+06	2.746e+06	2.55983e+06	2.53368e+06	2.71277e+06	0.989783	1.05975	1.07069	0.854381	0.0226195	0.608664
A0A1B0GUS7	Protein unc-13 homolog B	UNC13B	221924	205714	219255	72861.9	210946	212856	229480	232576	221678	215631	165555	227911	0.767767	1.05695	1.37665	0.404824	0.127721	0.351683
A0A1B0GUZ7	Protein EFR3 homolog A	EFR3A	325707	323009	342932	307289	331304	337339	283688	275649	296755	330549	325311	285364	0.984153	0.863303	0.877205	0.659368	0.00702031	0.0246296
A0A1B0GV23	Cathepsin D;Cathepsin D light chain;Cathepsin D heavy chain	CTSD	8.69085e+06	8.19873e+06	8.38985e+06	9.22217e+06	9.83872e+06	9.82403e+06	8.44265e+06	8.65399e+06	8.8095e+06	8.42648e+06	9.62831e+06	8.63538e+06	1.14263	1.02479	0.896874	0.00919992	0.310933	0.0188998
A0A1B0GV47	Kinesin-like protein KIF21A	KIF21A	3.75501e+06	3.8495e+06	3.71293e+06	3.00191e+06	3.4688e+06	3.1728e+06	3.6072e+06	3.61344e+06	3.45682e+06	3.77248e+06	3.2145e+06	3.55915e+06	0.852093	0.943451	1.10722	0.0539917	0.0357795	0.121672
A0A1B0GV63	AT-rich interactive domain-containing protein 1B	ARID1B	1.03577e+06	1.017e+06	1.07592e+06	928691	1.06023e+06	1.02672e+06	1.10689e+06	1.09534e+06	1.13934e+06	1.0429e+06	1.00521e+06	1.11386e+06	0.963865	1.06804	1.10808	0.449939	0.0366824	0.11104
A0A1B0GVD3	Protein lin-28 homolog B	LIN28B	2.7609e+06	2.88947e+06	2.73709e+06	2.37918e+06	2.56583e+06	2.48027e+06	3.25363e+06	3.13827e+06	3.38676e+06	2.79582e+06	2.4751e+06	3.25955e+06	0.885285	1.16587	1.31694	0.0131839	0.00632747	0.000889098
A0A1B0GVI6	Ras-related protein Rab-34, isoform NARR	RAB34	148842	94236.8	116756	74103.3	88404.9	64992	59338.4	73072.2	71690.4	119945	75833.4	68033.6	0.632234	0.567207	0.897146	0.055695	0.0341047	0.403004
A0A1B0GVI7	Aryl hydrocarbon receptor	AHR	35527.8	38279.4	33911	39949.7	41013.9	37197.5	31482	30093.2	33072.3	35906.1	39387	31549.2	1.09695	0.878659	0.801004	0.11474	0.0480193	0.00521269
A0A1B0GVL4	Protein FAM193A	FAM193A	341490	362184	357031	NA	379135	368960	349143	354269	352833	353568	374048	352082	1.05792	0.995795	0.941275	0.0858855	0.8478	0.114416
A0A1B0GVU9		QARS	1.90327e+07	2.07412e+07	1.97807e+07	1.61001e+07	1.70113e+07	1.55493e+07	2.27722e+07	2.28902e+07	2.35344e+07	1.98515e+07	1.62202e+07	2.30656e+07	0.817077	1.16191	1.42203	0.00503125	0.0154192	0.00214362
A0A1B0GW05	Probable C-mannosyltransferase DPY19L1	DPY19L1	470719	515655	522539	526513	462612	457672	480268	454272	479202	502971	482266	471247	0.958834	0.936928	0.977153	0.486851	0.181018	0.693237
A0A1B0GW68	Acid ceramidase;Acid ceramidase subunit alpha;Acid ceramidase subunit beta	ASAH1	830151	753294	831324	1.2875e+06	963716	1.108e+06	1.25606e+06	1.07245e+06	1.10888e+06	804923	1.11974e+06	1.1458e+06	1.39111	1.42349	1.02328	0.0461143	0.00562346	0.791932
A0A1B0GWF2	Syntaxin-binding protein 1	STXBP1	1.75034e+06	1.81631e+06	1.7792e+06	1.56048e+06	1.63571e+06	1.58682e+06	1.52882e+06	1.64509e+06	1.65836e+06	1.78195e+06	1.59434e+06	1.61076e+06	0.894715	0.903931	1.0103	0.00378254	0.0437552	0.760436
A0A1B0GWH8	Battenin	CLN3	81747	86631.8	90643.4	NA	86031.9	87817.7	88031.1	94550.4	86426.7	86340.7	86924.8	89669.4	1.00676	1.03855	1.03157	0.829229	0.402572	0.38887
A0A1B0GWI2	Ceroid-lipofuscinosis neuronal protein 5	CLN5	446825	426259	423290	373716	438897	393701	443217	423396	426008	432125	402105	430874	0.930529	0.997105	1.07155	0.254699	0.905499	0.268617
A0A1B0GWJ0	Adenylosuccinate lyase	ADSL	4.89846e+06	5.30648e+06	4.92184e+06	4.47615e+06	4.70754e+06	4.59114e+06	5.11119e+06	5.17344e+06	5.32948e+06	5.04226e+06	4.59161e+06	5.2047e+06	0.910625	1.03222	1.13352	0.0486124	0.346948	0.00304983
A0A1C7CYX1	ELM2 and SANT domain-containing protein 1	ELMSAN1	566040	599625	577380	606873	523854	577591	595542	594274	567719	581015	569439	585845	0.980076	1.00831	1.02881	0.676575	0.735946	0.568391
A0A1C7CYX9	Dihydropyrimidinase-related protein 2	DPYSL2	1.21751e+07	1.21677e+07	1.27277e+07	1.35558e+07	1.35529e+07	1.35429e+07	1.35418e+07	1.39699e+07	1.36809e+07	1.23568e+07	1.35505e+07	1.37309e+07	1.0966	1.1112	1.01331	0.0249631	0.00675197	0.287951
A0A1C7CYZ1	Mitogen-activated protein kinase 15	MAPK15	2.69383e+06	2.78201e+06	2.68628e+06	2.6302e+06	3.01895e+06	2.38311e+06	2.68558e+06	2.98922e+06	2.73516e+06	2.72071e+06	2.67742e+06	2.80332e+06	0.984089	1.03036	1.04702	0.793203	0.480305	0.563155
A0A1W2PNP0	GPI transamidase component PIG-T	PIGT	1.51651e+06	1.52917e+06	1.54954e+06	1.47551e+06	1.29152e+06	1.27093e+06	1.43965e+06	1.47275e+06	1.43281e+06	1.53174e+06	1.34599e+06	1.4484e+06	0.878731	0.945592	1.07609	0.106218	0.00761737	0.249229
A0A1W2PNR9	Immediate early response 3-interacting protein 1	IER3IP1	688864	669881	658057	643027	680125	630564	653037	605092	679778	672267	651239	645969	0.96872	0.960881	0.991908	0.30342	0.357045	0.842553
A0A1W2PNV4			1.89433e+07	1.83801e+07	1.83327e+07	1.44447e+07	1.67736e+07	1.46677e+07	1.82893e+07	1.87317e+07	1.92393e+07	1.8552e+07	1.52953e+07	1.87534e+07	0.824455	1.01086	1.22609	0.0485447	0.587736	0.0395334
A0A1W2PNW1	Signal transducer and activator of transcription 6	STAT6	268619	250280	276540	239239	271747	241065	316665	297325	290309	265146	250684	301433	0.945454	1.13685	1.20244	0.330938	0.0317878	0.0260202
A0A1W2PNX8	Protein unc-45 homolog A	UNC45A	8.97189e+06	9.03857e+06	9.18406e+06	8.09829e+06	8.56343e+06	8.19128e+06	8.4547e+06	8.5788e+06	8.57143e+06	9.06484e+06	8.28433e+06	8.53498e+06	0.913897	0.941548	1.03026	0.021681	0.00311094	0.214165
A0A1W2PNZ9	Probable JmjC domain-containing histone demethylation protein 2C	JMJD1C	308555	315422	310659	357341	364816	372920	357251	360991	369202	311545	365026	362481	1.17166	1.16349	0.993029	0.00138537	0.000445787	0.682345
A0A1W2PP11	Presenilins-associated rhomboid-like protein, mitochondrial;P-beta	PARL	1.53504e+06	1.41588e+06	1.64528e+06	1.36039e+06	1.40344e+06	1.30254e+06	1.49202e+06	1.51884e+06	1.45896e+06	1.53207e+06	1.35545e+06	1.48994e+06	0.884722	0.972502	1.09922	0.0897561	0.612929	0.029442
A0A1W2PPS1			910812	889993	825906	777228	918948	828694	1.06544e+06	1.02821e+06	1.08873e+06	875570	841623	1.0608e+06	0.961229	1.21155	1.26042	0.519201	0.00941807	0.0304043
A0A1W2PPU0	Protein kinase C eta type;Protein kinase C epsilon type	PRKCH;PRKCE	248137	251651	281385	308292	317688	284903	253842	266267	281871	260391	303628	267327	1.16605	1.02664	0.880444	0.0419062	0.620014	0.0459751
A0A1W2PPZ5	Transcription elongation factor A protein 1	TCEA1	1.11097e+07	1.16465e+07	1.12981e+07	1.06328e+07	1.18272e+07	1.1157e+07	1.3387e+07	1.28457e+07	1.38504e+07	1.13514e+07	1.12057e+07	1.33611e+07	0.987158	1.17704	1.19235	0.714289	0.00555282	0.0121499
A0A1W2PQ06	Golgi SNAP receptor complex member 2	GOSR2	136455	133834	134390	120153	122917	136499	124220	126192	121831	134893	126523	124081	0.937952	0.919851	0.980701	0.235148	0.00456511	0.695621
A0A1W2PQS6		RPS10;RPS10-NUDT3	5.05561e+07	5.09321e+07	4.86302e+07	3.81486e+07	4.21691e+07	4.0969e+07	4.33961e+07	4.65771e+07	4.35177e+07	5.00395e+07	4.04289e+07	4.4497e+07	0.80794	0.889238	1.10062	0.00846039	0.0182364	0.0669247
A0A1W2PQV2	Glycine cleavage system H protein, mitochondrial	GCSH	733245	977469	894664	862056	896127	834949	840006	925676	960446	868459	864378	908710	0.9953	1.04635	1.05129	0.983961	0.628035	0.356546
A0A1W2PR28	IQ motif and SEC7 domain-containing protein 2	IQSEC2	87516.4	64529	80107.1	88259.7	86430.5	99814.8	79311.8	59783.1	62247.8	77384.2	91501.7	67114.3	1.18243	0.867286	0.733475	0.186576	0.323149	0.0503973
A0A1W2PR36	Guanidinoacetate N-methyltransferase	GAMT	134140	110828	123194	97434.3	115510	134891	132100	126009	129953	122721	115945	129354	0.944788	1.05405	1.11565	0.603489	0.422525	0.335327
A0A1W2PRA7	Calcium-activated potassium channel subunit alpha-1	KCNMA1	99767	94923.6	99819.5	NA	116449	98439.5	98545	100257	110226	98170	107444	103009	1.09447	1.0493	0.958724	0.484813	0.312593	0.720918
A0A1W2PRB8			1.63117e+06	1.57107e+06	1.56528e+06	1.41348e+06	1.47867e+06	1.51634e+06	1.47526e+06	1.49698e+06	1.41185e+06	1.58917e+06	1.4695e+06	1.46136e+06	0.924694	0.919575	0.994464	0.0406765	0.0215858	0.850684
A0A1W2PRK2			108940	109949	89464.5	NA	102220	96657.4	122598	102961	103681	102785	99438.5	109747	0.967445	1.06773	1.10366	0.720281	0.49297	0.236797
A0A1W2PRV5	Survival motor neuron protein	SMN1;SMN2	564675	545374	509055	511712	538454	483270	519743	522004	521306	539702	511146	521018	0.947089	0.965381	1.01931	0.280441	0.377083	0.585851
A0A1W2PRW4	HRAS-like suppressor 3	PLA2G16	65940.8	48790.1	68569.7	66892.4	38265.2	58428.8	47232	42283.1	56541	61100.2	54528.8	48685.4	0.892449	0.796812	0.892837	0.55756	0.182083	0.653617
A0A1W2PS24	HLA class I histocompatibility antigen, A-3 alpha chain	HLA-A	175951	184129	165418	178406	206267	184145	178617	166122	174925	175166	189606	173221	1.08244	0.988897	0.913586	0.228049	0.793444	0.17059
A0A1W2PS43	Lysosome membrane protein 2	SCARB2	3.04439e+06	2.94861e+06	3.10791e+06	2.5919e+06	2.72008e+06	2.76818e+06	2.79383e+06	2.94068e+06	3.0699e+06	3.03364e+06	2.69338e+06	2.9348e+06	0.88784	0.967421	1.08963	0.0101473	0.357248	0.06976
A0A1W2PS85	DNA repair protein complementing XP-G cells	BIVM-ERCC5;ERCC5	86436.6	74662.9	78965.2	87137.6	104721	100168	93779.4	104730	84860.9	80021.6	97342.4	94456.9	1.21645	1.18039	0.970357	0.0531567	0.0995353	0.727358
A0A1X7SBS0	Elongator complex protein 4	ELP4	741091	755859	784760	654507	758209	722484	675482	694402	678902	760570	711733	682929	0.93579	0.897917	0.959529	0.253196	0.0110421	0.458896
A0A1X7SBS4	Transcriptional enhancer factor TEF-5	TEAD3	72468	93565.6	97945.5	NA	110718	125897	110716	107311	109140	87993	118307	109056	1.34451	1.23937	0.921803	0.0762829	0.139111	0.42998
A0A1X7SBU6	G-protein coupled receptor 98	GPR98	635031	682354	702020	891842	883037	754053	899819	891464	886037	673135	842977	892440	1.25231	1.3258	1.05868	0.0348643	0.00969333	0.385388
A0A1X7SBY3	Stromal interaction molecule 2	STIM2	158669	168028	158868	161938	164111	161460	164330	168104	169571	161855	162503	167335	1.004	1.03386	1.02973	0.84299	0.211974	0.0689822
A0A1X7SBZ2	Probable ATP-dependent RNA helicase DDX17	DDX17	2.80468e+07	2.84786e+07	2.90519e+07	2.47195e+07	2.72404e+07	2.58532e+07	2.67998e+07	2.71386e+07	2.7041e+07	2.85258e+07	2.59377e+07	2.69931e+07	0.909272	0.946271	1.04069	0.0624019	0.0220629	0.28342
A0AV96	RNA-binding protein 47	RBM47	247669	231757	281270	433256	271346	429446	245065	228229	222025	253565	378016	231773	1.4908	0.914056	0.613131	0.120388	0.264898	0.0892152
A0AVT1	Ubiquitin-like modifier-activating enzyme 6	UBA6	8.97026e+06	9.01984e+06	8.70964e+06	8.6772e+06	9.55827e+06	9.07673e+06	9.16701e+06	9.3016e+06	9.42945e+06	8.89992e+06	9.10407e+06	9.29935e+06	1.02294	1.04488	1.02145	0.523462	0.0354283	0.519549
A0JNW5	UHRF1-binding protein 1-like	UHRF1BP1L	272775	311399	282699	304224	286127	245855	275970	280692	285400	288958	278735	280688	0.964624	0.97138	1.007	0.639091	0.561861	0.880619
A0MZ66	Shootin-1	KIAA1598	3.6048e+06	3.61201e+06	3.59752e+06	4.57676e+06	4.33632e+06	4.50494e+06	4.04427e+06	4.13986e+06	3.84415e+06	3.60478e+06	4.47267e+06	4.00942e+06	1.24076	1.11225	0.896426	0.00528791	0.0397727	0.0185363
A0PJW6	Transmembrane protein 223	TMEM223	99454	113376	124049	NA	91371.1	95092.2	107051	107386	124581	112293	93231.7	113006	0.830254	1.00635	1.2121	0.094875	0.927853	0.0497074
A1L0T0	Acetolactate synthase-like protein	ILVBL	2.09451e+06	2.11732e+06	2.19888e+06	2.05217e+06	2.15646e+06	1.93721e+06	2.6235e+06	2.56904e+06	2.62601e+06	2.1369e+06	2.04861e+06	2.60618e+06	0.958682	1.21961	1.27217	0.303319	0.00143363	0.0126089
A1L390	Pleckstrin homology domain-containing family G member 3	PLEKHG3	67066.3	82421.2	84801.7	102285	102377	98904	98358.2	97677	91369.4	78096.4	101189	95801.5	1.29569	1.22671	0.946759	0.066943	0.0942317	0.12863
A1X283	SH3 and PX domain-containing protein 2B	SH3PXD2B	1.17449e+06	1.05993e+06	1.07295e+06	1.13674e+06	1.18196e+06	1.26211e+06	1.10182e+06	1.15969e+06	1.07938e+06	1.10246e+06	1.1936e+06	1.11363e+06	1.08268	1.01014	0.932999	0.148509	0.798486	0.146512
A2A274	Aconitate hydratase, mitochondrial	ACO2	1.4488e+07	1.51665e+07	1.47314e+07	1.67055e+07	1.75705e+07	1.71897e+07	1.91923e+07	1.85755e+07	19440275	1.47953e+07	1.71553e+07	1.90694e+07	1.1595	1.28888	1.11158	0.00177179	0.000183177	0.00614462
A2A2G5	Gamma-glutamyltransferase 7;Gamma-glutamyltransferase 7 heavy chain;Gamma-glutamyltransferase 7 light chain	GGT7	59214	48401.2	48511.8	NA	60165.5	64932.4	48170.3	53930.2	54666	52042.3	62549	52255.5	1.20189	1.0041	0.835433	0.0954826	0.933073	0.0530758
A2A2Q9	Protein AAR2 homolog	AAR2	1.0975e+06	1.2193e+06	1.18169e+06	1.00346e+06	1.1251e+06	1.11674e+06	986197	977546	955772	1.16616e+06	1.08177e+06	973172	0.927632	0.834507	0.89961	0.195505	0.0214194	0.097677
A2A2V1	Major prion protein	PRNP	3.31697e+06	3.36125e+06	3.10196e+06	3.23076e+06	3.62698e+06	3.27783e+06	4.01808e+06	3.95406e+06	4.32411e+06	3.26006e+06	3.37852e+06	4.09875e+06	1.03634	1.25726	1.21318	0.477354	0.00362967	0.0153393
A2A3N6	Putative PIP5K1A and PSMD4-like protein	PIPSL	48105.2	46156.2	46361.6	68009.4	51092	49653.9	43698.6	48185.6	40923.7	46874.3	56251.8	44269.3	1.20005	0.944425	0.786985	0.227185	0.337741	0.133341
A2ACR1	Proteasome subunit beta type;Proteasome subunit beta type-9	PSMB9	425592	387549	410092	936047	945862	893476	510947	524052	554728	407744	925128	529909	2.26889	1.29961	0.572795	5.25e-05	0.00208643	9.73e-05
A2IDC7	39S ribosomal protein L28, mitochondrial	MRPL28	314341	322407	298333	300883	333589	326868	338233	324456	332973	311694	320447	331887	1.02808	1.06479	1.0357	0.526612	0.0911588	0.377267
A2RRP1	Neuroblastoma-amplified sequence	NBAS	2.96929e+06	3.03186e+06	2.98868e+06	2.90124e+06	2.98359e+06	2.99006e+06	3.27734e+06	3.24356e+06	3.33243e+06	2.99661e+06	2.9583e+06	3.28444e+06	0.987216	1.09605	1.11025	0.334454	0.00101782	0.00133625
A3KFL2	Exosome complex component RRP4	EXOSC2	2.59339e+06	2.68171e+06	2.39301e+06	1.82612e+06	2.03492e+06	1.88222e+06	2.40852e+06	2.36111e+06	2.38514e+06	2.55604e+06	1.91442e+06	2.38492e+06	0.748979	0.933055	1.24577	0.00349679	0.178004	0.018148
A3KMH1	von Willebrand factor A domain-containing protein 8	VWA8	358314	327258	315873	314054	337316	333665	361228	348001	373155	333815	328345	360795	0.983614	1.08082	1.09883	0.742765	0.159819	0.0351883
A3KN83	Protein strawberry notch homolog 1	SBNO1	1.68753e+06	1.35305e+06	1.50547e+06	1.0551e+06	1.26052e+06	1.2064e+06	1.15802e+06	1.20728e+06	1.18394e+06	1.51535e+06	1.17401e+06	1.18308e+06	0.774741	0.780731	1.00773	0.0395163	0.057683	0.865924
A4D1E9	GTP-binding protein 10	GTPBP10	2.11411e+06	2.35206e+06	2.23425e+06	2.22402e+06	2.41303e+06	2.44687e+06	2.3653e+06	2.24277e+06	2.2876e+06	2.23347e+06	2.3613e+06	2.29856e+06	1.05723	1.02914	0.973428	0.263305	0.457043	0.490591
A4D2B0	Metallo-beta-lactamase domain-containing protein 1	MBLAC1	66835	68537.8	61837.8	NA	78216.5	81025	62942.4	66918.2	71724.6	65736.9	79620.7	67195.1	1.2112	1.02218	0.843939	0.0136002	0.683609	0.0317136
A5LHX3	Proteasome subunit beta type-11	PSMB11	67923	78588.5	81668.8	NA	80808.3	81341.8	90951.2	94933.1	63692.4	76060.1	81075.1	83192.2	1.06593	1.09377	1.02611	0.35526	0.618025	0.941513
A5PLN9	Trafficking protein particle complex subunit 13	TRAPPC13	365832	422882	468622	308800	380297	312685	416688	399262	412013	419112	333927	409321	0.79675	0.976639	1.22578	0.0830705	0.820537	0.0861126
A5YKK6	CCR4-NOT transcription complex subunit 1	CNOT1	5.59008e+06	5.65886e+06	5.77978e+06	4.9797e+06	5.29306e+06	5.09498e+06	5.23893e+06	5.45217e+06	5.47612e+06	5.67624e+06	5.12258e+06	5.38907e+06	0.90246	0.949408	1.05202	0.0136863	0.0448752	0.0922215
A6NCC9	Protein TSSC4	TSSC4	626124	601623	499721	668893	585328	689314	560600	511406	548790	575823	647845	540265	1.12508	0.938249	0.833942	0.240515	0.490241	0.0493268
A6ND36	Protein FAM83G	FAM83G	224534	252954	232550	215630	233031	241329	224366	247463	229669	236679	229997	233832	0.971765	0.987971	1.01668	0.589096	0.812127	0.725825
A6NDG6	Phosphoglycolate phosphatase	PGP	640952	597534	599950	719330	683591	729564	735198	736268	727564	612812	710828	733010	1.15995	1.19614	1.03121	0.00827576	0.0137888	0.253994
A6NDU8	UPF0600 protein C5orf51	C5orf51	519902	587532	551709	532879	513447	586272	566747	541620	599016	553048	544199	569128	0.984001	1.02908	1.04581	0.771809	0.561178	0.41049
A6NEM2		HCFC1	1.38728e+07	1.45729e+07	1.43036e+07	1.07013e+07	1.31634e+07	1.27084e+07	1.37226e+07	1.46524e+07	1.43892e+07	1.42498e+07	1.2191e+07	1.42547e+07	0.855526	1.00035	1.16928	0.123544	0.994642	0.11939
A6NFX8	ADP-sugar pyrophosphatase	NUDT5	3.84724e+06	4.17287e+06	3.83953e+06	3.59883e+06	4.05176e+06	3.58641e+06	4.06036e+06	3.8322e+06	3.93606e+06	3.95322e+06	3.74567e+06	3.94288e+06	0.947499	0.997384	1.05265	0.330021	0.950703	0.321615
A6NGJ7	Histone deacetylase 8	HDAC8	123500	117306	125782	NA	119017	110697	127596	125587	109131	122196	114857	120771	0.93994	0.988342	1.05149	0.297241	0.817259	0.488339
A6NGQ3	Obscurin	OBSCN	750341	803906	772969	866246	799495	645495	853918	817993	785209	775739	770412	819040	0.993133	1.05582	1.06312	0.889293	0.162302	0.523184
A6NGV6	Aryl hydrocarbon receptor nuclear translocator	ARNT	49613.6	33810.7	46366.3	40983.3	40146.4	41959.3	39114	31057.6	31511.2	43263.5	41029.7	33894.3	0.948367	0.783438	0.826092	0.769294	0.179159	0.114911
A6NH27	ZW10 interactor	ZWINT	347669	376520	358055	354725	370119	377434	280216	264705	262684	360748	367426	269202	1.01851	0.746231	0.732669	0.566818	0.000757125	0.000364695
A6NHB5	Zinc finger MYM-type protein 3	ZMYM3	1.56911e+06	1.55161e+06	1.5922e+06	1.39556e+06	1.54208e+06	1.4715e+06	1.55765e+06	1.56593e+06	1.57997e+06	1.57097e+06	1.46971e+06	1.56785e+06	0.935543	0.998011	1.06677	0.13694	0.833526	0.148682
A6NHL2	Tubulin alpha chain-like 3	TUBAL3	492023	530393	425445	736676	902797	908236	670978	670784	568440	482620	849236	636734	1.75964	1.31933	0.749772	0.00398371	0.0318928	0.0336656
A6NHQ2	rRNA/tRNA 2-O-methyltransferase fibrillarin-like protein 1	FBLL1	453632	410665	361968	365345	438436	438187	439737	386380	406394	408755	413989	410837	1.01281	1.00509	0.992385	0.888179	0.922771	0.943411
A6NHR9	Structural maintenance of chromosomes flexible hinge domain-containing protein 1	SMCHD1	1.70695e+07	1.73133e+07	1.75119e+07	1.62853e+07	1.65609e+07	1.58936e+07	1.77038e+07	1.76399e+07	1.79703e+07	1.72982e+07	1.62466e+07	1.77713e+07	0.939207	1.02735	1.09385	0.0165538	0.0479501	0.00756711
A6NHX0	GATS-like protein 2	GATSL2	259145	276610	256306	241863	248167	203855	214291	227455	224428	264020	231295	222058	0.876051	0.841064	0.960063	0.147629	0.00547857	0.612517
A6NIH7	Protein unc-119 homolog B	UNC119B	85850.7	81857.4	78835.7	72200.8	80571.3	80875.3	86206	92635.8	93084.5	82181.3	77882.5	90642.1	0.947692	1.10295	1.16383	0.298599	0.0488018	0.0335085
A6NJG2	Ankyrin repeat domain-containing protein SOWAHD	SOWAHD	42076.2	31657.9	27042.8	33016.1	26646	33932.3	30361	32564.1	31479.9	33592.3	31198.1	31468.3	0.92873	0.936772	1.00866	0.702849	0.744034	0.874798
A6NJH9	Eukaryotic translation initiation factor 1A, Y-chromosomal	EIF1AY	1.6258e+07	1.9312e+07	1.78323e+07	1.8684e+07	1.88175e+07	1.93094e+07	2.0623e+07	1.98726e+07	1.98158e+07	1.78008e+07	1.8937e+07	2.01038e+07	1.06383	1.12938	1.06162	0.324755	0.122439	0.0237638
A6NKD9	Coiled-coil domain-containing protein 85C	CCDC85C	230187	225981	219863	199401	220233	211073	171763	178397	172737	225344	210236	174299	0.932956	0.773481	0.829065	0.119995	0.000147418	0.0130135
A6NL93	Non-histone chromosomal protein HMG-14	HMGN1	1.65403e+06	1.92657e+06	1.46676e+06	1.40305e+06	1.98167e+06	1.89991e+06	1.85142e+06	1.7568e+06	1.77837e+06	1.68245e+06	1.76154e+06	1.79553e+06	1.04701	1.06721	1.01929	0.777933	0.464423	0.808024
A6NLH6	Protein cornichon homolog 4	CNIH4	199152	190625	216519	224612	213074	195179	211351	197535	218555	202099	210955	209147	1.04382	1.03488	0.991429	0.485233	0.508365	0.8854
A6NMA8	Quinone oxidoreductase-like protein 1	CRYZL1	1.43757e+06	1.42988e+06	1.5445e+06	1.31984e+06	1.40617e+06	1.18285e+06	1.35847e+06	1.42106e+06	1.39453e+06	1.47065e+06	1.30295e+06	1.39135e+06	0.88597	0.946078	1.06784	0.119487	0.144358	0.309109
A6NMH6	Septin-8	2018-09-08	1.5962e+06	1.59308e+06	1.60652e+06	1.57608e+06	1.74527e+06	1.71952e+06	1.86856e+06	1.82699e+06	1.82801e+06	1.5986e+06	1.68029e+06	1.84119e+06	1.0511	1.15175	1.09576	0.263931	0.00111559	0.0939497
A6NMN0	Phosphorylase b kinase regulatory subunit alpha, skeletal muscle isoform	PHKA1	821612	813122	745172	702581	889552	680181	754890	863519	733759	793302	757438	784056	0.954791	0.988345	1.03514	0.606899	0.834401	0.714203
A6NMQ1	DNA polymerase;DNA polymerase alpha catalytic subunit	POLA1	2.77866e+06	2.75073e+06	2.6592e+06	2.42039e+06	2.72366e+06	2.60318e+06	2.52052e+06	2.51328e+06	2.37982e+06	2.72953e+06	2.58241e+06	2.47121e+06	0.946099	0.905359	0.956939	0.237504	0.0152636	0.348329
A6NN50	Obscurin-like protein 1	OBSL1	191179	176102	181279	239593	326366	204751	233322	169356	188178	182854	256903	196952	1.40497	1.0771	0.766639	0.139573	0.561357	0.20781
A6NNI4	Tetraspanin;CD9 antigen	CD9	7.86176e+06	8.64135e+06	8.53651e+06	8.32628e+06	8.79183e+06	8.03792e+06	9.76688e+06	9.70251e+06	1.00659e+07	8.34654e+06	8.38534e+06	9.8451e+06	1.00465	1.17954	1.17408	0.908716	0.0199035	0.0140187
A6PVK2	Alpha-tocopherol transfer protein-like	TTPAL	33448	41834.1	33904	NA	43957.9	43658.5	40956.1	31857.3	27564	36395.4	43808.2	33459.1	1.20368	0.919324	0.763764	0.118662	0.542449	0.134085
A6PVN5	Serine/threonine-protein phosphatase 2A activator	PPP2R4;DKFZp781M17165	5.24773e+06	5.22787e+06	5.05371e+06	4.96902e+06	5.82838e+06	5.35109e+06	5.49247e+06	5.7392e+06	5.91899e+06	5.17644e+06	5.38283e+06	5.71688e+06	1.03987	1.10441	1.06206	0.508798	0.0262219	0.315663
A6PVU8	Tuftelin	TUFT1	251267	233282	236919	227147	249066	260620	233791	225184	217939	240489	245611	225638	1.0213	0.938247	0.918682	0.694432	0.105134	0.163431
A6PW57	Phosphatidylinositol 4-phosphate 5-kinase type-1 alpha	PIP5K1A	294697	249600	247132	326342	257704	251565	264096	238476	240409	263810	278537	247660	1.05583	0.938784	0.889147	0.645242	0.419158	0.311911
A6ZKI3	Protein FAM127A;Protein FAM127B;Protein FAM127C	FAM127A;FAM127B;FAM127C	1.76912e+06	1.94174e+06	2.08294e+06	1.45526e+06	1.59659e+06	1.54532e+06	1.10376e+06	1.19118e+06	1.27153e+06	1.93127e+06	1.53239e+06	1.18883e+06	0.793463	0.615568	0.775799	0.0216034	0.00162279	0.0095373
A7MBM2	Protein dispatched homolog 2	DISP2	44688	45710	36924.2	NA	43985.1	37412.7	34143.5	31229.3	30590.9	42440.7	40698.9	31987.9	0.958958	0.753707	0.785965	0.732208	0.0357045	0.167946
A7MCY6	TANK-binding kinase 1-binding protein 1	TBKBP1	186780	146359	210249	NA	136745	178804	143398	167722	127859	181130	157774	146326	0.871057	0.807854	0.92744	0.503542	0.19686	0.693307
A7MD48	Serine/arginine repetitive matrix protein 4	SRRM4	356260	258466	342567	NA	216743	277394	265751	279001	265461	319098	247069	270071	0.774272	0.846358	1.0931	0.237602	0.258399	0.576988
A8K878	Mesencephalic astrocyte-derived neurotrophic factor	MANF	2.50559e+06	2.80794e+06	2.81963e+06	2.46884e+06	2.51694e+06	2.62766e+06	2.70017e+06	2.71589e+06	2.66824e+06	2.71105e+06	2.53781e+06	2.69477e+06	0.936099	0.993992	1.06185	0.231338	0.917057	0.0724711
A8MQB8		FMR1	27723.1	24324.8	28880.6	54132.1	37093.1	31966.3	38111.3	35967.5	38290.6	26976.2	41063.9	37456.5	1.52223	1.3885	0.912152	0.115294	0.0141915	0.711464
A8MTY9	Down syndrome critical region protein 3	DSCR3	260253	247472	232002	214609	286215	239727	255865	228208	239838	246576	246851	241304	1.00111	0.978619	0.97753	0.960734	0.669129	0.866247
A8MU21	Transmembrane protein 147	TMEM147	136152	142757	152552	153791	137271	153972	133611	140104	133024	143820	148345	135580	1.03146	0.942702	0.913951	0.576589	0.214573	0.130786
A8MUA9	Small ubiquitin-related modifier 3;Small ubiquitin-related modifier 4	SUMO3;SUMO4	1.29949e+06	1.48113e+06	1.22396e+06	1.13428e+06	1.52335e+06	1.44162e+06	1.4312e+06	1.41775e+06	1.44537e+06	1.33486e+06	1.36642e+06	1.43144e+06	1.02364	1.07235	1.04759	0.871503	0.323821	0.608999
A8MUM1	Protein TSSC1	TSSC1	1.14023e+06	1.19568e+06	1.1492e+06	1.13377e+06	1.26611e+06	1.18115e+06	1.33365e+06	1.34279e+06	1.39334e+06	1.1617e+06	1.19368e+06	1.35659e+06	1.02753	1.16777	1.13648	0.514721	0.00153286	0.0415751
A8MVZ6	Protein bicaudal D homolog 1	BICD1	48271	39196.4	45254	NA	33708.9	38400.8	35839.4	42676.6	38951.9	44240.5	36054.9	39156	0.814975	0.885072	1.08601	0.123547	0.205966	0.417035
A8MX12	Myomesin-1	MYOM1	490793	588701	526297	645506	626732	632264	541843	589824	532574	535264	634834	554747	1.18602	1.0364	0.873846	0.0783358	0.582171	0.0416982
A8MXP9	Matrin-3	MATR3	4.84075e+07	5.06541e+07	4.74564e+07	5.00674e+07	5.14984e+07	4.92496e+07	5.3062e+07	5.39925e+07	5.49084e+07	4.88393e+07	5.02718e+07	5.39876e+07	1.02933	1.10541	1.07391	0.288136	0.0191924	0.0140369
A8MXV4	Nucleoside diphosphate-linked moiety X motif 19, mitochondrial	NUDT19	2.15489e+06	2.24245e+06	2.4369e+06	1.74873e+06	2.10893e+06	2.10067e+06	2.29084e+06	2.30535e+06	2.5414e+06	2.27808e+06	1.98611e+06	2.3792e+06	0.871835	1.04439	1.19792	0.139911	0.427565	0.0777332
A8MYT4	Phosphatidylinositol 3-kinase;Phosphatidylinositol 3-kinase catalytic subunit type 3	PIK3C3	2.05555e+06	2.25745e+06	2.01139e+06	2.06457e+06	2.22457e+06	2.40379e+06	2.25849e+06	2.23521e+06	2.26683e+06	2.10813e+06	2.23098e+06	2.25351e+06	1.05827	1.06896	1.0101	0.379589	0.19355	0.811328
A8MZH8	Pituitary tumor-transforming gene 1 protein-interacting protein	PTTG1IP	2.74168e+06	2.61534e+06	2.49731e+06	2.34437e+06	1.94289e+06	1.83057e+06	2.0078e+06	2.07462e+06	2.43261e+06	2.61811e+06	2.03928e+06	2.17168e+06	0.778912	0.829483	1.06492	0.0623423	0.0673704	0.534278
A9X3U0	E3 ubiquitin-protein ligase RNF185	RNF185	534466	520597	574502	487660	569231	600794	596708	592079	609001	543188	552562	599263	1.01726	1.10323	1.08452	0.851681	0.0685657	0.30664
A9Z1X7	Serine/arginine repetitive matrix protein 1	SRRM1	4.28623e+06	4.76822e+06	4.7528e+06	3.94156e+06	4.16257e+06	4.07607e+06	4.72067e+06	4.69548e+06	4.91126e+06	4.60242e+06	4.06007e+06	4.7758e+06	0.882159	1.03767	1.17629	0.0530807	0.397494	0.00166917
B0QYI1	TBC1 domain family member 22A	TBC1D22A	254747	282799	203728	235146	229276	257481	252590	250017	240796	247091	240634	247801	0.973867	1.00287	1.02978	0.870323	0.914457	0.490111
B0QYK0	RNA-binding protein EWS	EWSR1	4.46319e+06	4.52173e+06	4.69549e+06	4.21364e+06	4.44223e+06	4.32392e+06	4.96787e+06	4.87638e+06	4.65456e+06	4.56013e+06	4.3266e+06	4.83293e+06	0.948788	1.05982	1.11703	0.0711826	0.0819358	0.0123918
B0QYV1	RNA binding protein fox-1 homolog;RNA binding protein fox-1 homolog 2;RNA binding protein fox-1 homolog 1;RNA binding protein fox-1 homolog 3	RBFOX2;RBFOX1;RBFOX3	1.51635e+06	1.63141e+06	1.7183e+06	1.46311e+06	1.79349e+06	1.75803e+06	1.66556e+06	1.74719e+06	1.75267e+06	1.62202e+06	1.67154e+06	1.7218e+06	1.03053	1.06152	1.03007	0.736701	0.231269	0.661324
B0QYW5	Peroxisomal membrane protein PMP34	SLC25A17	68449.4	72775.5	63862.6	65285.1	81249.6	71834.4	67216.9	66565.8	74213.8	68362.5	72789.7	69332.2	1.06476	1.01418	0.952499	0.469855	0.794525	0.569147
B0QZ72	PHD finger protein 19	PHF19	87505	102520	100022	NA	99046.4	77963.4	70388.1	79322.2	75228.4	96682.4	88504.9	74979.5	0.915419	0.775524	0.84718	0.575768	0.0170694	0.397193
B1AH87	Translocator protein	TSPO	1.13519e+06	1.14197e+06	1.19137e+06	1.38262e+06	1.38825e+06	1.50667e+06	1.47867e+06	1.41497e+06	1.52084e+06	1.15618e+06	1.42585e+06	1.47149e+06	1.23324	1.27272	1.03201	0.00658428	0.00114604	0.417758
B1AH95	Apolipoprotein L1	APOL1	825040	809401	815233	741861	813152	859836	764621	797346	753136	816558	804950	771701	0.985784	0.945066	0.958695	0.744758	0.0677897	0.453132
B1AJQ6	Syntaxin-12	STX12	1.39944e+06	1.41604e+06	1.41156e+06	1.3514e+06	1.51139e+06	1.44589e+06	2.12732e+06	1.40514e+06	1.56186e+06	1.40901e+06	1.43623e+06	1.69811e+06	1.01931	1.20517	1.18234	0.634836	0.303564	0.344445
B1AJY5	26S proteasome non-ATPase regulatory subunit 10	PSMD10	4.61799e+06	5.08471e+06	4.90876e+06	5.07029e+06	5.1198e+06	5.11357e+06	4.72257e+06	5.05318e+06	4.91599e+06	4.87049e+06	5.10122e+06	4.89725e+06	1.04737	1.00549	0.960014	0.23523	0.873135	0.16822
B1AK45	Mitotic spindle assembly checkpoint protein MAD2B	MAD2L2	119956	123251	129597	88112.3	98709.4	94294.7	108399	92424.5	98391.8	124268	93705.5	99738.3	0.754059	0.802607	1.06438	0.00329605	0.0248449	0.347954
B1AK87		CAPZB	2.35186e+07	2.42974e+07	2.37895e+07	2.23799e+07	2.37059e+07	2.26048e+07	2.44416e+07	2.45163e+07	2.45779e+07	2.38685e+07	2.28969e+07	2.45119e+07	0.959293	1.02696	1.07054	0.127914	0.103716	0.0600233
B1AKC9	Receptor protein-tyrosine kinase;Ephrin type-B receptor 2	EPHB2	543724	514176	505236	566248	517466	541530	543400	452795	438366	521045	541748	478187	1.03973	0.917746	0.882674	0.321074	0.310004	0.185024
B1AKJ5	Nardilysin	NRD1	6.01257e+06	6.14846e+06	6.04267e+06	5.75141e+06	6.00684e+06	5.76019e+06	5.46356e+06	5.25019e+06	5.31621e+06	6.0679e+06	5.83948e+06	5.34332e+06	0.962356	0.880588	0.915033	0.0963369	0.00198044	0.00940115
B1AL69	Hsp90 co-chaperone Cdc37-like 1	CDC37L1	42250.8	44182.9	36083.7	21815.6	48227.1	45721.7	44591.5	49743.2	41736.2	40839.1	38588.1	45357	0.944882	1.11063	1.17541	0.707578	0.257647	0.485504
B1ALC0	Actin-related protein 2/3 complex subunit 5	ARPC5	6.82193e+06	6.78616e+06	5.87394e+06	5.43871e+06	6.2652e+06	5.79826e+06	6.87931e+06	7.05657e+06	6.89697e+06	6.49401e+06	5.83406e+06	6.94428e+06	0.898375	1.06934	1.1903	0.172946	0.291627	0.045445
B1ALH6	Phytanoyl-CoA dioxygenase, peroxisomal	PHYH	130337	124155	133518	94143.2	183098	150102	130435	117542	147339	129337	142448	131772	1.10137	1.01883	0.925053	0.789918	0.845892	0.844461
B1ALK7	Rho guanine nucleotide exchange factor 7	ARHGEF7	1.65435e+06	1.96973e+06	1.90447e+06	1.75591e+06	1.77865e+06	1.94615e+06	2.06889e+06	1.94628e+06	2.0076e+06	1.84285e+06	1.8269e+06	2.00759e+06	0.991346	1.08939	1.0989	0.917993	0.235816	0.0793623
B1ALM5	Transmembrane protein 9;Transmembrane protein 9B	TMEM9;TMEM9B	373838	307329	299559	358139	387272	326125	340321	366453	384338	326909	357179	363704	1.09259	1.11255	1.01827	0.354233	0.25494	0.768887
B1ALY0	Paralemmin-2	PALM2-AKAP2;PALM2	37546	28993.1	36700.8	NA	46400.7	39005.3	47084.7	50098.6	43270.1	34413.3	42703	46817.8	1.24089	1.36046	1.09636	0.180475	0.0438384	0.461725
B1AMS2	Septin-6	2018-09-06	514103	419909	441313	525020	543283	550228	450981	482070	457581	458441	539510	463544	1.17684	1.01113	0.859194	0.105188	0.839683	0.00509461
B1ANH0	Guanylate kinase	GUK1	367490	316025	291219	358832	315693	306053	344587	319058	323180	324911	326860	328942	1.006	1.01241	1.00637	0.9266	0.837194	0.889899
B1ANR0	Polyadenylate-binding protein;Polyadenylate-binding protein 4	PABPC4	2.24269e+07	2.30269e+07	2.19203e+07	1.99845e+07	2.08642e+07	2.11657e+07	2.29769e+07	2.29207e+07	2.2783e+07	2.24581e+07	2.06715e+07	2.28935e+07	0.920448	1.01939	1.10749	0.0219892	0.304795	0.0252121
B1APR7	Eyes absent homolog;Eyes absent homolog 3	EYA3	287372	272717	245203	233546	230518	252027	190448	168054	197955	268431	238697	185486	0.889232	0.691	0.777075	0.115195	0.00559278	0.0187052
B1AQP1	Upstream stimulatory factor 1	USF1	138284	124525	151476	158214	124812	130921	161327	110339	144218	138095	137983	138628	0.999186	1.00386	1.00468	0.975923	0.969116	0.987002
B2WTI3	Bifunctional arginine demethylase and lysyl-hydroxylase JMJD6	JMJD6	2.13544e+06	2.11128e+06	2.18875e+06	1.75711e+06	1.99676e+06	1.83812e+06	1.89009e+06	1.96443e+06	1.91179e+06	2.14516e+06	1.864e+06	1.9221e+06	0.868933	0.89602	1.03117	0.0539631	0.0022013	0.488014
B3KPJ4	Polyhomeotic-like protein 2	PHC2	731785	665509	780160	828720	783320	756104	693889	732257	717248	725818	789381	714465	1.08757	0.984358	0.905095	0.202098	0.798029	0.0442624
B3KPU0	PDZ and LIM domain protein 2	PDLIM2	706190	642350	564717	609159	587960	589506	564564	544424	554248	637752	595542	554412	0.933814	0.869322	0.930937	0.425377	0.167666	0.0100426
B3KR61	NADH dehydrogenase [ubiquinone] 1 alpha subcomplex assembly factor 5	NDUFAF5	197543	178751	178254	176856	185399	194261	235218	194490	205413	184849	185505	211707	1.00355	1.1453	1.14124	0.931689	0.127992	0.134477
B3KRD8	SEC14-like protein 2	SEC14L2	377375	299940	370177	382935	369944	428830	434857	420812	481246	349164	393903	445638	1.12813	1.2763	1.13134	0.2378	0.0574746	0.109539
B3KRF7	Zinc finger protein with KRAB and SCAN domains 1	ZKSCAN1	193754	176941	172903	130180	178596	154501	175757	174418	193646	181199	154426	181273	0.852243	1.00041	1.17385	0.201425	0.9925	0.200629
B3KS98	Eukaryotic translation initiation factor 3 subunit H	EIF3H	1.49474e+07	1.59286e+07	1.40448e+07	1.15498e+07	1.30066e+07	1.16547e+07	1.33339e+07	1.28207e+07	1.28345e+07	1.49736e+07	1.20704e+07	1.29964e+07	0.806113	0.867954	1.07672	0.015021	0.0480771	0.17903
B3KSW4	Regulator of G-protein signaling 20	RGS20	165550	153661	166172	NA	155296	138334	305719	133582	127543	161794	146815	188948	0.907416	1.16783	1.28698	0.308897	0.829613	0.617305
B3KTM8	Mortality factor 4-like protein 1	MORF4L1	660438	693530	690425	459433	482244	451156	450902	421667	485306	681465	464278	452625	0.681294	0.664194	0.974901	0.000156662	0.00455881	0.59786
B3KVL5	Zinc finger CCHC domain-containing protein 10	ZCCHC10	39406.9	38733.2	36484.5	41624.4	37062.5	39260.9	41647.9	34438.1	37747.3	38208.2	39315.9	37944.4	1.02899	0.993096	0.965116	0.534893	0.885807	0.59813
B3KVZ3	Centromere protein H	CENPH	275837	280104	282446	197327	281526	248931	193237	181715	156510	279462	242595	177154	0.868077	0.63391	0.730246	0.281572	0.0170793	0.0782996
B3KXX3	Solute carrier family 12 member 6	SLC12A6	103676	131423	124093	109994	140124	123607	144047	143131	150642	119730	124575	145940	1.04046	1.2189	1.1715	0.710955	0.0984743	0.138927
B4DDD6		DBNL	23068	29354.2	33282.8	NA	25455	30587	32749.3	34287.2	30687.6	28568.3	28021	32574.7	0.980841	1.14024	1.16251	0.936709	0.317904	0.321126
B4DDF4	Calponin;Calponin-2	CNN2	1.01186e+07	1.05464e+07	1.04222e+07	1.08803e+07	1.08032e+07	1.06308e+07	1.09078e+07	1.09429e+07	1.0457e+07	1.03624e+07	1.07715e+07	1.07692e+07	1.03948	1.03926	0.999795	0.0671529	0.116769	0.983193
B4DE15	UDP-galactose translocator	SLC35A2	289704	351290	351411	375383	332365	369478	383055	313430	349912	330802	359075	348799	1.08547	1.0544	0.971381	0.334362	0.569333	0.68234
B4DGG1	Protein ITFG3	ITFG3	135711	144271	120856	118999	149475	138490	161573	147916	137260	133613	135655	148916	1.01528	1.11453	1.09776	0.882457	0.196123	0.3154
B4DGM3	SWI/SNF-related matrix-associated actin-dependent regulator of chromatin subfamily E member 1	SMARCE1	6.23262e+06	6.31357e+06	6.24775e+06	5.68375e+06	6.34476e+06	6.03772e+06	6.57817e+06	6.98195e+06	6.82288e+06	6.26465e+06	6.02207e+06	6.79433e+06	0.961279	1.08455	1.12824	0.330649	0.0373721	0.0421216
B4DGU4	Catenin beta-1	CTNNB1	2.89778e+06	2.5703e+06	2.76922e+06	2.42983e+06	2.68887e+06	2.56669e+06	2.56907e+06	2.59093e+06	2.46829e+06	2.74577e+06	2.5618e+06	2.54276e+06	0.932999	0.926067	0.992571	0.206953	0.149934	0.848934
B4DI03	Signal peptidase complex catalytic subunit SEC11;Signal peptidase complex catalytic subunit SEC11C	SEC11L3;SEC11C	523393	522457	549513	497027	504499	519797	512017	509222	535108	531787	507107	518782	0.95359	0.975545	1.02302	0.091703	0.339223	0.331974
B4DJV2	Citrate synthase;Citrate synthase, mitochondrial	CS	3.37835e+07	3.47881e+07	3.56178e+07	3.04909e+07	3.06199e+07	2.8569e+07	3.65504e+07	3.80823e+07	3.70873e+07	3.47298e+07	2.98933e+07	3.724e+07	0.860738	1.07228	1.24577	0.00748044	0.0251086	0.0030139
B4DK69	Aldo-keto reductase family 1 member C2	AKR1C2	3.78248e+06	3.72451e+06	3.75822e+06	2.06837e+06	3.53203e+06	3.49052e+06	3.03792e+06	3.50615e+06	3.37406e+06	3.75507e+06	3.03031e+06	3.30604e+06	0.806991	0.880421	1.09099	0.301502	0.0930958	0.587092
B4DL54		CHURC1-FNTB	195979	220316	201188	154650	174391	171693	146816	166575	151425	205828	166911	154939	0.810928	0.75276	0.92827	0.0155835	0.00551816	0.236563
B4DLN1	Mitochondrial dicarboxylate carrier	SLC25A10	9.55805e+06	9.83681e+06	9.56817e+06	7.55964e+06	9.07963e+06	8.40499e+06	1.10853e+07	1.04641e+07	1.05519e+07	9.65434e+06	8.34809e+06	1.07005e+07	0.864697	1.10836	1.28179	0.103894	0.01472	0.0314901
B4DLR8	NAD(P)H dehydrogenase [quinone] 1	NQO1	1.22801e+07	1.37408e+07	1.31615e+07	2.02167e+07	1.08935e+07	1.57452e+07	1.22599e+07	1.53226e+07	1.31794e+07	1.30608e+07	1.56184e+07	1.35873e+07	1.19582	1.04031	0.869951	0.496693	0.65619	0.605328
B4DQP0	Akirin-1	AKIRIN1	31691	41104	44935.5	NA	36265.5	34055.9	33532.3	28452.5	28870.1	39243.5	35160.7	30285	0.895963	0.77172	0.86133	0.446023	0.123022	0.0913203
B4DR61	Protein transport protein Sec61 subunit alpha isoform 1	SEC61A1	4.80155e+06	5.30661e+06	5.22781e+06	5.44155e+06	5.74791e+06	5.67835e+06	5.58351e+06	5.53229e+06	5.79286e+06	5.11199e+06	5.6226e+06	5.63622e+06	1.09988	1.10255	1.00242	0.0713885	0.0695475	0.914344
B4DR80	Serine/threonine-protein kinase 24;Serine/threonine-protein kinase 24 36 kDa subunit;Serine/threonine-protein kinase 24 12 kDa subunit	STK24	1.10946e+06	1.08341e+06	1.15471e+06	953574	968297	1.07425e+06	1.09237e+06	1.12838e+06	1.12494e+06	1.11586e+06	998708	1.11523e+06	0.895012	0.999436	1.11667	0.0769925	0.988778	0.0871686
B4DRN8	Palmitoyltransferase;Probable palmitoyltransferase ZDHHC20	ZDHHC20	62512.4	70178.5	70425.7	47534.5	60406.3	66348	47195.1	60527.8	59909.5	67705.6	58096.3	55877.5	0.858072	0.825301	0.961808	0.241251	0.120769	0.794884
B4DTS2	Serine/threonine-protein kinase;Serine/threonine-protein kinase D2	PRKD2	143007	119033	132269	154567	131247	146532	131562	137438	150921	131436	144116	139973	1.09647	1.06495	0.971258	0.266871	0.395418	0.674493
B4DUA7	Mediator of RNA polymerase II transcription subunit 29	IXL;MED29	1.16266e+06	1.30507e+06	1.33112e+06	961579	1.15972e+06	1.13856e+06	1.10138e+06	1.09137e+06	1.16449e+06	1.26628e+06	1.08662e+06	1.11908e+06	0.858117	0.883753	1.02987	0.109133	0.0831429	0.648497
B4DUC8	S-methyl-5-thioadenosine phosphorylase;Purine nucleoside phosphorylase	MTAP	6.97694e+06	7.20117e+06	6.74138e+06	6.38462e+06	6.86274e+06	6.43676e+06	7.86882e+06	7.61562e+06	7.68483e+06	6.97316e+06	6.56137e+06	7.72309e+06	0.940947	1.10754	1.17705	0.111673	0.017613	0.0097487
B4DUJ5	Coiled-coil domain-containing protein 28A	CCDC28A	21887	17983.8	15233.3	NA	19797.5	21291.8	24301.3	15965.3	22267.4	18368	20544.7	20844.6	1.1185	1.13483	1.0146	0.366733	0.503987	0.996852
B4DVT3	von Willebrand factor A domain-containing protein 9	VWA9	478790	509565	465982	507720	529335	483676	480210	481866	515596	484779	506911	492557	1.04565	1.01605	0.971684	0.295518	0.671533	0.458861
B4DWR3	Prefoldin subunit 3	VBP1	1.89186e+07	1.95239e+07	1.91169e+07	1.71296e+07	1.80149e+07	1.67285e+07	1.95567e+07	1.9728e+07	1.99867e+07	1.91865e+07	1.7291e+07	1.97571e+07	0.901207	1.02974	1.14263	0.0270598	0.0669133	0.0191112
B4DXZ6	Fragile X mental retardation syndrome-related protein 1	FXR1	1.31374e+07	1.41749e+07	1.37726e+07	1.3067e+07	1.28773e+07	1.31189e+07	1.32015e+07	1.28627e+07	1.32403e+07	1.3695e+07	1.30211e+07	1.31015e+07	0.950791	0.956667	1.00618	0.145532	0.175972	0.607456
B4DY08	Heterogeneous nuclear ribonucleoproteins C1/C2	HNRNPC	1.02297e+08	1.06366e+08	1.01997e+08	1.00968e+08	1.09174e+08	1.05379e+08	1.21311e+08	1.20616e+08	1.22336e+08	1.03553e+08	1.05174e+08	1.21421e+08	1.01565	1.17255	1.15448	0.601073	0.00412443	0.020851
B4DZ84	MAGUK p55 subfamily member 2	MPP2	37115	33010.4	34994	NA	36735.6	27857.3	44187.4	41422.2	48084	35039.8	32296.4	44564.5	0.921707	1.27183	1.37986	0.63195	0.0135256	0.229285
B4DZ85	Nuclear receptor coactivator 4	NCOA4	94591.3	81847.5	86546.4	56573.1	60294.1	59056.7	52131.1	57115.6	58719.4	87661.7	58641.3	55988.7	0.66895	0.63869	0.954766	0.00438086	0.00140957	0.328111
B4E0K5	Mitogen-activated protein kinase 14	MAPK14	1.71275e+06	1.82833e+06	1.96018e+06	1.57202e+06	1.74715e+06	1.66061e+06	1.53678e+06	1.54475e+06	1.63434e+06	1.83376e+06	1.65993e+06	1.57196e+06	0.905207	0.857233	0.947003	0.120044	0.0402375	0.223327
B4E0T2	Peroxisomal targeting signal 1 receptor	PEX5	960703	961586	911611	1.04619e+06	946130	973764	1.01091e+06	1.06557e+06	1.0298e+06	944633	988695	1.03543e+06	1.04664	1.09612	1.04727	0.279356	0.0178464	0.258135
B4E0Y9	Serine/threonine-protein kinase 26	STK26	7.18523e+06	7.03783e+06	7.7096e+06	6.65429e+06	6.70337e+06	6.98113e+06	7.15749e+06	7.26885e+06	7.20245e+06	7.31089e+06	6.7796e+06	7.2096e+06	0.927329	0.986146	1.06343	0.0947367	0.681108	0.0440786
B4E1G1	Derlin-1	DERL1	1.25199e+06	1.25958e+06	1.13735e+06	1.18955e+06	1.29193e+06	1.12052e+06	1.23683e+06	1.23241e+06	1.26059e+06	1.21631e+06	1.20066e+06	1.24328e+06	0.987137	1.02217	1.03549	0.810641	0.561915	0.470427
B4E1Q4	Serine/threonine-protein kinase RIO3	RIOK3	77466.8	74079	85064.7	68440.2	80531	82435.7	106615	95645.3	110253	78870.2	77135.6	104171	0.978007	1.32079	1.35049	0.755983	0.00936292	0.0168765
B4E3T4	RNA-binding protein with multiple splicing	RBPMS	404973	300982	406079	450579	378038	399848	293842	369626	315251	370678	409488	326240	1.1047	0.880117	0.796702	0.412174	0.372127	0.0589902
B5MBX1	Protein Jade-2	JADE2	326700	284587	278379	NA	284248	274028	285603	247182	263220	296555	279138	265335	0.941267	0.894724	0.950553	0.369945	0.16804	0.344997
B5MC53	Protein Mpv17	MPV17	561803	501725	510540	520478	584619	638017	548824	586964	574995	524689	581038	570261	1.10739	1.08685	0.981452	0.234993	0.123974	0.820956
B5MC79	Calmodulin-lysine N-methyltransferase	CAMKMT	100768	93935.7	84419.2	86421.6	107004	103848	97670.2	99809.6	91566.7	93040.8	99091.1	96348.9	1.06503	1.03555	0.972326	0.510096	0.568068	0.7594
B5MCB4		MECP2	54394.9	40585.8	53298.5	38439.5	44752.4	48393.1	52290.7	48891	58368.9	49426.4	43861.7	53183.5	0.887414	1.07601	1.21253	0.382176	0.513504	0.0887537
B5MCF9	Pescadillo homolog	PES1	1.29945e+07	1.35713e+07	1.28358e+07	1.00411e+07	1.10673e+07	1.04997e+07	1.26599e+07	12375819	1.28099e+07	1.31339e+07	1.0536e+07	1.26152e+07	0.802201	0.960507	1.19734	0.00502732	0.126954	0.0148433
B5MCX3		2018-09-02	718940	1.01578e+06	1.71337e+06	NA	970756	584970	1.15162e+06	1.71191e+06	1.48166e+06	1.14936e+06	777863	1.4484e+06	0.676779	1.26018	1.86202	0.399303	0.388459	0.196441
B5MDF5	GTP-binding nuclear protein Ran	RAN	2.95058e+07	3.20432e+07	3.14122e+07	2.67181e+07	2.72409e+07	2.64165e+07	3.37938e+07	3.44826e+07	3.44899e+07	3.09871e+07	2.67919e+07	3.42555e+07	0.864613	1.10547	1.27858	0.0186673	0.0474056	4.58e-05
B5MDL5	Mitogen-activated protein kinase 12	MAPK12	73754	69027.5	73449	NA	70045.8	76094.5	82647	82410.1	76933.4	72076.8	73070.1	80663.5	1.01378	1.11913	1.10392	0.809091	0.0242438	0.19819
B5MDU6	UPF0554 protein C2orf43	LDAH;C2orf43	380124	393048	379223	319872	352009	342764	389998	411305	387578	384132	338215	396294	0.880466	1.03166	1.17172	0.0323328	0.247957	0.0135501
B5ME25	Methyltransferase-like protein 8	METTL8	359970	335637	345357	312852	361497	335451	363038	370109	414770	346988	336600	382639	0.970061	1.10275	1.13678	0.544916	0.13137	0.0951167
B6VEX4	Abl interactor 1	ABI1	3.85913e+06	3.72469e+06	3.62242e+06	3.52848e+06	3.8862e+06	3.75707e+06	3.75548e+06	3.88684e+06	4.02047e+06	3.73541e+06	3.72392e+06	3.8876e+06	0.996922	1.04074	1.04395	0.92213	0.21252	0.283775
B7WPE2	Echinoderm microtubule-associated protein-like 3	EML3	372966	346944	340433	368499	385343	380463	438475	407008	407711	353448	378102	417731	1.06975	1.18188	1.10481	0.118483	0.0111248	0.0363451
B7WPG3	Heterogeneous nuclear ribonucleoprotein L-like	HNRNPLL;HNRPLL	2.85211e+06	2.96839e+06	2.78345e+06	2.73916e+06	2.87941e+06	2.77733e+06	2.94847e+06	3.04782e+06	3.07084e+06	2.86798e+06	2.79863e+06	3.02238e+06	0.97582	1.05383	1.07995	0.369397	0.089451	0.0176415
B7WPL0	Synembryn-B	RIC8B	2.72246e+06	2.54802e+06	2.32424e+06	2.47535e+06	2.97984e+06	2.771e+06	2.39496e+06	2.28761e+06	2.2068e+06	2.53157e+06	2.74206e+06	2.29646e+06	1.08315	0.907127	0.837494	0.328212	0.160091	0.0660757
B7Z2R7	Acyl-CoA-binding domain-containing protein 5	ACBD5	1.72465e+06	1.79757e+06	1.64349e+06	1.63273e+06	1.72852e+06	1.69099e+06	1.61067e+06	1.6959e+06	1.65492e+06	1.7219e+06	1.68408e+06	1.65383e+06	0.978034	0.960466	0.982037	0.523675	0.268994	0.463716
B7Z2T3	Intraflagellar transport protein 56	TTC26	79483.6	85075	87551.9	73507.8	77554.9	93888	77809.3	88955.4	80628.6	84036.9	81650.2	82464.4	0.9716	0.981289	1.00997	0.705494	0.71169	0.879187
B7Z2Y2	Conserved oligomeric Golgi complex subunit 2	COG2	901015	845333	806883	754856	808836	741896	883804	792778	822923	851077	768530	833169	0.903008	0.978958	1.08411	0.0725165	0.662299	0.126366
B7Z4M1	Reticulon	RTN3	102165	107332	98238.6	68260	117822	89795.3	108156	113459	105078	102578	91959.2	108898	0.896478	1.0616	1.18419	0.487771	0.154084	0.344519
B7Z4W5	Kynurenine--oxoglutarate transaminase 1	CCBL1	342730	352823	319109	345481	358962	334791	354114	385791	363483	338221	346411	367796	1.02422	1.08744	1.06173	0.539962	0.100115	0.142894
B7Z503	BTB/POZ domain-containing protein 10	BTBD10	30099.7	27248.2	31629.5	34873.2	23735.5	30044.5	22715.5	19510	22840.7	29659.1	29551.1	21688.7	0.996357	0.731267	0.733941	0.915292	0.0104297	0.0990631
B7Z5R6	Next to BRCA1 gene 1 protein	NBR1	151449	152184	150371	128174	146385	144133	156088	144531	130818	151335	139564	143812	0.922221	0.950293	1.03044	0.186615	0.404669	0.683268
B7Z645		SYNCRIP	527227	599553	643238	513690	627233	614870	631962	606023	716971	590006	585264	651652	0.991964	1.10448	1.11343	0.924808	0.265008	0.254386
B7Z6D5	Probable ATP-dependent RNA helicase DDX27	DDX27	9.8697e+06	1.00243e+07	1.00035e+07	8.38637e+06	8.3728e+06	8.62112e+06	1.05234e+07	1.07642e+07	1.05079e+07	9.96584e+06	8.4601e+06	1.05985e+07	0.848909	1.06348	1.25276	0.00061294	0.00475835	6.76e-05
B7Z7F3	Ran-binding protein 3	RANBP3	1.41966e+06	1.49407e+06	1.55604e+06	1.30792e+06	1.3618e+06	1.29873e+06	1.49979e+06	1.53109e+06	1.58991e+06	1.48993e+06	1.32282e+06	1.54026e+06	0.887841	1.03379	1.16438	0.0276699	0.355973	0.00272521
B7Z7P8	Eukaryotic peptide chain release factor subunit 1	ETF1	1.02703e+07	1.12021e+07	1.02814e+07	8.39792e+06	8.79608e+06	7.99336e+06	8.76453e+06	8.88623e+06	8.84865e+06	1.05846e+07	8.39579e+06	8.83314e+06	0.793208	0.834527	1.05209	0.00440014	0.0227622	0.201038
B7Z896	Kinesin-like protein;Kinesin-like protein KIFC3	KIFC3	321577	343546	344563	286183	347684	308744	306671	335980	304704	336562	314204	315785	0.933569	0.938267	1.00503	0.336683	0.180453	0.917848
B7ZAX5	N-acetylgalactosamine kinase	GALK2	2.12446e+06	2.28872e+06	2.24208e+06	2.03996e+06	2.05736e+06	2.08882e+06	2.31512e+06	2.20719e+06	2.51338e+06	2.21842e+06	2.06205e+06	2.34523e+06	0.929511	1.05716	1.13733	0.0709574	0.296601	0.0740522
B7ZC38	Endophilin-B2	SH3GLB2	1.49163e+06	1.38389e+06	1.48274e+06	1.58005e+06	1.62873e+06	1.5795e+06	1.53833e+06	1.61074e+06	1.57671e+06	1.45275e+06	1.5961e+06	1.57526e+06	1.09867	1.08433	0.986947	0.0431803	0.0567633	0.476847
B7ZKQ9	Scavenger receptor class B member 1	SCARB1	1.19028e+06	1.26529e+06	1.1008e+06	842623	721427	732162	775027	850409	817649	1.18545e+06	765404	814362	0.645663	0.686962	1.06396	0.00272259	0.00259115	0.337797
B7ZL14	Formin-binding protein 1	FNBP1	2.25042e+06	2.31387e+06	2.2687e+06	1.91632e+06	2.21327e+06	2.11436e+06	2.16677e+06	2.23116e+06	2.27578e+06	2.27766e+06	2.08132e+06	2.22457e+06	0.913794	0.976689	1.06883	0.158889	0.239934	0.245452
B7ZL25	Valine--tRNA ligase, mitochondrial	VARS2	179058	167283	144286	159944	188836	217894	157691	165341	156083	163542	188891	159705	1.155	0.976537	0.845488	0.277321	0.787001	0.211369
B7ZL88	Mitochondrial inner membrane protein COX18	COX18	173106	198419	198827	146838	184865	171277	201094	212565	190657	190117	167660	201439	0.881876	1.05955	1.20147	0.201792	0.355879	0.0925546
B7ZLP8	Probable threonine--tRNA ligase 2, cytoplasmic	TARSL2	294498	172440	149943	99928.8	146182	166161	156598	112183	140350	205627	137424	136377	0.668317	0.663224	0.992379	0.216833	0.201908	0.978636
B7ZLQ5	Probable global transcription activator SNF2L1	SMARCA1	1.41745e+07	1.53474e+07	1.46816e+07	1.38043e+07	1.28435e+07	1.18316e+07	1.4127e+07	1.47209e+07	1.45865e+07	1.47345e+07	1.28264e+07	1.44781e+07	0.870501	0.982598	1.12877	0.0682355	0.557183	0.100728
B7ZM87	SLIT-ROBO Rho GTPase-activating protein 2	SRGAP2	872146	902705	917491	878494	976587	983036	897197	935276	938069	897447	946039	923514	1.05414	1.02905	0.97619	0.291603	0.239364	0.604057
B7ZM99		MTHFD1L	1.42654e+07	1.4459e+07	1.44883e+07	1.65552e+07	1.65724e+07	1.62363e+07	1.4755e+07	1.46561e+07	1.49075e+07	1.44042e+07	1.64546e+07	1.47729e+07	1.14235	1.02559	0.897795	0.000155724	0.0219212	0.00032477
B7ZVY7	Cyclin-dependent kinase 11B	CDC2L1;CDK11B	7.98853e+06	8.12257e+06	7.77761e+06	7.39751e+06	7.70767e+06	7.57088e+06	7.85148e+06	7.94296e+06	8.24645e+06	7.9629e+06	7.55869e+06	8.01363e+06	0.949238	1.00637	1.06019	0.040092	0.763271	0.0395113
B8ZZ93	INO80 complex subunit B	INO80B;INO80B-WBP1	368660	411200	340746	NA	395453	375456	356667	383135	370564	373535	385455	370122	1.03191	0.990861	0.960221	0.615569	0.917787	0.334013
B8ZZA8		GLS	1.176e+06	1.28796e+06	1.1119e+06	1.03809e+06	1.21277e+06	1.11816e+06	1.43745e+06	1.46554e+06	1.50113e+06	1.19195e+06	1.12301e+06	1.46804e+06	0.942157	1.23163	1.30724	0.390226	0.0309406	0.020303
B8ZZB8	CB1 cannabinoid receptor-interacting protein 1	CNRIP1	545503	559846	539831	441220	538546	475348	485458	459285	499767	548393	485038	481503	0.884471	0.878025	0.992712	0.15847	0.0208499	0.947947
B8ZZD4	Tax1-binding protein 1	TAX1BP1	921145	986539	984140	1.02651e+06	1.0051e+06	977424	812858	830862	826899	963941	1.00301e+06	823540	1.04053	0.854346	0.821068	0.219089	0.0140379	0.00141879
B8ZZF8	U6 snRNA-associated Sm-like protein LSm5	LSM5	461591	417198	458268	388029	390485	433203	420035	405976	422636	445686	403906	416216	0.906257	0.933877	1.03048	0.111308	0.163286	0.481773
B8ZZK5	Retinal rod rhodopsin-sensitive cGMP 3,5-cyclic phosphodiesterase subunit delta	PDE6D	409193	407496	432998	341709	460035	388215	519368	420371	445291	416562	396653	461677	0.952206	1.1083	1.16393	0.585258	0.252706	0.225888
B8ZZN6	Small ubiquitin-related modifier 1	SUMO1	2.52958e+06	2.55745e+06	2.78758e+06	3.18667e+06	2.81694e+06	2.93182e+06	2.6112e+06	2.81117e+06	2.7005e+06	2.62487e+06	2.97848e+06	2.70762e+06	1.13471	1.03153	0.909063	0.0586864	0.45185	0.104306
B8ZZQ6	Prothymosin alpha;Prothymosin alpha, N-terminally processed;Thymosin alpha-1	PTMA	5.58819e+06	5.27961e+06	5.34693e+06	5.67829e+06	5.72315e+06	6.33251e+06	6.10682e+06	6.19047e+06	5.86825e+06	5.40491e+06	5.91132e+06	6.05518e+06	1.09369	1.12031	1.02434	0.111084	0.00856712	0.565854
B8ZZU6		ATF2	14897	17861.6	21305.6	NA	15345.1	14235.1	21005.9	19524.8	17286.7	18021.4	14790.1	19272.5	0.820698	1.06942	1.30307	0.205172	0.570614	0.0311623
B8ZZW5	Late secretory pathway protein AVL9 homolog	AVL9	631109	625064	667193	752729	687731	665249	731466	746939	756183	641122	701903	744863	1.0948	1.16181	1.0612	0.12016	0.0079075	0.237784
B9A018	U4/U6.U5 tri-snRNP-associated protein 2	USP39	5.72334e+06	5.51763e+06	5.40996e+06	4.61482e+06	5.34304e+06	4.86832e+06	5.79906e+06	5.97046e+06	6.08502e+06	5.55031e+06	4.94206e+06	5.95151e+06	0.890412	1.07228	1.20426	0.0963974	0.0332209	0.0377849
B9A044	Eukaryotic translation initiation factor 4E type 2	EIF4E2	1.38633e+06	1.474e+06	1.4836e+06	1.2675e+06	1.45488e+06	1.33443e+06	1.47613e+06	1.49294e+06	1.48377e+06	1.44798e+06	1.35227e+06	1.48428e+06	0.933903	1.02507	1.09762	0.223233	0.363287	0.141748
B9A047	Ankyrin repeat and SOCS box protein 1	ASB1	98377	76827.1	93344.3	NA	89560.3	94328.5	97948.7	99483.4	97440.5	89516.2	91944.4	98290.9	1.02713	1.09802	1.06903	0.720452	0.318398	0.219498
B9A049	WD repeat-containing protein 54	WDR54	92392.9	95991.5	102836	127568	123639	130420	101771	94312.4	100459	97073.4	127209	98847.4	1.31044	1.01828	0.777047	0.00488673	0.662343	0.0016243
B9A057	Cytochrome c oxidase assembly factor 5	COA5	289490	315349	334333	NA	450057	435887	515358	462087	566079	313057	442972	514508	1.41499	1.64349	1.16149	0.0079604	0.0033688	0.122031
B9EGE7	Zinc finger protein 507	ZNF507	100240	89859.1	116465	NA	87958.4	73975.8	74959.3	84925.7	89930.5	102188	80967.1	83271.8	0.792335	0.814889	1.02846	0.160213	0.101385	0.805798
C4AMC7	Putative WAS protein family homolog 3;WAS protein family homolog 2;WAS protein family homolog 1	WASH3P;WASH2P;WASH1	1.38309e+06	1388093	1.45081e+06	1.51829e+06	1.44049e+06	1.44555e+06	1.58285e+06	1.55158e+06	1.63033e+06	1.40733e+06	1.46811e+06	1.58826e+06	1.04319	1.12856	1.08183	0.139648	0.00460205	0.025126
C4B7M2	Spatacsin	SPG11	1368300	1.51096e+06	1.27506e+06	NA	1.34792e+06	1.3443e+06	1.29552e+06	1.18234e+06	1.14916e+06	1.38478e+06	1.34611e+06	1.209e+06	0.97208	0.873069	0.898146	0.6516	0.0983268	0.0948793
C8C3P2	Zinc finger protein neuro-d4	DPF1	83007	75242.3	77240.9	NA	79689.1	84909.8	76800.8	80640.7	67974.1	78496.7	82299.4	75138.5	1.04844	0.957218	0.912989	0.364143	0.49223	0.219209
C9J050	Choline-phosphate cytidylyltransferase A	PCYT1A	5.58074e+06	4.89808e+06	4.90116e+06	6.02385e+06	5.46232e+06	5.21565e+06	7.07284e+06	5.42643e+06	5.85809e+06	5.12666e+06	5.56727e+06	6.11912e+06	1.08595	1.19359	1.09912	0.245597	0.147359	0.386746
C9J0I9	Nuclear-interacting partner of ALK	ZC3HC1	1.27676e+06	1.41746e+06	1.61313e+06	1.44872e+06	1.38647e+06	1.42094e+06	1.48534e+06	1.55676e+06	1.52343e+06	1.43579e+06	1.41871e+06	1.52184e+06	0.988109	1.05994	1.07269	0.922205	0.453651	0.0197054
C9J0K6	Sorcin	SRI	1.10898e+07	1.11257e+07	1.03428e+07	9.52595e+06	1.06025e+07	9.86654e+06	1.17867e+07	1.16167e+07	1.15439e+07	1.08528e+07	9.99832e+06	1.16491e+07	0.921268	1.07337	1.1651	0.110295	0.0873441	0.0353616
C9J0Y7	F-box/LRR-repeat protein 3	FBXL3	24903.3	22358.6	21525.5	18845.1	22619.8	19509	16984.2	17871.4	16930.4	22929.1	20324.6	17262	0.88641	0.752841	0.849315	0.16553	0.0133752	0.0921341
C9J191		KLHL22	470105	499318	484055	462353	491445	496458	492542	492658	495309	484493	483419	493503	0.997783	1.0186	1.02086	0.936376	0.394578	0.44219
C9J1X0	WD repeat-containing protein 91	WDR91	334250	350105	305867	331137	344978	319484	332371	308592	337522	330074	331866	326162	1.00543	0.988147	0.98281	0.895169	0.830531	0.646734
C9J2C0	Tubulin alpha-8 chain	TUBA8	4.52322e+06	5.9112e+06	4.5174e+06	5.06095e+06	5.09841e+06	6.46093e+06	5.27239e+06	5.00083e+06	4.98162e+06	4.98394e+06	5.5401e+06	5.08494e+06	1.11159	1.02027	0.917844	0.422306	0.786435	0.42762
C9J2Y9	DNA-directed RNA polymerase;DNA-directed RNA polymerase II subunit RPB2	POLR2B	7.84027e+06	8.02418e+06	7.82703e+06	7.71736e+06	8.03418e+06	7.74636e+06	8.01978e+06	8.02101e+06	8.37615e+06	7.89716e+06	7.83263e+06	8.13898e+06	0.991829	1.03062	1.03911	0.61759	0.163584	0.119573
C9J381	Inosine-5-monophosphate dehydrogenase;Inosine-5-monophosphate dehydrogenase 1	IMPDH1	474530	560227	530131	576694	548452	566197	502041	483749	457623	521629	563781	481138	1.08081	0.922375	0.853412	0.238842	0.247489	0.0129063
C9J384	Protein CMSS1	CMSS1	1.15519e+06	1.30155e+06	1.36041e+06	1.06884e+06	1.15537e+06	1.11228e+06	1.41914e+06	1.41604e+06	1.42267e+06	1.27238e+06	1.11217e+06	1.41928e+06	0.87408	1.11545	1.27614	0.0958512	0.149519	0.00817593
C9J406		IMMT	178021	166787	169118	189214	178581	227584	228662	214079	209112	171309	198460	217284	1.15849	1.26838	1.09485	0.185119	0.002768	0.322609
C9J494	Probable E3 ubiquitin-protein ligase makorin-2	MKRN2	1.00009e+06	931484	1.00519e+06	926648	931298	962265	859153	917388	884380	978921	940070	886974	0.960313	0.906073	0.943518	0.242117	0.0369675	0.0711416
C9J4W5	Eukaryotic translation initiation factor 5A;Eukaryotic translation initiation factor 5A-2	EIF5A2	726213	817732	664065	913967	819929	896338	480142	501669	448834	736003	876745	476882	1.19122	0.647934	0.543923	0.0788436	0.00756709	0.000198037
C9J4X5	Inhibitor of growth protein 2	ING2	52071	46034.3	55302.8	NA	58593.4	63162.5	51556.8	50146.8	48745.4	51136	60878	50149.7	1.19051	0.980712	0.823774	0.074746	0.789243	0.0811553
C9J5C3	Programmed cell death protein 10	PDCD10	6.12737e+06	6.39244e+06	5.92263e+06	5.43264e+06	5.67844e+06	5.70812e+06	5.93528e+06	6.04183e+06	6.07077e+06	6.14748e+06	5.6064e+06	6.01596e+06	0.911983	0.978606	1.07305	0.0321996	0.442591	0.0306762
C9J5N1	Alanyl-tRNA editing protein Aarsd1	PTGES3L-AARSD1;AARSD1	2.22209e+06	2.24199e+06	2.19578e+06	1.79247e+06	1.98465e+06	1.99592e+06	2.24642e+06	2.23431e+06	2.17635e+06	2.21995e+06	1.92435e+06	2.21903e+06	0.866841	0.999583	1.15313	0.0503491	0.969297	0.0457285
C9J5X1	Tyrosine-protein kinase receptor;Insulin-like growth factor 1 receptor;Insulin-like growth factor 1 receptor alpha chain;Insulin-like growth factor 1 receptor beta chain	IGF1R	228433	196026	188469	291298	259646	271521	208355	232170	190864	204309	274155	210463	1.34187	1.03012	0.767677	0.0194249	0.732049	0.023358
C9J5X9	Fanconi anemia group B protein	FANCB	222490	213476	245484	NA	250717	288171	245933	243846	241550	227150	269444	243776	1.18619	1.0732	0.904738	0.190529	0.221502	0.393062
C9J674		RSAD2	248140	179415	239185	NA	180184	182160	192916	196529	188160	222246	181172	192535	0.815185	0.866313	1.06272	0.198368	0.322094	0.0281031
C9J6J1	Cytochrome c oxidase assembly factor 1 homolog	COA1	61901.3	65474.8	64605.1	53343.8	65590.1	56091.3	52518	52022.9	63540.3	63993.7	58341.7	56027.1	0.911678	0.875509	0.960327	0.25909	0.163448	0.673556
C9J6N9		UFD1L	189442	226171	183861	231769	236805	251181	232455	210908	216575	199824	239918	219979	1.20065	1.10086	0.916892	0.0879322	0.261697	0.0844273
C9J715	Nischarin	NISCH	163369	199011	182067	213943	201945	203715	243237	242693	229784	181482	206535	238572	1.13804	1.31457	1.15512	0.136499	0.0302898	0.0050899
C9J719	3-beta-hydroxysteroid-Delta(8),Delta(7)-isomerase	EBP	187079	185322	184256	281801	244027	270143	224865	224500	218659	185552	265324	222675	1.42991	1.20007	0.839257	0.0133732	0.000449098	0.0501381
C9J758	7-methylguanosine phosphate-specific 5-nucleotidase	NT5C3B	379305	370545	336156	318722	375864	386743	409937	402516	396054	362002	360443	402836	0.995695	1.1128	1.11761	0.931772	0.0909458	0.19482
C9J7B8	GRAM domain-containing protein 1C	GRAMD1C	273551	272013	291989	467342	244642	285227	277410	322794	305838	279184	332404	302014	1.19063	1.08177	0.908576	0.560596	0.219696	0.796426
C9J7K9	Phospholipid scramblase 1	PLSCR1	1.05368e+06	1.05443e+06	1.05885e+06	3.28438e+06	3.58241e+06	3.34368e+06	1.2415e+06	1.23496e+06	1.26514e+06	1.05565e+06	3.40349e+06	1.2472e+06	3.22406	1.18145	0.366447	0.000492603	0.0013192	0.000309891
C9J7Z4	tRNA-splicing endonuclease subunit Sen2	TSEN2	116749	105749	114847	171131	108815	107273	109572	134807	102371	112449	129073	115583	1.14784	1.02788	0.895488	0.536121	0.826329	0.630449
C9J9K3	40S ribosomal protein SA	RPSA	1.41184e+07	1.38504e+07	1.33757e+07	1.02697e+07	1.25167e+07	1.18108e+07	1.19866e+07	1.18618e+07	1.20244e+07	1.37815e+07	1.15324e+07	1.19576e+07	0.836802	0.867654	1.03687	0.0819579	0.00873185	0.569942
C9JA08	60S ribosomal export protein NMD3	NMD3	4.12146e+06	4.47992e+06	4.31454e+06	3.67537e+06	3.88348e+06	4.00141e+06	3.91649e+06	4.00243e+06	3.95507e+06	4.30531e+06	3.85342e+06	3.958e+06	0.89504	0.91933	1.02714	0.0329243	0.0658671	0.387326
C9JA28	Translocon-associated protein subunit gamma	SSR3	6.48464e+06	6.90241e+06	6.42325e+06	6.65244e+06	6.44181e+06	6.3127e+06	6.38611e+06	6.6675e+06	6.55981e+06	6.60343e+06	6.46898e+06	6.53781e+06	0.979639	0.990062	1.01064	0.503061	0.733012	0.619443
C9JA62	All-trans retinoic acid-induced differentiation factor	ATRAID	580958	515206	598906	446236	489438	474023	282950	296590	311886	565023	469899	297142	0.831645	0.525894	0.632353	0.0368817	0.000783098	0.000303454
C9JA69	HMG box transcription factor BBX	BBX	151179	160238	180708	178222	166329	161708	177243	176112	156920	164042	168753	170092	1.02872	1.03688	1.00793	0.647347	0.60164	0.890953
C9JAG1	Ethanolaminephosphotransferase 1	EPT1	70699.2	61495.1	74689.4	74512.9	68466.3	69942.5	81552.7	67419.7	69532.5	68961.3	70973.9	72834.9	1.02919	1.05617	1.02622	0.656123	0.546093	0.746221
C9JAW5	HIG1 domain family member 1A, mitochondrial	HIGD1A	142151	113689	125906	117091	129397	159863	127124	144976	123612	127249	135450	131904	1.06445	1.03658	0.973819	0.634988	0.66831	0.856789
C9JBI3	Phosphoserine phosphatase	PSPH	2.32026e+06	2.07085e+06	1.94473e+06	2.98442e+06	3.23818e+06	3.07876e+06	2.75505e+06	2.61918e+06	2.77861e+06	2.11195e+06	3.10045e+06	2.71761e+06	1.46806	1.28678	0.876522	0.00801529	0.0278486	0.0136384
C9JCC6	Dr1-associated corepressor	DRAP1	2.30698e+06	2.44857e+06	2.48455e+06	2.66016e+06	2.24959e+06	2.17864e+06	2.20781e+06	2.2904e+06	2.27148e+06	2.41337e+06	2.3628e+06	2.25656e+06	0.979047	0.935028	0.955039	0.738474	0.0799199	0.567526
C9JCN8	Fos-related antigen 2	FOSL2	91994.3	94375.3	78642.6	61429.5	108017	98252.6	88013.6	87669.8	85801.3	88337.4	89232.9	87161.6	1.01014	0.98669	0.976787	0.939575	0.874255	0.979232
C9JE12	Transmembrane and ubiquitin-like domain-containing protein 1	TMUB1	226719	231738	249277	205157	240216	242015	234732	239686	258123	235911	229129	244180	0.971251	1.03505	1.06569	0.644013	0.444619	0.360096
C9JE98	Nuclear receptor corepressor 2	NCOR2	1.15898e+06	1.17554e+06	1.09821e+06	1.25377e+06	1.36619e+06	1.33692e+06	1.11871e+06	1.10133e+06	1.03366e+06	1.14424e+06	1.31896e+06	1.08457e+06	1.15269	0.947846	0.822287	0.0140624	0.168527	0.00527376
C9JEN3	Protein lifeguard 3	TMBIM1	214955	187313	193173	152349	195487	189094	173778	163100	160500	198480	178976	165793	0.901734	0.835311	0.926339	0.309914	0.0303609	0.463274
C9JEX3	Myotubularin-related protein 2	MTMR2	254905	321152	288394	275712	332993	256498	342331	276796	268296	288150	288401	295807	1.00087	1.02657	1.02568	0.99383	0.82024	0.826657
C9JEZ4	Cdc42 effector protein 3	CDC42EP3	46351	34497	48724.7	NA	33860.7	44555.2	34139.1	41720	35304	43190.9	39208	37054.4	0.907784	0.857921	0.945072	0.636582	0.32043	0.778062
C9JFE4	COP9 signalosome complex subunit 1	GPS1	4.95328e+06	5.09733e+06	4.92621e+06	4.10351e+06	4.5869e+06	4.16201e+06	4.8466e+06	4.90217e+06	5.00213e+06	4.99227e+06	4.28414e+06	4.91697e+06	0.858154	0.984916	1.14771	0.0385356	0.341976	0.0499982
C9JFR7	Cytochrome c	CYCS	1.00419e+07	9.7462e+06	1.04881e+07	7.99741e+06	8.93901e+06	8.21203e+06	1.35049e+07	1.31277e+07	1.41084e+07	1.00921e+07	8.38282e+06	1.35803e+07	0.830635	1.34564	1.62002	0.0139707	0.000576872	0.000678246
C9JG08	Uncharacterized protein C2orf16	C2orf16	245590	142094	269089	NA	157447	197935	181894	201662	159727	218924	177691	181094	0.811657	0.827201	1.01915	0.496379	0.520112	0.891117
C9JG35	Zinc finger protein 668	ZNF668	147160	158549	151260	NA	142811	151261	142775	133099	152056	152323	147036	142644	0.96529	0.936454	0.970127	0.425895	0.224022	0.559982
C9JG41	Integral membrane protein 2C;CT-BRI3	ITM2C	135705	133176	137429	84567.6	102068	83226.1	87822.6	88721.5	74832.7	135437	89953.8	83792.2	0.664175	0.618681	0.931503	0.0224449	0.011119	0.463439
C9JG97	Angio-associated migratory cell protein	AAMP	2.12147e+06	2.27023e+06	2.28119e+06	2.07225e+06	2.25888e+06	2.22118e+06	1.9568e+06	1.87755e+06	1.78409e+06	2.2243e+06	2.1841e+06	1.87281e+06	0.98193	0.841979	0.857473	0.630355	0.00873931	0.0149234
C9JIE2	TBC1 domain family member 1	TBC1D1	77644	57238.5	88426.4	NA	57527.6	43046.6	59376.1	74922.4	80877.4	74436.3	50287.1	71725.3	0.675572	0.96358	1.42632	0.160913	0.862985	0.185116
C9JIF9	Acylamino-acid-releasing enzyme	APEH	8.37329e+06	8.7845e+06	8.59913e+06	7.78695e+06	8.2916e+06	8.45176e+06	9.95718e+06	9.77445e+06	1.06209e+07	8.58564e+06	8.17677e+06	1.01175e+07	0.952378	1.17842	1.23735	0.176975	0.0097011	0.00380906
C9JIZ6	Prosaposin;Saposin-A;Saposin-B-Val;Saposin-B;Saposin-C;Saposin-D	PSAP	1.38444e+07	1.37242e+07	1.35858e+07	1.3847e+07	1.39111e+07	1.46473e+07	1.5648e+07	1.59837e+07	1.84424e+07	1.37181e+07	1.41351e+07	1.66914e+07	1.0304	1.21674	1.18084	0.236632	0.0627949	0.0733958
C9JJ19	28S ribosomal protein S34, mitochondrial	MRPS34	2.33601e+06	2.18619e+06	2.2214e+06	1.9269e+06	2.01806e+06	2.00801e+06	2.22241e+06	2.25264e+06	2.32623e+06	2.24787e+06	1.98432e+06	2.26709e+06	0.882759	1.00855	1.1425	0.00919795	0.738049	0.00266769
C9JJ64		SMC4	46023	44781.7	41001.1	NA	49658.8	45249.2	49519.8	43268.1	40020.1	43935.3	47454	44269.3	1.08009	1.0076	0.932889	0.309769	0.949605	0.420809
C9JJN9	Vacuolar protein sorting-associated protein 8 homolog	VPS8	169272	177536	162355	204236	186971	172490	209357	193787	212721	169721	187899	205288	1.1071	1.20956	1.09255	0.166416	0.00819401	0.203269
C9JJX6	Armadillo repeat protein deleted in velo-cardio-facial syndrome	ARVCF	287288	204805	188853	229257	273827	279740	300481	213929	261963	226982	260941	258791	1.14961	1.14014	0.991759	0.366771	0.443527	0.911635
C9JKQ2	NADH dehydrogenase [ubiquinone] 1 beta subcomplex subunit 3	NDUFB3	981493	1.11859e+06	1.06524e+06	816792	862652	703646	948503	966890	1.00951e+06	1.05511e+06	794363	974967	0.752874	0.924044	1.22736	0.0229207	0.166893	0.0653847
C9JKS0	Nuclear receptor subfamily 2 group C member 2	NR2C2	100805	56525.5	53848.3	70818.1	68905.2	51047.1	68361.5	70541.9	68971.9	70393	63590.1	69291.8	0.903359	0.984357	1.08966	0.779541	0.906071	0.455283
C9JL75	Uncharacterized protein KIAA0195	KIAA0195	52929	57491.9	77878.7	43309.1	65030.7	66300.6	72312.4	56722.8	67699	62766.5	58213.5	65578.1	0.927461	1.04479	1.12651	0.685306	0.724945	0.460109
C9JLU1	DNA-directed RNA polymerases I, II, and III subunit RPABC3	POLR2H	1.72579e+06	1.95655e+06	1.78523e+06	1.5503e+06	1.66292e+06	1.83196e+06	1.72575e+06	1.84391e+06	1.7066e+06	1.82252e+06	1.68173e+06	1.75876e+06	0.922748	0.965013	1.0458	0.258774	0.48584	0.453937
C9JME2	FERM, RhoGEF and pleckstrin domain-containing protein 1	FARP1	157727	155851	167606	118859	185566	187366	176768	192312	181643	160395	163930	183574	1.02204	1.14452	1.11983	0.995272	0.0161176	0.467624
C9JMG3	AP-4 complex subunit mu-1	AP4M1	108514	118626	104571	94174.2	110931	107069	99246.8	106937	96274.3	110570	104058	100819	0.941104	0.911814	0.968877	0.381483	0.134698	0.639411
C9JMV9	Aminoacylase-1	ABHD14A-ACY1;ACY1	3.06055e+06	3.11607e+06	3.24332e+06	2.87703e+06	3.12376e+06	2.99768e+06	3.53851e+06	3.68965e+06	3.68137e+06	3.13998e+06	2.99949e+06	3.63651e+06	0.955258	1.15813	1.21238	0.19802	0.00306302	0.00481777
C9JNE2	O-acetyl-ADP-ribose deacetylase 1	OARD1	1.30922e+06	1.33391e+06	1.33265e+06	968902	1.33372e+06	1.42153e+06	1.34455e+06	1.38622e+06	1.47123e+06	1.32526e+06	1.24138e+06	1.40067e+06	0.93671	1.0569	1.12831	0.574582	0.169127	0.377413
C9JNE7	Monoacylglycerol lipase ABHD6	ABHD6	87304.9	80086.3	69691.1	64599.6	83309.5	73971.8	96761.7	71194.2	75846.6	79027.4	73960.3	81267.5	0.935882	1.02835	1.0988	0.532084	0.849694	0.490711
C9JNW5	60S ribosomal protein L24	RPL24	2.71005e+07	2.83254e+07	2.77478e+07	2.25207e+07	2.4213e+07	2.30826e+07	2.64495e+07	2.69097e+07	2.69068e+07	2.77246e+07	2.32721e+07	2.67553e+07	0.839403	0.96504	1.14967	0.00433083	0.0920381	0.0169353
C9JNY5	Osteocalcin;Transmembrane gamma-carboxyglutamic acid protein 1	PRRG1	118630	113880	116263	NA	127958	110273	102535	100864	94891.4	116257	119115	99430.2	1.02458	0.85526	0.834739	0.819885	0.0100284	0.227085
C9JNZ1		UGP2	86574.4	96618.6	68971.5	52930.8	100722	90906	124896	105482	105862	84054.9	81519.5	112080	0.969836	1.33341	1.37488	0.811586	0.0775951	0.214147
C9JP00	Muscleblind-like protein 1	MBNL1	4.29269e+06	4.31557e+06	4.39134e+06	3.45673e+06	3.81848e+06	3.59481e+06	4.7897e+06	4.73451e+06	4.81318e+06	4.3332e+06	3.62334e+06	4.77913e+06	0.836182	1.10291	1.31898	0.0203225	0.000541433	0.00916847
C9JPC9	Ubiquitin carboxyl-terminal hydrolase 42	USP42	44300.6	41915.7	31087.4	58332.6	42429.9	44942.1	33586.2	42202.1	36713.9	39101.2	48568.2	37500.7	1.24211	0.959068	0.772125	0.212774	0.803934	0.108505
C9JQA7	SWI/SNF-related matrix-associated actin-dependent regulator of chromatin subfamily E member 1-related	HMG20B	132950	125638	112198	NA	125435	119485	125308	120987	120889	123595	122460	122395	0.990816	0.990284	0.999463	0.907527	0.896748	0.990377
C9JQB1	Nucleoside diphosphate kinase;Nucleoside diphosphate kinase 6	NME6	358510	363461	374708	308514	346853	329024	379841	373014	392293	365560	328130	381716	0.89761	1.0442	1.16331	0.069578	0.0942631	0.0309789
C9JQS2	Transcription factor SPT20 homolog	SUPT20H	13694	16879.8	18128.7	NA	16496.9	13394	10424.5	18819.4	11669.3	16234.2	14945.4	13637.7	0.920616	0.840063	0.912501	0.599857	0.391304	0.606192
C9JQV3	Serine/threonine-protein kinase 11-interacting protein	STK11IP	182660	162847	190419	NA	162139	151686	145941	157074	155719	178642	156912	152911	0.878362	0.855964	0.974501	0.111961	0.0619783	0.59082
C9JR56	DNA-binding protein SATB;DNA-binding protein SATB2	SATB2	404170	395407	355131	NA	404946	365028	323792	333014	321350	384903	384987	326052	1.00022	0.847103	0.846918	0.995092	0.0460624	0.181484
C9JRG7		GSAP	65099.8	39590.6	67679.5	46671.8	30863.5	72825.7	44022	36662	37192.3	57456.6	50120.3	39292.1	0.872316	0.683856	0.783955	0.608019	0.16622	0.534337
C9JRJ5	LIM domain-containing protein 1	LIMD1	482197	475875	480124	423389	426857	496880	485808	511301	499620	479399	449042	498910	0.936678	1.0407	1.11105	0.32038	0.106984	0.166518
C9JRL6		EML2	2.55446e+06	2.72811e+06	2.54715e+06	2.90459e+06	3.01162e+06	3.02511e+06	3.26049e+06	3.46733e+06	3.5146e+06	2.6099e+06	2.98044e+06	3.41414e+06	1.14197	1.30815	1.14552	0.0121901	0.00113107	0.0129206
C9JRZ6	MICOS complex subunit MIC19	CHCHD3	1.17386e+07	1.20519e+07	1.21639e+07	1.19224e+07	1.19393e+07	1.14968e+07	1.25849e+07	1.3309e+07	1.36353e+07	1.19848e+07	1.17862e+07	1.31764e+07	0.983426	1.09943	1.11795	0.363952	0.0410101	0.0252457
C9JSX1	Protein N-lysine methyltransferase METTL21A	METTL21A	107119	87509.1	94685.6	78588.8	89654.8	109430	96789.6	97480.5	92312.8	96437.8	92557.8	95527.6	0.959766	0.990561	1.03209	0.702913	0.92639	0.715834
C9JSZ1		FUBP1	73015.4	79245.1	97503.7	93100.1	71898.8	76169.5	71103.9	82895.1	80301.7	83254.7	80389.5	78100.2	0.965584	0.938087	0.971523	0.786407	0.591139	0.802029
C9JT95	SOSS complex subunit B1;SOSS complex subunit B2	NABP2;NABP1	1133500	1.47142e+06	1.44829e+06	NA	1.18131e+06	1.18165e+06	1.13794e+06	1.15755e+06	1.27691e+06	1.35107e+06	1.18148e+06	1.1908e+06	0.874476	0.881375	1.00789	0.270984	0.289124	0.871951
C9JUF0		EIF4A2	31053	43467.7	40776.8	NA	38306.8	46382.6	32898.3	31157.7	37138.3	38432.5	42344.7	33731.5	1.10179	0.877681	0.796593	0.521862	0.366298	0.204303
C9JUH3	Cerebral cavernous malformations 2 protein	CCM2	21968.9	16103.8	16053	7095.52	20013.4	22294.9	16321.1	23804.7	18211.8	18041.9	16467.9	19445.9	0.912761	1.07782	1.18083	0.652485	0.65701	0.54512
C9JVC4	IQ calmodulin-binding motif-containing protein 1	IQCB1	25402	21973.1	26729.6	41751.3	27640.7	28677.8	21682.6	24892	24348.3	24701.6	32689.9	23641	1.3234	0.957065	0.723189	0.170685	0.594404	0.134094
C9JW01		PUM2	2201.45	5252.25	1367.05	4120.65	6635.19	2685.8	4446.53	2891.28	1623.63	2940.25	4480.55	2987.15	1.52387	1.01595	0.666693	0.348208	0.86002	0.34536
C9JW69		RCC1	64706	59212.4	75186.6	NA	54242.3	57278.8	71053.6	83035.7	95312	66368.3	55760.5	83133.8	0.840168	1.25261	1.49091	0.124234	0.114775	0.0344511
C9JXB9	DnaJ homolog subfamily B member 2	DNAJB2	203215	176221	179462	135780	169639	188727	161828	148830	136724	186300	164715	149128	0.884142	0.800472	0.905367	0.314783	0.0283311	0.457382
C9JXI1	Forkhead box protein J3	FOXJ3	27253	19906.5	15165.6	NA	20147.4	20835.4	19329.3	15015.3	14098.9	20775	20491.4	16147.8	0.986347	0.77727	0.788029	0.938551	0.313787	0.120133
C9JY04	Transmembrane protein 243	TMEM243	61633	66478.5	58693.4	NA	70204.9	65762.1	74342.8	63552.4	70084.8	62268.3	67983.5	69326.7	1.09178	1.11335	1.01976	0.172529	0.145392	0.769548
C9JYA1	Nucleoporin-like protein 2	NUPL2	248666	256166	279894	268822	258488	294251	267281	270970	261007	261575	273854	266420	1.04694	1.01852	0.972854	0.432116	0.644761	0.571063
C9JYM0	Ribonuclease P protein subunit p20	POP7	628785	614254	620660	548431	588092	560694	551878	542192	549590	621233	565739	547886	0.910671	0.881934	0.968444	0.0345187	0.00017942	0.260924
C9JYN0	Synaptophysin-like protein 1	SYPL1	638628	697937	672259	650411	672628	649089	712409	702996	759999	669608	657376	725134	0.981733	1.08292	1.10307	0.57402	0.0867521	0.0379367
C9JYQ9	60S ribosomal protein L22-like 1	RPL22L1	973259	1.0845e+06	966398	1.20536e+06	847796	935551	664316	792515	615023	1.00805e+06	996235	690618	0.988278	0.685102	0.693228	0.860755	0.0207308	0.0546525
C9JZ27	Vesicle-trafficking protein SEC22a	SEC22A	42506	46602.3	47460.4	NA	48117.4	47508.4	51066.6	49749.2	64471.3	45522.9	47812.9	55095.7	1.0503	1.21029	1.15232	0.277354	0.140928	0.242906
C9JZ87	Transmembrane protein 106B	TMEM106B	228426	232691	240924	163340	192764	164460	192171	190226	213790	234014	173521	198729	0.741501	0.849219	1.14527	0.0235093	0.0331613	0.113906
C9JZE3	Replication initiator 1	REPIN1	18368.3	25218	24423.5	19270.1	25311.1	20173.6	25258	25714.5	27789.5	22669.9	21584.9	26254	0.952139	1.1581	1.21631	0.74163	0.258597	0.126916
C9JZR2	Catenin delta-1	CTNND1	8.66411e+06	8.56096e+06	8.75354e+06	1.02009e+07	1.05206e+07	1.04358e+07	9.13011e+06	9.40931e+06	9.4927e+06	8.65954e+06	1.03858e+07	9.34404e+06	1.19935	1.07905	0.899695	0.000182308	0.0100649	0.0026089
C9K0J5	Ras-associated and pleckstrin homology domains-containing protein 1	RAPH1	420868	440500	420897	381136	458424	404306	439307	410438	475126	427422	414622	441623	0.970054	1.03323	1.06512	0.609675	0.547052	0.406803
D3DP56	DNA-directed primase/polymerase protein	FLJ33167;PRIMPOL	53346	50569.2	49583.3	NA	58864.6	64443	54932.8	58013	49691.2	51166.2	61653.8	54212.3	1.20497	1.05953	0.879302	0.102119	0.34806	0.147442
D3DTX6	Neurabin-2	PPP1R9B	1.12817e+06	1.07791e+06	1.13233e+06	1.05283e+06	1.15328e+06	1.16465e+06	1.16526e+06	1.16195e+06	1.25981e+06	1.11281e+06	1.12358e+06	1.19567e+06	1.00968	1.07446	1.06416	0.82098	0.096644	0.210368
D3DVS1	Transmembrane protein 128	TMEM128	50357.3	60354	41900.1	62997.5	94385.2	95841.5	57714.8	52766	55177.3	50870.5	84408.1	55219.4	1.65927	1.08549	0.654196	0.0484154	0.475526	0.0927492
D3DWC4	Phosphatidylcholine:ceramide cholinephosphotransferase 1	TMEM23;SGMS1	607721	592774	489690	455437	509857	592159	523253	511079	543793	563395	519151	526042	0.921469	0.9337	1.01327	0.462317	0.44755	0.831456
D3VVH9	Ataxin-3	ATXN3	1.43964e+06	1.40558e+06	1.52796e+06	1.5047e+06	1.48862e+06	1.39508e+06	1.53054e+06	1.50245e+06	1.59186e+06	1.45772e+06	1.4628e+06	1.54162e+06	1.00348	1.05755	1.05388	0.922632	0.144084	0.151576
D3YTB1	60S ribosomal protein L32	RPL32	2.43823e+07	2.72573e+07	2.4326e+07	1.88971e+07	2.04266e+07	2.13772e+07	2.32215e+07	2.38087e+07	2.53796e+07	2.53219e+07	2.02336e+07	2.41366e+07	0.799058	0.953191	1.19289	0.012597	0.368114	0.0196555
D3YTB5	Interleukin-1 receptor-associated kinase 1	IRAK1	440330	423452	439026	333167	369261	336810	363274	365420	387774	434269	346413	372156	0.797691	0.856971	1.07431	0.0115839	0.00598024	0.147662
D4Q8H0		pk	83872	105049	103460	86906.6	98416.9	79655.2	89141.9	116125	91387.6	97460.5	88326.2	98884.9	0.906278	1.01462	1.11954	0.366644	0.916979	0.358411
D6R925	Solute carrier family 41 member 3	SLC41A3	60891.6	58989	62291.3	85320.6	70737.7	79230.8	70858.7	75696.6	70707.1	60724	78429.7	72420.8	1.29158	1.19262	0.923385	0.0349176	0.00431972	0.291593
D6R927	Recombining binding protein suppressor of hairless	RBPJ	411452	421334	416287	398262	432921	427522	369628	366029	397809	416358	419568	377822	1.00771	0.907446	0.900502	0.814637	0.0571491	0.0470083
D6R938	Calcium/calmodulin-dependent protein kinase type II subunit delta	CAMK2D	3.65385e+06	3.8568e+06	3.83946e+06	3.31653e+06	3.55408e+06	3.47612e+06	3.8054e+06	3.88285e+06	4.01203e+06	3.78337e+06	3.44891e+06	3.90009e+06	0.911598	1.03085	1.13082	0.0268159	0.260161	0.0102103
D6R954	tRNA methyltransferase 10 homolog A	TRMT10A	91832.1	99363.8	87943.5	127779	92529.5	94760.4	99916.8	116644	105258	93046.5	105023	107273	1.12871	1.1529	1.02143	0.399937	0.0742779	0.808496
D6R992	Transcription factor RelB	RELB	556193	573519	579315	567832	689198	660001	569418	565998	626966	569676	639010	587461	1.12171	1.03122	0.919329	0.193507	0.471314	0.307686
D6R9M0		KIF2A	59731.2	37681.5	46636.3	56579	45792.1	58849.1	46050.1	41958	37863.1	48016.4	53740.1	41957.1	1.1192	0.873808	0.78074	0.474983	0.472519	0.069674
D6R9P3	Heterogeneous nuclear ribonucleoprotein A/B	HNRNPAB	1.58218e+07	1.43645e+07	1.66999e+07	1.36716e+07	1.39171e+07	1.35222e+07	1.59406e+07	1.69997e+07	1.68042e+07	1.56287e+07	1.37036e+07	1.65815e+07	0.876824	1.06096	1.21001	0.0939172	0.304178	0.00456411
D6R9T3	Embryonic stem cell-specific 5-hydroxymethylcytosine-binding protein	HMCES	1.29532e+06	1.24689e+06	1.33675e+06	904077	1.25049e+06	1.14343e+06	1.13336e+06	1.09503e+06	1.19829e+06	1.29299e+06	1.09934e+06	1.14222e+06	0.85023	0.8834	1.03901	0.215617	0.0223045	0.681766
D6R9U7	DNA-directed RNA polymerase III subunit RPC7	POLR3G	154736	184829	199246	115145	140356	120250	168067	152103	155476	179604	125250	158548	0.697369	0.882768	1.26585	0.021992	0.246032	0.0391887
D6R9Z7	Cytochrome c oxidase subunit 7C, mitochondrial	COX7C	4.02162e+06	4.14925e+06	3.97181e+06	3.04738e+06	3.32168e+06	3.29014e+06	3.72315e+06	3.79119e+06	3.49398e+06	4.04756e+06	3.21973e+06	3.66944e+06	0.795476	0.906581	1.13967	0.00556565	0.0383073	0.0241093
D6RAD4	Cyclin-dependent kinase 7	CDK7	1.28641e+06	1.40844e+06	1.25101e+06	1.07323e+06	1.12884e+06	995105	867520	789162	861725	1.31529e+06	1.06572e+06	839469	0.81026	0.638241	0.787699	0.0147565	0.000758383	0.00816566
D6RAF6	RING finger and CHY zinc finger domain-containing protein 1	RCHY1	71752	76269.6	82963	NA	97563.8	93216.8	91994.7	75232.7	92044.2	76994.8	95390.3	86423.9	1.23892	1.12246	0.906003	0.0226649	0.24006	0.262918
D6RAJ2	Long-chain fatty acid transport protein 6	SLC27A6	34084	46376.2	41704.1	NA	50579.1	50092.9	51741	51294.8	54280.9	40721.4	50336	52438.9	1.23611	1.28775	1.04178	0.134815	0.0969921	0.139781
D6RAJ6	F-box only protein 4	FBXO4	111745	120428	101185	105816	121149	107407	101669	107499	114810	111119	111457	107993	1.00304	0.971862	0.968914	0.958054	0.683011	0.607203
D6RAX0	Centromere protein K	CENPK	209290	244734	218079	NA	246151	251539	194214	188311	174911	224034	248845	185812	1.11075	0.82939	0.746695	0.143471	0.0366711	0.00638659
D6RB01	Soluble lamin-associated protein of 75 kDa	FAM169A	122549	137953	117992	135595	118839	130766	110331	143581	149176	126165	128400	134363	1.01772	1.06498	1.04644	0.781098	0.631439	0.737252
D6RB55		APBB2	80734	63598.7	65580.3	NA	67554.2	72532.2	68911.4	54019.2	65550.4	69971	70043.2	62827	1.00103	0.8979	0.896974	0.946097	0.366385	0.269938
D6RBQ9		HNRNPD	445858	493345	342564	434089	465474	385621	463933	416889	441120	427256	428395	440647	1.00267	1.03134	1.0286	0.932821	0.744864	0.662698
D6RBT3	NADH dehydrogenase [ubiquinone] iron-sulfur protein 6, mitochondrial	NDUFS6	926823	992637	868307	554294	719751	760158	790937	717689	946431	929256	678068	818352	0.729689	0.880654	1.20689	0.0648872	0.241267	0.209362
D6RCD0	Estradiol 17-beta-dehydrogenase 11	HSD17B11	4.68491e+06	5.31431e+06	5.00031e+06	4.98539e+06	5.00402e+06	4.95609e+06	5.13452e+06	5.10582e+06	5.38332e+06	4.99984e+06	4.98183e+06	5.20789e+06	0.996398	1.04161	1.04538	0.955571	0.378108	0.115727
D6RCM8	Tumor necrosis factor alpha-induced protein 8	TNFAIP8	405535	349989	325023	311438	424365	373892	379045	369853	378739	360182	369898	375879	1.02697	1.04358	1.01617	0.847279	0.54684	0.81506
D6RCQ1	Protein RUFY3	RUFY3	62481	53051.9	52739.1	NA	60318.3	51908	47490.7	58869.8	58752.2	56090.7	56113.2	55037.6	1.0004	0.981225	0.980832	0.994492	0.830131	0.85087
D6RD90	Ubiquitin-conjugating enzyme E2 J2	UBE2J2	55090.3	52255	56564.3	43990.9	35046.9	42878.8	32743.5	29362.5	30253.2	54636.5	40638.9	30786.4	0.743805	0.563476	0.757559	0.0419783	0.000251728	0.0452744
D6RDG3	Transcription factor BTF3	BTF3	1.78154e+06	1.51132e+06	1.90991e+06	813094	852792	578236	792213	959389	961922	1.73426e+06	748041	904508	0.431332	0.521553	1.20917	0.00775678	0.0023963	0.242463
D6RDK6		OCIAD1	246840	288254	255162	NA	372400	382802	329097	270815	291110	263418	377601	297008	1.43346	1.12751	0.786565	0.0116735	0.185012	0.044211
D6RDV0	Tumor suppressor candidate 3	TUSC3	414183	414057	348245	377314	312269	319158	383333	389685	382758	392162	336247	385259	0.857419	0.982398	1.14576	0.137222	0.825343	0.143227
D6RDX7	Embigin	EMB	18540.2	8126.89	21496.6	14999.9	16691.4	21494.8	21938.4	15327.7	16661.3	16054.6	17728.7	17975.8	1.10428	1.11967	1.01394	0.641187	0.616729	0.933944
D6RE00	Protein FAM53C	FAM53C	11552.7	12653.1	11628.7	10742.4	7499.87	14197.2	14024.7	11696.2	8691.46	11944.8	10813.2	11470.8	0.905257	0.960312	1.06082	0.550213	0.717789	0.768028
D6RE10	Elongation of very long chain fatty acids protein;Elongation of very long chain fatty acids protein 7	ELOVL7	168786	176899	163230	256633	222316	232322	195108	199765	219448	169639	237090	204774	1.39762	1.20712	0.863694	0.00560807	0.0166026	0.0600733
D6REA0	Glutamyl-tRNA(Gln) amidotransferase subunit B, mitochondrial	PET112;GATB	298087	291029	284581	299040	340803	333254	331913	334438	321886	291232	324366	329412	1.11377	1.1311	1.01556	0.107264	0.00242816	0.721311
D6REK2	E3 ubiquitin-protein ligase TRIM41	TRIM41	73271	64951.1	61353	NA	63130.8	64934.3	59879.4	65829.2	67634.5	66525	64032.5	64447.7	0.962533	0.968774	1.00648	0.572203	0.663299	0.904866
D6REL0	CDC42 small effector protein 2	CDC42SE2	57355.2	50490.3	55508.1	57349.9	41627.3	55918.7	41231.5	52820.4	50263.8	54451.2	51632	48105.3	0.948225	0.883456	0.931695	0.618453	0.229274	0.634044
D6REL5	BRCA1-A complex subunit Abraxas	FAM175A	277417	167723	168140	144214	156329	165487	336472	141956	170240	204427	155343	216223	0.759897	1.0577	1.3919	0.275718	0.969356	0.427512
D6REM4		CSNK1A1	37036.5	32108.4	43902.3	49404.4	63160.1	47482.3	41476	36996.3	25825.4	37682.4	53349	34765.9	1.41575	0.922603	0.65167	0.0520806	0.620348	0.0709157
D6REQ6	Ribonuclease T2	RNASET2	418911	426246	437958	666611	610528	646571	578039	580832	598976	427705	641237	585949	1.49925	1.36998	0.913779	0.000857796	5.97e-05	0.056677
D6RER8	Sodium-coupled neutral amino acid transporter 9	SLC38A9	21219.1	21055.7	23286.1	11232.5	20530.4	26659.3	22527.1	21764.7	21353.3	21853.6	19474.1	21881.7	0.891115	1.00128	1.12363	0.564884	0.957333	0.559987
D6REX3	Protein transport protein Sec31A	SEC31A	1.31852e+07	1.34773e+07	1.35036e+07	1.31595e+07	1.43863e+07	1.33342e+07	1.4466e+07	1.44702e+07	1.50075e+07	1.33887e+07	1.36267e+07	1.46479e+07	1.01777	1.09405	1.07494	0.609992	0.00589734	0.103636
D6REY2	Colorectal mutant cancer protein	MCC	119110	141790	120873	NA	143760	130121	120064	129198	121234	127258	136941	123499	1.07609	0.970462	0.901841	0.392256	0.684895	0.249349
D6RF48	Syntaxin-18	STX18	1.11339e+06	1.28569e+06	1.11301e+06	1.2335e+06	1.31607e+06	1.28934e+06	1.34927e+06	1.34774e+06	1.32391e+06	1.17069e+06	1.27964e+06	1.34031e+06	1.09306	1.14488	1.04741	0.189858	0.100945	0.124161
D6RFG8	Deoxycytidine kinase	DCK	597611	647751	589034	612389	749052	740345	694321	594559	644363	611466	700595	644415	1.14576	1.05389	0.91981	0.167957	0.400424	0.368785
D6RFI3	Protein YIPF3;Protein YIPF3, 36 kDa form III	YIPF3	661888	728508	675262	640010	712784	631032	620274	644669	629442	688553	661275	631462	0.960384	0.917085	0.954915	0.446404	0.0842019	0.365558
D6RGG3	Collagen alpha-1(XII) chain	COL12A1	28331.1	28070.4	29843.2	21639.7	22590.8	19738.4	18331	17702.6	18578.3	28748.2	21323	18204	0.741715	0.633222	0.853727	0.00747648	7.48e-05	0.0458541
D6RGI3	Septin-11	2018-09-11	9.22588e+06	9.66472e+06	9.53703e+06	9.34331e+06	9.77459e+06	9.76759e+06	9.58403e+06	9.61017e+06	9.85429e+06	9.47588e+06	9.62849e+06	9.68283e+06	1.01611	1.02184	1.00564	0.477079	0.267536	0.759759
D6RGX6	Centrosomal protein of 44 kDa	CEP44	470482	472229	475366	490690	576293	513032	601863	541368	552921	472692	526671	565384	1.1142	1.19609	1.0735	0.157455	0.0305859	0.288765
D6RHC4		ANKHD1	5139.3	5191.92	2491.7	NA	4186.06	NA	4263.62	1951.9	2114.1	4274.31	4186.06	2776.54	0.979353	0.649588	0.663283	NA	0.27114	NA
D6RHU3	Caspase-6;Caspase-6 subunit p18;Caspase-6 subunit p11	CASP6	290846	283320	305567	315962	307532	304487	296960	310496	315500	293244	309327	307652	1.05484	1.04913	0.994585	0.120269	0.170812	0.806363
D6RIE3	Cytochrome c oxidase subunit 7A2, mitochondrial	COX7A2	2.10881e+06	2.44133e+06	2.51362e+06	1.94957e+06	1.98062e+06	1.78044e+06	2.29901e+06	2.36666e+06	2.54185e+06	2.35459e+06	1.90354e+06	2.40251e+06	0.80844	1.02035	1.26212	0.0392278	0.743691	0.00662951
D6RJ07	Zinc finger protein 346	ZNF346	119334	115469	122425	130507	115861	112300	131364	105030	128459	119076	119556	121618	1.00403	1.02134	1.01724	0.96753	0.840847	0.875479
D6RJG9	Sorting nexin-14	SNX14	171759	176538	170399	193706	156891	154474	143227	148384	135967	172899	168357	142526	0.973733	0.824332	0.84657	0.70563	0.00835088	0.146333
D6W5U7	Cohesin subunit SA-3	STAG3	928680	1.01346e+06	926757	NA	831380	805309	788544	798354	804262	956299	818345	797054	0.855741	0.833477	0.973983	0.0212117	0.0220634	0.324828
E2QRB9		TXNRD1	30962	28243.8	29491.9	NA	26911.4	46630.5	31784.7	30561.3	29948.2	29565.9	36771	30764.7	1.2437	1.04055	0.836658	0.628197	0.284859	0.697593
E2QRD4	Protein MMS22-like	MMS22L	396073	386479	445904	382828	371232	335034	336742	357344	356084	409485	363031	350057	0.886556	0.85487	0.96426	0.115694	0.0552761	0.491173
E2QRF9	Geminin	GMNN	1272700	1.69733e+06	1.40826e+06	NA	1.50423e+06	1.56061e+06	906793	929532	905692	1.45943e+06	1.53242e+06	914006	1.05001	0.626276	0.596447	0.579103	0.0308165	0.0069855
E3W994	CLIP-associating protein 2	CLASP2	83855.6	82655.2	105071	83528.8	68392.6	63205	101758	77229.3	112771	90527.1	71708.8	97252.9	0.792125	1.0743	1.35622	0.109087	0.661159	0.105867
E5KLJ9		OPA1	187420	219835	227994	NA	211120	202499	259989	249694	231154	211750	206809	246946	0.976669	1.16622	1.19408	0.775523	0.104628	0.0229498
E5RFJ1	E3 SUMO-protein ligase NSE2	NSMCE2	1.60047e+06	1.71446e+06	1.71034e+06	1.45417e+06	1.67897e+06	1.46984e+06	1.5211e+06	1.58213e+06	1.54583e+06	1.67509e+06	1.53433e+06	1.54969e+06	0.915969	0.925137	1.01001	0.183595	0.0557026	0.822321
E5RFJ9	Store-operated calcium entry-associated regulatory factor	SARAF	61840.6	77445.1	75837.7	60258.8	76296.7	67844.2	54999	59879.6	63217.3	71707.8	68133.2	59365.3	0.95015	0.827877	0.871312	0.63515	0.105417	0.180403
E5RGG3		CARD8	312667	340241	360781	339962	380862	361315	359597	365023	352528	337896	360713	359049	1.06753	1.0626	0.995388	0.284013	0.269604	0.92369
E5RGN3	Copper transport protein ATOX1	ATOX1	8.7328e+06	9.03705e+06	8.39953e+06	6.23557e+06	6.43125e+06	5.37527e+06	7.51215e+06	7.28737e+06	9.8348e+06	8.72313e+06	6.01403e+06	8.21144e+06	0.689435	0.941341	1.36538	0.0125061	0.545264	0.0644492
E5RGS2	Receptor expression-enhancing protein;Receptor expression-enhancing protein 4	REEP4	194890	215116	207378	218189	228382	228709	232181	246594	237714	205795	225093	238830	1.09378	1.16052	1.06103	0.0685972	0.0174525	0.0655012
E5RGS9	Chromatin accessibility complex protein 1	CHRAC1	359566	388550	422207	360667	378686	330363	326002	340567	366609	390108	356572	344393	0.914034	0.882814	0.965844	0.219708	0.104442	0.550306
E5RGX5	Stathmin;Stathmin-2	STMN2	1.29924e+06	1.32067e+06	1.5366e+06	1.45673e+06	1.38581e+06	1.49884e+06	1.31412e+06	1.11059e+06	1.45993e+06	1.3855e+06	1.44712e+06	1.29488e+06	1.04448	0.934588	0.894792	0.492966	0.505595	0.277123
E5RHG8	Transcription elongation factor B polypeptide 1	TCEB1	7.65839e+06	7.70705e+06	9.20959e+06	6.87298e+06	6.67095e+06	7.74011e+06	7.01741e+06	7.318e+06	7.72074e+06	8.19168e+06	7.09468e+06	7.35205e+06	0.866084	0.897502	1.03628	0.138809	0.218051	0.532668
E5RHK0	Protein FAM92A1	FAM92A1	88668	100459	75001.9	NA	73042.7	64922.9	48096.6	54908.4	57208.1	88043.1	68982.8	53404.4	0.783512	0.606571	0.77417	0.103743	0.0120632	0.0630176
E5RHL8	Cyclin-C	CCNC	62194	60023.2	57865.6	NA	52543.6	65274.7	70114.5	47955.7	48583.5	60027.6	58909.1	55551.2	0.981368	0.925428	0.942999	0.860492	0.533883	0.705719
E5RHW4	Erlin-2	ERLIN2	7.216e+06	7.59991e+06	7.52474e+06	5.90805e+06	6.26403e+06	6.44539e+06	8.17092e+06	7.92501e+06	8.2986e+06	7.44688e+06	6.20583e+06	8.13151e+06	0.833345	1.09193	1.3103	0.00657237	0.0142255	0.00247494
E5RHY8	UPF0544 protein C5orf45	C5orf45	14292	14663.9	14129.2	NA	14024.3	14230.4	14189	17790.4	11433.3	14361.7	14127.4	14470.9	0.983682	1.0076	1.02432	0.303087	0.952733	0.956872
E5RIH5	TELO2-interacting protein 2	TTI2	1.18196e+06	1.32481e+06	1.44e+06	1.06468e+06	1.20285e+06	1.15127e+06	1.25195e+06	1.32992e+06	1.28371e+06	1.31559e+06	1.1396e+06	1.28853e+06	0.866227	0.97943	1.13068	0.117071	0.789858	0.0548996
E5RIW3	Tubulin-specific chaperone A	TBCA	1.78808e+07	1.70506e+07	1.71118e+07	1.61729e+07	1.76907e+07	1.74689e+07	1.73011e+07	1.75804e+07	1.82638e+07	1.73477e+07	1.71109e+07	1.77151e+07	0.986346	1.02118	1.03531	0.683949	0.398725	0.351169
E5RIW6	Kidney mitochondrial carrier protein 1	SLC25A30	86814.6	67666.8	69303.4	77157.4	84769.1	62360.1	83494.4	78420.5	91474.6	74594.9	74762.2	84463.2	1.00224	1.13229	1.12976	0.996189	0.248468	0.297421
E5RIY0	Type 2 phosphatidylinositol 4,5-bisphosphate 4-phosphatase	TMEM55A	231726	187073	185509	140973	194848	161904	213668	182235	202999	201436	165909	199634	0.823628	0.991054	1.20328	0.175897	0.950792	0.166683
E5RJ08	Coiled-coil-helix-coiled-coil-helix domain-containing protein 7	CHCHD7	82648	65317	69362.5	NA	68011.7	84068.7	57514.4	67856.5	64347.9	72442.5	76040.2	63239.6	1.04966	0.872963	0.83166	0.744525	0.204331	0.305363
E5RJR5	S-phase kinase-associated protein 1	SKP1	1.9228e+07	2.11248e+07	2.17678e+07	1.65426e+07	1.78913e+07	1.69774e+07	1.86133e+07	1.90238e+07	1.87384e+07	2.07068e+07	1.71371e+07	1.87918e+07	0.827606	0.907518	1.09656	0.0188133	0.120699	0.0479177
E5RK28	Serine/threonine-protein kinase Sgk3	SGK3	167570	158438	148383	NA	165168	136797	147011	149787	145037	158130	150982	147278	0.954798	0.931372	0.975465	0.693669	0.178342	0.863779
E5RK48	Retinol dehydrogenase 10	RDH10	62034.2	50968.3	49314.1	53091.3	56965	45968.1	54945.7	62240.3	49745.9	54105.6	52008.1	55644	0.961235	1.02843	1.06991	0.709584	0.778694	0.498367
E5RK69	Annexin	ANXA6	265144	281282	269507	309742	345229	326603	297478	312932	286683	271977	327191	299031	1.20301	1.09947	0.913934	0.012741	0.0439599	0.0930908
E5RK82	Centrin-3	CETN3	582916	497752	558214	517214	465224	499776	405999	362031	346066	546294	494071	371365	0.904405	0.67979	0.751643	0.164722	0.00448623	0.0106194
E7EM64	COP9 signalosome complex subunit 6	COPS6	2.58851e+06	2.56295e+06	2.51978e+06	2.1163e+06	2.43371e+06	2.32226e+06	2.42522e+06	2.40977e+06	2.49568e+06	2.55708e+06	2.29076e+06	2.44356e+06	0.895847	0.955603	1.0667	0.108082	0.0310439	0.244785
E7EMZ9	Transforming acidic coiled-coil-containing protein 2	TACC2	1.09366e+06	1.13045e+06	1.09437e+06	1.10126e+06	1.03839e+06	1.05565e+06	1.10336e+06	1.11943e+06	1.11303e+06	1.10616e+06	1.0651e+06	1.11194e+06	0.962883	1.00523	1.04397	0.152937	0.68519	0.124859
E7EN73	Dyslexia-associated protein KIAA0319-like protein	KIAA0319L	234889	232213	216830	190982	228214	203807	249198	272654	254689	227977	207668	258847	0.910915	1.13541	1.24645	0.200823	0.0264972	0.0320586
E7EN86	Zinc finger protein 143	ZNF143	639984	714038	656244	735389	635014	587540	650224	685526	654139	670089	652648	663296	0.973972	0.989864	1.01632	0.714799	0.817263	0.790499
E7ENV7	Copine-8;Copine-5	CPNE8;CPNE5	1.64204e+06	1.71183e+06	1.71787e+06	1.62634e+06	1.54878e+06	1.59094e+06	1.46779e+06	1.5048e+06	1.52912e+06	1.69058e+06	1.58868e+06	1.50057e+06	0.939728	0.887608	0.944537	0.0373184	0.00356719	0.0381761
E7EPI0	Inhibitor of Bruton tyrosine kinase	IBTK	269376	270466	290573	444363	396010	424567	422850	485271	537846	276805	421647	481989	1.52326	1.74126	1.14311	0.000821247	0.00920744	0.195023
E7EPN9	Protein PRRC2C	PRRC2C	1.71028e+07	1.76048e+07	1.77487e+07	1.67989e+07	1.83073e+07	1.70984e+07	1.70927e+07	1.78328e+07	1.76532e+07	1.74854e+07	1.74015e+07	1.75263e+07	0.9952	1.00233	1.00717	0.863691	0.899383	0.810082
E7EPT4	NADH dehydrogenase [ubiquinone] flavoprotein 2, mitochondrial	NDUFV2	3.45385e+06	3.31588e+06	3.34903e+06	2.91839e+06	3.01726e+06	2.98985e+06	3.28338e+06	3.32432e+06	3.40895e+06	3.37292e+06	2.97517e+06	3.33888e+06	0.882075	0.989908	1.12225	0.00161988	0.573523	0.00155259
E7EQ69	N-alpha-acetyltransferase 50	NAA50	4.25921e+06	4.44763e+06	4.29793e+06	4.50153e+06	4.43024e+06	4.29184e+06	4.44993e+06	4.28772e+06	4.03406e+06	4.33492e+06	4.40787e+06	4.25724e+06	1.01683	0.982079	0.965825	0.435458	0.596561	0.349856
E7EQA9	TRAF family member-associated NF-kappa-B activator	TANK	452952	489715	487807	391583	500980	500931	592242	478580	518220	476825	464498	529681	0.974148	1.11085	1.14033	0.739491	0.238103	0.26793
E7EQL5		DYNC1I2	45483.4	46109.4	51705.5	36908.5	36401	47836.7	38374.5	43632	51304.8	47766.1	40382	44437.1	0.845412	0.930306	1.10042	0.178765	0.468597	0.47338
E7EQT4	Apoptotic chromatin condensation inducer in the nucleus	ACIN1	1.92341e+06	1.97958e+06	1.95164e+06	1.60383e+06	1.77696e+06	1.77712e+06	1.82811e+06	1.87888e+06	1.81971e+06	1.95155e+06	1.7193e+06	1.84223e+06	0.880997	0.943987	1.0715	0.0575301	0.0122054	0.169046
E7EQY4	Metastasis-associated protein MTA3	MTA3	702399	698788	629046	681216	757108	706258	649953	647902	658940	676744	714861	652265	1.05632	0.963827	0.912436	0.311457	0.426757	0.0958043
E7ER77	Endoplasmic reticulum metallopeptidase 1	ERMP1	629562	739474	724388	708507	732136	777886	877710	847604	793402	697808	739509	839572	1.05976	1.20316	1.13531	0.372867	0.0450884	0.0349932
E7ERI8		CLASP2	2.28697e+06	2.34906e+06	2.29726e+06	1.94306e+06	2.11666e+06	2.09376e+06	2.304e+06	2.33621e+06	2.36327e+06	2.3111e+06	2.05116e+06	2.33449e+06	0.887526	1.01012	1.13813	0.0372131	0.414415	0.0327719
E7ERS3	Zinc finger CCCH domain-containing protein 18	ZC3H18	9.68341e+06	9.95402e+06	1.00068e+07	8.80837e+06	9.1107e+06	8.73347e+06	9.38636e+06	9.46112e+06	9.64803e+06	9.8814e+06	8.88418e+06	9.4985e+06	0.899081	0.961251	1.06915	0.00351422	0.0413864	0.0171026
E7ERZ2	DNA-directed RNA polymerase III subunit RPC8	POLR3H	74391	82949.3	81481.4	NA	87510	84728.7	83629.1	78334.8	86417.9	79607.2	86119.3	82793.9	1.0818	1.04003	0.961386	0.131754	0.424416	0.315506
E7ES96	Presenilin;Presenilin-1;Presenilin-1 NTF subunit;Presenilin-1 CTF subunit;Presenilin-1 CTF12	PSEN1	523591	496369	543235	421756	495435	499306	534116	517936	581863	521065	472166	544638	0.906155	1.04524	1.15349	0.20087	0.376572	0.102957
E7ESC7	Macrophage erythroblast attacher	MAEA	628983	615258	582147	545973	557417	531455	499000	487265	511166	608796	544948	499144	0.895124	0.819886	0.915947	0.0219209	0.00377604	0.0108753
E7ESL0	39S ribosomal protein L22, mitochondrial	MRPL22	883465	896613	945513	871241	859864	812119	1.00287e+06	969574	993882	908530	847741	988775	0.933091	1.08832	1.16636	0.0810456	0.0360788	0.00884799
E7ESP4		ITGA2	37184.3	34270.2	38563.5	35178.2	38849.9	48784.5	39131.4	36327.7	39355.3	36672.7	40937.5	38271.4	1.1163	1.0436	0.934874	0.408412	0.380035	0.611942
E7ESW6	WD repeat-containing protein 87	WDR87	3056000	2.75992e+06	2.59182e+06	NA	2.37183e+06	2.31625e+06	2.59393e+06	2.38414e+06	2.69657e+06	2.80258e+06	2.34404e+06	2.55821e+06	0.836388	0.912807	1.09137	0.0596275	0.213454	0.131739
E7ESY4	Metastasis-associated protein MTA1	MTA1	3.75865e+06	3.85791e+06	3.76531e+06	3.91807e+06	3.76478e+06	3.4982e+06	3.78704e+06	3.76561e+06	3.91208e+06	3.79396e+06	3.72702e+06	3.82158e+06	0.982356	1.00728	1.02537	0.632094	0.65039	0.52371
E7ESZ3	Pleckstrin homology domain-containing family G member 2	PLEKHG2	80304.9	83521.6	71056.2	85347.1	79414.6	73675.3	75356.2	82562.4	83813.9	78294.2	79479	80577.5	1.01513	1.02916	1.01382	0.821702	0.640956	0.802882
E7ET40	Urokinase-type plasminogen activator;Urokinase-type plasminogen activator long chain A;Urokinase-type plasminogen activator short chain A;Urokinase-type plasminogen activator chain B	PLAU	6.12672e+06	6.60976e+06	6.00539e+06	5.50505e+06	5.78175e+06	5.66395e+06	5.23448e+06	5.00632e+06	4.97102e+06	6.24729e+06	5.65025e+06	5.07061e+06	0.904432	0.811649	0.897412	0.0570189	0.0074065	0.00764682
E7ET49	Sn1-specific diacylglycerol lipase beta	DAGLB	434532	358553	394367	347636	394588	406569	443584	412469	454746	395817	382931	436933	0.967444	1.10388	1.14102	0.682996	0.204591	0.0902775
E7ETA6		PCM1	5.68631e+06	5.73081e+06	5.60982e+06	5.72172e+06	6.03681e+06	6.10902e+06	5.02487e+06	5.17398e+06	4.95485e+06	5.67565e+06	5.95585e+06	5.05123e+06	1.04937	0.889984	0.848113	0.130988	0.00423825	0.00419844
E7ETB3	Aspartyl aminopeptidase	DNPEP	2.61117e+06	2.69294e+06	2.73973e+06	3.17556e+06	3.30106e+06	3.07839e+06	3.2159e+06	3.14657e+06	3.13366e+06	2.68128e+06	3.185e+06	3.16538e+06	1.18787	1.18055	0.993839	0.00333761	0.00152515	0.808083
E7ETK0	40S ribosomal protein S24	RPS24	2.8804e+07	3.20931e+07	2.1395e+07	2.43013e+07	2.53077e+07	2.25624e+07	2.56615e+07	2.61133e+07	2.65269e+07	2.74307e+07	2.40572e+07	2.61006e+07	0.877016	0.95151	1.08494	0.435348	0.797149	0.124421
E7ETK1	Enhancer of polycomb homolog;Enhancer of polycomb homolog 2	EPC2	30194	30007.6	35789.3	NA	31191.1	30555.9	28621.7	27119	34708.7	31997	30873.5	30149.8	0.964888	0.942271	0.97656	0.63317	0.551351	0.733825
E7ETU5	RNA-binding motif, single-stranded-interacting protein 1;RNA-binding motif, single-stranded-interacting protein 3	RBMS1;RBMS3	2.03242e+06	2.16195e+06	2.04967e+06	1.96659e+06	2.09804e+06	2.01721e+06	1.75264e+06	1.69844e+06	1.7442e+06	2.08135e+06	2.02728e+06	1.73176e+06	0.974023	0.832038	0.854228	0.385019	0.00363992	0.00504184
E7ETU9	Procollagen-lysine,2-oxoglutarate 5-dioxygenase 2	PLOD2	1.42454e+06	1.46118e+06	1.58395e+06	1.74197e+06	1.58276e+06	1.68233e+06	1.53655e+06	1.79438e+06	1.61406e+06	1.48989e+06	1.66902e+06	1.64833e+06	1.12023	1.10634	0.987603	0.0564375	0.15624	0.812115
E7ETY4	Serine/threonine-protein kinase MARK2	MARK2	671979	646455	638000	749591	573597	585036	649840	609467	546867	652145	636075	602058	0.975358	0.923197	0.946521	0.745389	0.239477	0.649211
E7ETZ4	Basic leucine zipper and W2 domain-containing protein 2	BZW2	9.3531e+06	9.65302e+06	8.87935e+06	9.87096e+06	1.06458e+07	1.05741e+07	9.60358e+06	9.55204e+06	9.67376e+06	9.29516e+06	1.03636e+07	9.60979e+06	1.11495	1.03385	0.927263	0.0337565	0.297931	0.0867509
E7EU96	Casein kinase II subunit alpha;Casein kinase II subunit alpha 3	CSNK2A1;CSNK2A3	5.46658e+06	5.5516e+06	5.62847e+06	5.45874e+06	5.36727e+06	5.34435e+06	5.87659e+06	5.97378e+06	6.23687e+06	5.54888e+06	5.39012e+06	6.02908e+06	0.971388	1.08654	1.11854	0.0563141	0.02686	0.0154372
E7EUY3	Propionyl-CoA carboxylase beta chain, mitochondrial	PCCB	578158	602768	624778	542344	552939	525915	626206	657334	665230	601901	540399	649590	0.89782	1.07923	1.20206	0.0213388	0.0603086	0.00179611
E7EV01	Calpain-5	CAPN5	108278	107491	110705	102819	110102	101216	110615	117033	90637.4	108824	104712	106095	0.962214	0.974918	1.0132	0.265862	0.727057	0.930249
E7EV99	Alpha-adducin	ADD1	2.60667e+06	2.75706e+06	2.57395e+06	2.86355e+06	2.98174e+06	3.01317e+06	2.72361e+06	2.5637e+06	2.73204e+06	2.64589e+06	2.95282e+06	2.67312e+06	1.116	1.01029	0.905276	0.0164254	0.746145	0.0210129
E7EVA0	Microtubule-associated protein	MAP4	5.26162e+07	5.64e+07	5.44147e+07	5.77169e+07	5.97232e+07	5.90467e+07	6.34941e+07	6.26021e+07	6.49372e+07	5.4477e+07	5.8829e+07	6.36778e+07	1.07989	1.16889	1.08242	0.042418	0.00596716	0.00572847
E7EVG2	Protein polybromo-1	PBRM1	1.27133e+06	1.05616e+06	1.15986e+06	1.20945e+06	1.15735e+06	1.21286e+06	1.14366e+06	1.18433e+06	1.1619e+06	1.16245e+06	1.19322e+06	1.1633e+06	1.02647	1.00073	0.97492	0.650348	0.954434	0.247649
E7EVH9	Pseudouridine-5-phosphatase	HDHD1	590303	508060	613801	410953	442338	393226	587845	596371	513260	570721	415506	565825	0.728036	0.991422	1.36177	0.0150813	0.924208	0.00832056
E7EVI4		TACC1	838300	517461	1.09881e+06	649910	623423	829191	647590	815994	779450	818189	700841	747678	0.856576	0.913821	1.06683	0.661431	0.849813	0.583713
E7EVJ5	Cytoplasmic FMR1-interacting protein 2	CYFIP2	179314	158813	200286	162167	182251	173103	158491	157094	152770	179471	172507	156118	0.961198	0.869881	0.904996	0.662676	0.178436	0.0877903
E7EVK2	Mitochondrial GTPase 1;Mitochondrial ribosome-associated GTPase 1	MTG1	604485	680056	597797	543104	568166	492316	584402	555123	542596	627446	534529	560707	0.851912	0.893635	1.04898	0.0533745	0.0961987	0.378539
E7EVQ6	Squalene monooxygenase	SQLE	261532	276057	306455	359659	402746	420293	249361	219770	226455	281348	394232	231862	1.40123	0.824111	0.588135	0.00683787	0.0345674	0.00108118
E7EW05	Protein SDA1 homolog	SDAD1	2.92314e+06	2.97597e+06	3.05687e+06	2.48612e+06	2.72139e+06	2.59038e+06	2.86272e+06	3.02612e+06	2.84189e+06	2.98532e+06	2.5993e+06	2.91024e+06	0.870692	0.97485	1.11963	0.0185261	0.348339	0.0290499
E7EW15	TNFAIP3-interacting protein 1	TNIP1	44704.9	37862	29842.2	39017.8	42302.3	39634.6	41443.3	32816.9	32754.4	37469.7	40318.2	35671.5	1.07602	0.952009	0.884749	0.541359	0.783164	0.237863
E7EW18	DNA polymerase beta	POLB	619030	599053	611161	676035	638217	700453	704952	711884	692034	609748	671568	702957	1.10139	1.15286	1.04674	0.0583769	0.000394805	0.224055
E7EW69	Septin-10	2018-09-10	1.39e+06	1.56608e+06	1.52706e+06	1.5454e+06	1.7215e+06	1.63707e+06	1.57683e+06	1.63314e+06	1.637e+06	1.49438e+06	1.63466e+06	1.61566e+06	1.09387	1.08116	0.988378	0.134545	0.150862	0.769694
E7EW84	Exocyst complex component 6	EXOC6	964120	896642	899889	887056	822625	819324	813336	855002	835844	920217	843001	834727	0.91609	0.907098	0.990185	0.0667249	0.0334577	0.770754
E7EW99	Melanoma antigen preferentially expressed in tumors	PRAME	280973	259805	264956	228507	243813	228569	136285	144480	145122	268578	233630	141962	0.869877	0.52857	0.607638	0.0122184	3.94e-05	7.49e-05
E7EWD6	Putative Polycomb group protein ASXL2	ASXL2	58419	57400.7	64466.5	NA	71538.3	53920.2	56720	62474.3	50462.2	60095.4	62729.2	56552.2	1.04383	0.94104	0.901528	0.849627	0.437516	0.615141
E7EWM3	Zinc finger MIZ domain-containing protein 2	ZMIZ2;ZMIZ1	704076	697509	727109	789762	711437	700010	683611	715916	685972	709565	733736	695167	1.03407	0.979709	0.947434	0.490164	0.351877	0.29694
E7EWW0	UPF0505 protein C16orf62	C16orf62	1.6388e+06	1.73553e+06	1.72696e+06	1.5765e+06	1.79253e+06	1.75102e+06	1.80971e+06	1.811e+06	1.99248e+06	1.70043e+06	1.70668e+06	1.87106e+06	1.00368	1.10035	1.09632	0.958623	0.0771282	0.145923
E7EWZ0	NADH dehydrogenase [ubiquinone] 1 beta subcomplex subunit 9	NDUFB9	1.07643e+06	1.2858e+06	1.47552e+06	956397	1.05082e+06	1.15107e+06	1.40992e+06	1.386e+06	1.4034e+06	1.27925e+06	1.05276e+06	1.39977e+06	0.822951	1.09421	1.32962	0.164722	0.394305	0.0318748
E7EX17	Eukaryotic translation initiation factor 4B	EIF4B	5.12912e+07	5.52939e+07	5.47637e+07	3.50167e+07	3.65773e+07	3.46175e+07	4.55571e+07	4.77544e+07	4.71224e+07	5.37829e+07	3.54038e+07	4.68113e+07	0.658273	0.870375	1.32221	0.000253651	0.0123186	0.000259365
E7EX44	Caldesmon	CALD1	282490	275736	281784	NA	241577	207355	323336	365091	321883	280003	224466	336770	0.801655	1.20274	1.50032	0.206226	0.0432041	0.0641554
E7EX70		POLR1E	207078	204969	212530	217774	190684	187607	199257	211637	197177	208192	198688	202690	0.954349	0.973571	1.02014	0.410567	0.351686	0.706499
E7EX90	Dynactin subunit 1	DCTN1;DKFZp686E0752	1.97923e+07	1.92835e+07	1.94274e+07	1.91816e+07	2.10985e+07	2.0357e+07	2.08614e+07	2.09745e+07	2.14515e+07	1.95011e+07	2.02124e+07	2.10958e+07	1.03647	1.08178	1.04371	0.333073	0.00250643	0.254096
E7EXA6	Chromosome transmission fidelity protein 18 homolog	CHTF18	112260	92145.4	90511.2	66458.2	91430.9	61356.8	100682	73743.1	83449	98305.4	73081.9	85958.2	0.743417	0.874399	1.17619	0.11142	0.297496	0.331965
E9PB61	THO complex subunit 4	ALYREF	8.29158e+06	8.88248e+06	9.40019e+06	7.15271e+06	7.47984e+06	7.95617e+06	7.711e+06	7.88475e+06	7.6455e+06	8.85808e+06	7.52957e+06	7.74708e+06	0.850023	0.874578	1.02889	0.0282793	0.0594765	0.445624
E9PC47	LIM domain kinase 1	LIMK1	267380	351504	342136	NA	325960	316572	310691	336858	369458	320340	321266	339002	1.00289	1.05826	1.05521	0.91862	0.581246	0.416012
E9PC84	Tenascin	TNC	70969.4	67786.5	67292.1	73860.2	80640	79504.8	82526.5	79563.7	78816.6	68682.7	78001.7	80302.3	1.13568	1.16918	1.02949	0.0236907	0.00221583	0.405127
E9PCH4	Rap guanine nucleotide exchange factor 6	RAPGEF6	927275	879902	911846	889946	861436	865180	963986	886307	881502	906341	872187	910598	0.962317	1.0047	1.04404	0.118443	0.908831	0.278518
E9PCH5		CAST	34089.6	27818.1	41836.7	26996.7	21310.8	17648	26762.1	32448.6	37187.5	34581.5	21985.2	32132.8	0.63575	0.92919	1.46157	0.056045	0.675282	0.0722401
E9PCM2	Prestin	SLC26A5	720660	917283	791614	NA	1.01957e+06	1.00806e+06	799190	871052	761801	809852	1.01382e+06	810681	1.25186	1.00102	0.799631	0.081226	0.959276	0.0269709
E9PCW1	Golgi SNAP receptor complex member 1	GOSR1	1.66708e+06	1.71179e+06	1.70093e+06	1.48107e+06	1.58972e+06	1.57558e+06	1.71664e+06	1.77384e+06	1.7549e+06	1.69327e+06	1.54879e+06	1.74846e+06	0.914675	1.03259	1.12892	0.0438156	0.0647945	0.0191276
E9PD50	Protein SMG7	SMG7	302818	307223	291993	297877	314175	295288	280691	287488	283418	300678	302447	283866	1.00588	0.944086	0.938565	0.828198	0.0454369	0.0692441
E9PD68	Dihydropyrimidinase-related protein 1	CRMP1	17676	13077.5	13217.8	NA	14799.1	11886.3	18909.3	24185.8	14939.1	14657.1	13342.7	19344.7	0.910325	1.31982	1.44984	0.593576	0.198503	0.137328
E9PDF6	Unconventional myosin-Ib	MYO1B	9.11583e+06	9.7905e+06	9.39791e+06	9.98246e+06	8.81559e+06	9.13543e+06	9.16049e+06	1.01563e+07	9.34238e+06	9.43475e+06	9.31116e+06	9.55304e+06	0.986901	1.01254	1.02598	0.759635	0.771377	0.621808
E9PDH6	Histone-lysine N-methyltransferase EZH2	EZH2	47761.9	58499.8	61461.4	69974.4	68645.4	61528.9	77439.5	58792.7	57666.5	55907.7	66716.3	64632.9	1.19333	1.15606	0.968773	0.128639	0.315052	0.730603
E9PDL4	Islet cell autoantigen 1	ICA1	42170.3	36134	31585	33670.1	36781.9	30089.2	33096.6	42386.9	43278	36629.8	33513.7	39587.2	0.914932	1.08074	1.18122	0.454323	0.55388	0.202237
E9PDU6	Calponin	CNN3	231105	309267	225038	329958	265110	307860	248952	214402	233090	255137	300976	232148	1.17967	0.909897	0.771317	0.239527	0.501151	0.0361996
E9PE82	Short-chain specific acyl-CoA dehydrogenase, mitochondrial	ACADS	90778.6	86950.8	81442.5	76443.1	99046.8	91636.6	96013.9	111113	102349	86390.6	89042.2	103158	1.03069	1.19409	1.15853	0.781615	0.0322143	0.179681
E9PEI0	Cell division cycle-associated protein 2	CDCA2	180605	173239	187853	143724	176779	146723	133035	133141	114794	180566	155742	126990	0.862521	0.703291	0.815389	0.13612	0.00862748	0.0749303
E9PEP6	Neuropilin-1	NRP1	360751	318747	356933	665947	410826	475175	328712	365076	399805	345477	517316	364531	1.4974	1.05515	0.704658	0.106105	0.497575	0.132941
E9PEQ6	Peptidyl-prolyl cis-trans isomerase;Peptidyl-prolyl cis-trans isomerase E	PPIE	2.0969e+06	1.80199e+06	1.75574e+06	1.86422e+06	1.73946e+06	1.72957e+06	1.6228e+06	1.62603e+06	1.64407e+06	1.88488e+06	1.77775e+06	1.63097e+06	0.943166	0.865292	0.917433	0.428289	0.124141	0.0671271
E9PER6	3-phosphoinositide-dependent protein kinase 1;Putative 3-phosphoinositide-dependent protein kinase 2	PDPK1;PDPK2P	449879	525388	471508	502033	421722	463546	455009	480896	473834	482259	462434	469913	0.958892	0.9744	1.01617	0.568179	0.661788	0.757674
E9PEZ7	Abl interactor 2	ABI2	97171.4	68615.8	76838.9	59949	67747.3	65773	64421	76636.2	66087.7	80875.4	64489.7	69048.3	0.797396	0.853761	1.07069	0.157912	0.284146	0.373248
E9PF01	Suppressor of tumorigenicity 7 protein	ST7	44383.2	46078.5	49763	38367.9	41383.7	43275.5	53017.9	45372.5	53112.7	46741.6	41009	50501	0.877357	1.08043	1.23146	0.0547286	0.299725	0.036887
E9PF19	Transducin beta-like protein 2	TBL2	6.57725e+06	6.69629e+06	6.68552e+06	6.45439e+06	6.56222e+06	6.70997e+06	6.42266e+06	6.42456e+06	6.66473e+06	6.65302e+06	6.57553e+06	6.50398e+06	0.988353	0.977599	0.989119	0.419176	0.196909	0.54658
E9PFB9	Coiled-coil domain-containing protein 18	CCDC18	335951	277979	348018	444719	315188	320871	322128	364790	353185	320649	360259	346701	1.12353	1.08125	0.962365	0.465885	0.377386	0.837937
E9PFK9	Rab5 GDP/GTP exchange factor	RABGEF1	1.30158e+06	1.35426e+06	1.38656e+06	1.28528e+06	1.32996e+06	1.32891e+06	1.20063e+06	1.27968e+06	1.25116e+06	1.34746e+06	1.31472e+06	1.24382e+06	0.975696	0.923084	0.946076	0.334352	0.0380646	0.0765399
E9PFN4	Anion exchange protein;Sodium bicarbonate cotransporter 3	SLC4A7	2.97451e+06	2.7438e+06	2.87928e+06	2.33924e+06	2.54464e+06	2.62242e+06	3.19146e+06	3.17324e+06	3.26738e+06	2.86586e+06	2.5021e+06	3.21069e+06	0.873071	1.12032	1.2832	0.0362293	0.02762	0.0135868
E9PG22	Centrosomal protein of 97 kDa	CEP97	490670	486962	508672	457872	484326	442161	494829	469305	459964	495435	461453	474700	0.93141	0.958147	1.02871	0.0963607	0.182212	0.45434
E9PG73	Peptidyl-prolyl cis-trans isomerase G;Peptidyl-prolyl cis-trans isomerase	PPIG	1.62617e+06	1.7807e+06	1.70359e+06	1.42985e+06	1.60343e+06	1.44765e+06	1.75443e+06	1.72583e+06	1.80252e+06	1.70349e+06	1.49364e+06	1.76093e+06	0.876813	1.03372	1.17895	0.0471891	0.333928	0.0334559
E9PGC0	Ras GTPase-activating protein 1	RASA1	2.52465e+06	2.63359e+06	2.78129e+06	2.61471e+06	2.68603e+06	2.70157e+06	2.86267e+06	2.87407e+06	3.03523e+06	2.64651e+06	2.66744e+06	2.92399e+06	1.00791	1.10485	1.09618	0.795777	0.0488606	0.0226394
E9PGH5	Cytochrome P450 2U1	CYP2U1	89600	101298	103004	NA	88691.6	94847.1	99009.8	98751.4	100828	97967.5	91769.3	99529.6	0.936732	1.01595	1.08456	0.33119	0.727717	0.237773
E9PGM1		EIF4G1	20047.7	21564.1	26294.8	23255.9	21461	12817.8	23912.3	20572.4	20805.8	22635.5	19178.2	21763.5	0.847262	0.961474	1.1348	0.421987	0.733685	0.492992
E9PGP6	5-AMP-activated protein kinase subunit gamma-2	PRKAG2	914140	1.0403e+06	965995	NA	867533	861280	902233	892431	914291	973479	864406	902985	0.887956	0.927586	1.04463	0.0871017	0.183956	0.0137616
E9PGT1	Translin	TSN	1.27055e+07	1.36355e+07	1.28643e+07	1.34623e+07	1.34292e+07	1.36224e+07	1.44836e+07	1.54532e+07	1.51551e+07	1.30684e+07	1.35047e+07	1.50307e+07	1.03338	1.15015	1.113	0.26361	0.00884189	0.0259403
E9PGT3	Ribosomal protein S6 kinase;Ribosomal protein S6 kinase alpha-1	RPS6KA1	1.30614e+06	1.22e+06	1.34752e+06	1.20391e+06	1.34112e+06	1.3575e+06	1.25859e+06	1.32674e+06	1.25477e+06	1.29122e+06	1.30084e+06	1.28003e+06	1.00745	0.991334	0.984004	0.894327	0.826436	0.74681
E9PGT6	COP9 signalosome complex subunit 8	COPS8	879425	879247	975081	826727	818442	917388	890021	876246	866055	911251	854186	877441	0.937377	0.962897	1.02722	0.266238	0.399521	0.523611
E9PGW7	Mediator of RNA polymerase II transcription subunit 22	MED22	323707	282063	294026	331926	289947	315207	275842	264582	302818	299932	312360	281081	1.04144	0.937149	0.899862	0.51227	0.319277	0.132854
E9PGZ1		CALD1	1.08319e+07	1.03215e+07	9.99721e+06	9.95477e+06	1.01805e+07	1.10828e+07	1.27181e+07	1.276e+07	1.25404e+07	1.03835e+07	1.0406e+07	1.26728e+07	1.00216	1.22047	1.21784	0.969779	0.0103463	0.0237134
E9PH62	Double-stranded RNA-binding protein Staufen homolog 2	STAU2	2.35456e+06	2.48566e+06	2.49333e+06	2.58028e+06	2.81212e+06	2.65365e+06	2.45505e+06	2.46877e+06	2.46504e+06	2.44452e+06	2682017	2.46296e+06	1.09716	1.00754	0.918323	0.0471161	0.714238	0.0786161
E9PH99	Zinc finger protein 451	ZNF451	302226	324851	315725	310533	321304	361939	311823	341728	335838	314267	331259	329796	1.05407	1.04941	0.995586	0.396483	0.249031	0.958767
E9PHA2	Condensin complex subunit 2	NCAPH	8.49867e+06	8.60745e+06	8.03187e+06	8.06276e+06	8.7289e+06	8.65865e+06	7.94142e+06	7.60267e+06	7.55132e+06	8.37933e+06	8.48344e+06	7.69847e+06	1.01242	0.918745	0.90747	0.731511	0.0371407	0.0403953
E9PHC0	Type II inositol 3,4-bisphosphate 4-phosphatase	INPP4B	58634.6	63908.5	54393.7	57512.7	73595.2	55865.8	55984.1	57532.3	53762	58978.9	62324.6	55759.5	1.05673	0.945414	0.894663	0.651109	0.369206	0.356745
E9PHI4	SUN domain-containing protein 1	SUN1	3.74509e+06	3.63595e+06	3.554e+06	3.76197e+06	3.58874e+06	3.8126e+06	3.63938e+06	3.7298e+06	3.89388e+06	3.64501e+06	3.7211e+06	3.75435e+06	1.02087	1.03	1.00894	0.438187	0.307274	0.759573
E9PHN7	Glutathione S-transferase Mu 2	GSTM2	567329	572464	607672	610494	596468	601887	658787	657878	710434	582488	602949	675699	1.03513	1.16002	1.12066	0.241768	0.0119175	0.0391427
E9PHV5	Sperm-specific antigen 2	SSFA2	553408	553984	567157	511658	503124	513519	598387	617630	606719	558183	509434	607579	0.912664	1.08849	1.19265	0.00109642	0.00238323	0.000203402
E9PHY8	Maestro heat-like repeat-containing protein family member 1	MROH1	22244	13271.6	16235.4	NA	18244.4	19170.3	13541.8	10326.8	20004.6	17250.3	18707.3	14624.4	1.08446	0.847777	0.781749	0.56326	0.504601	0.277204
E9PIA0	MAP kinase-interacting serine/threonine-protein kinase 1	MKNK1;DKFZp686E14208	50455.3	41690	45182.5	48653.6	52660.1	46717.2	40511.3	44681.9	37536.8	45775.9	49343.6	40910	1.07794	0.893702	0.829084	0.316587	0.209953	0.0433145
E9PIE4		MTCH2	310256	297948	290239	259870	324778	317620	320995	319505	353519	299481	300756	331340	1.00426	1.10638	1.10169	0.997267	0.0728015	0.29328
E9PIW9	Atherin	SAMD1	513732	452908	474497	399131	439985	470091	402061	430290	407442	480379	436402	413264	0.908454	0.860288	0.94698	0.186631	0.0353402	0.391093
E9PJ24	PHD and RING finger domain-containing protein 1	PHRF1	657221	620055	565265	621689	586468	595807	523283	543111	534003	614180	601321	533466	0.979063	0.868582	0.887156	0.710414	0.0792139	0.00742664
E9PJ55	T-complex protein 11-like protein 1	TCP11L1	795325	866374	808620	825040	848022	796001	771874	782129	764456	823440	823021	772820	0.999492	0.938526	0.939004	0.996447	0.131394	0.0623404
E9PJ81	UBX domain-containing protein 1	UBXN1	4.96865e+06	5.05469e+06	5.14685e+06	4.5616e+06	5.02379e+06	4.57972e+06	4.98262e+06	4.81342e+06	4.79541e+06	5.05673e+06	4.7217e+06	4.86382e+06	0.933747	0.961851	1.0301	0.148835	0.072255	0.44286
E9PJD7	Cysteine and histidine-rich protein 1	CYHR1	99012	111691	118444	NA	109642	111074	106551	116645	122429	109716	110358	115208	1.00586	1.05006	1.04395	0.88632	0.49758	0.416776
E9PJF5	Breast cancer metastasis-suppressor 1	BRMS1	16139.3	13473.9	12831.6	12908.2	18686.2	15044.3	19164	14427.2	19710.3	14148.3	15546.2	17767.2	1.09881	1.25578	1.14286	0.537173	0.148864	0.407324
E9PJJ0	Tubulin-specific chaperone cofactor E-like protein	TBCEL	51201	67470.6	65924.3	NA	70783.5	78952.5	68575.5	66467.3	64239.3	61532	74868	66427.4	1.21673	1.07956	0.88726	0.14805	0.444671	0.248477
E9PJM3	F-box only protein 3	FBXO3	1.81341e+06	1.60178e+06	2.36388e+06	1.07041e+06	1.29224e+06	1.06915e+06	1.73964e+06	1.79174e+06	1.79941e+06	1.92636e+06	1.14393e+06	1.77693e+06	0.593832	0.922429	1.55335	0.0279546	0.616867	0.0172825
E9PJN1	Ribosomal protein S6 kinase;Ribosomal protein S6 kinase alpha-4	RPS6KA4	1.62462e+06	1.59794e+06	1.57998e+06	1.32042e+06	1.44613e+06	1.50659e+06	952249	941698	930973	1.60085e+06	1.42438e+06	941640	0.889766	0.588214	0.661088	0.0879674	1.44e-06	0.00749748
E9PJP2	Protein SOGA3	SOGA3	212391	261528	232472	171528	279139	328085	209592	203564	246536	235464	259584	219897	1.10244	0.933891	0.847115	0.77479	0.46502	0.569828
E9PJU8		C11orf54	136180	112482	153055	NA	104733	84664.6	101009	115647	87951.1	133905	94698.7	101536	0.707206	0.758263	1.0722	0.113793	0.0840602	0.651936
E9PK54		HSPA8	210307	181430	276745	162438	179454	210888	167591	161811	166729	222827	184260	165377	0.82692	0.742176	0.897519	0.294744	0.148596	0.309682
E9PK91		BCLAF1	252797	291697	335927	214990	195418	286710	264249	279285	296305	293474	232373	279946	0.791801	0.953906	1.20473	0.172133	0.674681	0.221378
E9PKA7	CAAX prenyl protease 2	RCE1	31705	28312.5	26150.5	NA	32099.7	35214.8	38626.2	31698.4	32361	28722.7	33657.2	34228.5	1.1718	1.19169	1.01697	0.115982	0.10728	0.869926
E9PKG1	Protein arginine N-methyltransferase 1	PRMT1	1.09299e+07	1.22863e+07	1.22445e+07	9.93314e+06	1.01363e+07	1.06657e+07	1.19941e+07	1.19595e+07	1.17903e+07	1.18203e+07	1.0245e+07	1.19146e+07	0.866735	1.00798	1.16297	0.0455793	0.830716	0.0146351
E9PKH6	NADH dehydrogenase [ubiquinone] iron-sulfur protein 8, mitochondrial	NDUFS8	2.03915e+06	2.26741e+06	2.10827e+06	1.76066e+06	2.07384e+06	1.99967e+06	2.41651e+06	2.47897e+06	2.86806e+06	2.13828e+06	1.94473e+06	2.58785e+06	0.909481	1.21025	1.3307	0.189089	0.0501576	0.0175046
E9PKP7	Nucleolar transcription factor 1	UBTF	9.88741e+06	1.00919e+07	1.11808e+07	8.15019e+06	8.55373e+06	8.66971e+06	9.51511e+06	9.52202e+06	9.79629e+06	1.03867e+07	8.45788e+06	9.61114e+06	0.814298	0.925331	1.13635	0.0181283	0.176851	0.00912578
E9PKT9	Molybdopterin synthase sulfur carrier subunit	MOCS2	73383.8	86739.8	79511.1	78029.9	63972.1	82198.4	78411.3	69389.9	79705.5	79878.2	74733.5	75835.6	0.935592	0.94939	1.01475	0.489462	0.473913	0.846595
E9PKU7		GANAB	183931	200470	173923	182685	203755	191849	208573	195389	211752	186108	192763	205238	1.03576	1.10279	1.06472	0.530855	0.124513	0.194477
E9PKV8	Tetratricopeptide repeat protein 9C	TTC9C	704361	756630	780188	680120	757456	722411	673568	743236	724776	747060	719996	713860	0.963772	0.95556	0.991479	0.443068	0.343503	0.853506
E9PKY2	Terminal uridylyltransferase 4	ZCCHC11	235936	229533	235194	195570	222418	217949	231252	243775	237857	233555	211979	237628	0.907621	1.01744	1.121	0.126779	0.397068	0.0869908
E9PL24		PDE4DIP	630560	642852	635527	594439	589347	586736	551132	540535	531931	636313	590174	541200	0.92749	0.850524	0.917017	0.000719699	0.000686603	0.00736921
E9PL33	Etoposide-induced protein 2.4 homolog	EI24	396665	418075	343190	278633	373787	344085	287461	311743	308629	385976	332169	302611	0.860593	0.784014	0.911017	0.227245	0.0392731	0.430571
E9PL57	NEDD8	NEDD8-MDP1;NEDD8	3.03038e+06	2.87783e+06	2.96635e+06	2.79961e+06	2.83002e+06	2.53716e+06	3.24251e+06	3.21191e+06	3.26836e+06	2.95819e+06	2.72226e+06	3.24093e+06	0.920247	1.09558	1.19053	0.122041	0.0175963	0.0346963
E9PLI6	Probable RNA-binding protein EIF1AD	EIF1AD	595161	644618	592677	434170	513102	525819	433379	438048	438068	610819	491030	436498	0.803888	0.714612	0.888944	0.0491661	0.00589684	0.197813
E9PLK3	Puromycin-sensitive aminopeptidase	NPEPPS	3.44053e+07	3.5866e+07	3.53314e+07	3.05258e+07	3.41425e+07	3.1935e+07	3.60701e+07	3.68759e+07	3.86625e+07	3.52009e+07	3.22011e+07	3.72028e+07	0.914779	1.05687	1.15533	0.0956244	0.0969982	0.0265841
E9PLP0		CARS	429285	351995	420501	367155	419086	367512	481961	481508	476412	400594	384584	479960	0.960035	1.19812	1.248	0.642541	0.0988887	0.0357287
E9PLY5		MACF1	33044.1	34250	30565	64255.9	31751.6	35361.9	36985.6	28562.8	30555.9	32619.7	43789.8	32034.8	1.34243	0.982068	0.731558	0.379991	0.803933	0.347472
E9PM57	PHD finger protein 20-like protein 1	PHF20L1	143917	109407	129429	100346	152235	119120	112929	135541	113851	127584	123900	120774	0.971126	0.94662	0.974766	0.809189	0.630113	0.921758
E9PM92	Small acidic protein	C11orf58;SMAP	6.85677e+06	6.96776e+06	6.33918e+06	6.40354e+06	7.22901e+06	7.28924e+06	7.26735e+06	7.48857e+06	7.46212e+06	6.72123e+06	6.97393e+06	7.40601e+06	1.0376	1.10188	1.06196	0.523653	0.0671112	0.275923
E9PMC9	Protein EMSY	C11orf30;EMSY	2.38554e+06	2.35667e+06	1.82216e+06	2.00123e+06	2.19476e+06	2.06195e+06	2.35729e+06	2.27425e+06	2.45736e+06	2.18812e+06	2.08598e+06	2.36297e+06	0.953321	1.07991	1.13278	0.69257	0.442839	0.0253402
E9PMQ6	Heat shock factor protein 1	HSF1	441843	444071	519608	558147	460551	439905	458840	451986	480330	468507	486201	463719	1.03777	0.989779	0.953759	0.723258	0.901182	0.62502
E9PMR4	Tetraspanin;CD151 antigen	CD151	5.95662e+06	6.21308e+06	6.23712e+06	6.31312e+06	5.93984e+06	5.42664e+06	6.21896e+06	6.32548e+06	6.39314e+06	6.1356e+06	5.8932e+06	6.31253e+06	0.960492	1.02884	1.07115	0.445077	0.184467	0.24722
E9PMR6	Rho guanine nucleotide exchange factor 12	ARHGEF12	732181	739368	720504	723606	792004	774597	904115	781327	776846	730684	763403	820763	1.04478	1.12328	1.07514	0.24951	0.146	0.297689
E9PMS6		LMO7	5.02247e+06	5.0138e+06	4.93932e+06	4.19437e+06	4.98943e+06	5.10378e+06	5.1774e+06	5.28919e+06	5.26028e+06	4.99186e+06	4.76253e+06	5.24229e+06	0.954058	1.05017	1.10074	0.499137	0.00463701	0.248168
E9PN70	Trafficking protein particle complex subunit 4	TRAPPC4	616680	678308	659645	610171	699315	665090	652271	629670	706986	651544	658192	662975	1.0102	1.01754	1.00727	0.858153	0.722064	0.891642
E9PND3	Receptor-binding cancer antigen expressed on SiSo cells	EBAG9	86468.3	103278	96674.9	76217.2	90309.3	91644.2	98379	88924.7	90068.8	95473.7	86056.9	92457.5	0.901368	0.968409	1.07438	0.255416	0.647812	0.348482
E9PNK6	Tumor protein D53	TPD52L1	153952	153965	159011	157825	156913	157273	169514	181345	160568	155643	157337	170476	1.01089	1.0953	1.08351	0.416821	0.114877	0.153735
E9PNL2	Sorting nexin-7	SNX7	456163	458331	411134	523333	532919	553518	475331	460706	463185	441876	536590	466408	1.21435	1.05552	0.869206	0.0177801	0.256464	0.00412193
E9PNW4	CD59 glycoprotein	CD59	8.56075e+06	8.82122e+06	9.90845e+06	8.30054e+06	8.68216e+06	7.42969e+06	9.21855e+06	9.93557e+06	9.92891e+06	9.0968e+06	8.13746e+06	9.69434e+06	0.894541	1.06569	1.19132	0.157742	0.289027	0.0423494
E9PP13	DNA-directed RNA polymerase II subunit GRINL1A, isoforms 4/5	POLR2M	31125	22653.7	30032.1	NA	27821.8	39822.8	29916.9	27355.2	29580.9	27936.9	33822.3	28951	1.21067	1.0363	0.855975	0.48024	0.705498	0.576046
E9PP16	Liprin-beta-2	PPFIBP2	108150	102928	96595.6	59575.8	90121	102978	101721	115782	98340.2	102558	84225	105281	0.821242	1.02655	1.25	0.309456	0.702007	0.270178
E9PPJ5	Midkine	MDK	1.05844e+06	1.09472e+06	1.10909e+06	1.5286e+06	1.58728e+06	1.56097e+06	1.16288e+06	1.10365e+06	1.25705e+06	1.08742e+06	1.55895e+06	1.17453e+06	1.43362	1.08011	0.753412	5.25e-05	0.173157	0.0120843
E9PPN3	N-terminal kinase-like protein	SCYL1	1.6794e+06	1.61862e+06	1.69323e+06	1.4709e+06	1.7661e+06	1.67285e+06	1.65866e+06	1.725e+06	1.71534e+06	1.66375e+06	1.63661e+06	1.69967e+06	0.983691	1.02159	1.03853	0.761419	0.312502	0.535425
E9PQ01	Pre-mRNA cleavage complex 2 protein Pcf11	PCF11	714352	753954	718857	581417	696969	708543	758477	780121	754113	729054	662310	764237	0.908451	1.04826	1.1539	0.252736	0.090415	0.142715
E9PQ48	Gasdermin-D	GSDMD	14926.8	9612	10896.4	13167.6	19202.7	23300.7	15958	15877.7	13993.6	11811.7	18557	15276.4	1.57106	1.29332	0.823217	0.110148	0.16326	0.420628
E9PQA6	Multivesicular body subunit 12A	MVB12A	50244.7	50267.9	56730.7	46530.1	57662.4	57597.9	52715.5	54427.7	57132.9	52414.4	53930.1	54758.7	1.02892	1.04473	1.01536	0.777621	0.403277	0.814
E9PQL1	Protein FAM76A	FAM76A	107980	176251	100339	NA	137341	119504	111006	91239.6	107432	128190	128423	103226	1.00182	0.805257	0.803797	0.878328	0.403996	0.119037
E9PQL5	Uncharacterized protein C11orf57	C11orf57	44450	60096.7	39491.4	NA	43618.9	31915.5	44254.9	41313.2	45414.4	48012.7	37767.2	43660.9	0.786609	0.909361	1.15605	0.34822	0.591773	0.496546
E9PQN5	Serine/threonine-protein phosphatase 2A 56 kDa regulatory subunit beta isoform	PPP2R5B	39100	42410.1	35230.7	NA	36062.1	45748	41181.4	47783.5	47762.1	38913.6	40905	45575.7	1.05118	1.1712	1.11418	0.771002	0.0961691	0.508854
E9PR47	Mth938 domain-containing protein	AAMDC	1.10345e+06	1.19384e+06	1.14049e+06	1.26772e+06	1.25279e+06	1.33509e+06	1.33906e+06	1.30475e+06	1.45324e+06	1.14593e+06	1.2852e+06	1.36568e+06	1.12154	1.19177	1.06262	0.0195748	0.0147977	0.203481
E9PR71	UV radiation resistance-associated gene protein	UVRAG	159097	173212	144397	144533	180505	170177	171251	166827	190302	158902	165071	176127	1.03883	1.1084	1.06697	0.689985	0.195915	0.443532
E9PRF4	Histone-lysine N-methyltransferase SETDB1	SETDB1	869744	870099	789851	865076	909466	849951	869700	893671	902491	843231	874831	888621	1.03747	1.05383	1.01576	0.390674	0.23406	0.538496
E9PRK7	ARL14 effector protein	ARL14EP	125170	105748	115849	NA	102807	127104	86315.9	109674	111006	115589	114956	102332	0.994521	0.88531	0.890187	0.94938	0.271459	0.467916
E9PRM7	Solute carrier family 22 member 18	SLC22A18	996289	726295	1.15246e+06	1.03838e+06	917896	1.10311e+06	877119	938828	908754	958349	1.0198e+06	908234	1.06412	0.947707	0.890604	0.639662	0.816835	0.160771
E9PRS0	PR domain zinc finger protein 10	PRDM10	64144	54869.2	49180.4	NA	59598.7	39704.9	56699.8	49228.4	50236.2	56064.5	49651.8	52054.8	0.885619	0.92848	1.0484	0.623416	0.483919	0.801249
E9PRY8		EEF1D	1.59527e+07	1.55165e+07	16016526	1.27252e+07	1.34658e+07	1.26004e+07	1.40073e+07	1.41406e+07	1.37733e+07	1.58286e+07	1.29305e+07	1.39738e+07	0.816906	0.882819	1.08069	0.00359214	0.000795197	0.0500321
E9PS62	FERM domain-containing protein 8;Putative FERM domain-containing protein FRMD8P1	FRMD8;FRMD8P1	599780	579523	585381	455827	607676	566376	593719	606902	606517	588228	543293	602379	0.923609	1.02406	1.10876	0.422243	0.137035	0.32961
E9PSA5	Alpha-ketoglutarate-dependent dioxygenase alkB homolog 3	ALKBH3	129460	116476	108529	NA	127713	120862	90810.9	100465	89130.8	118155	124288	93468.9	1.0519	0.79107	0.752037	0.433844	0.0248377	0.00858933
E9PSG1		CAST	490230	537277	457853	NA	573684	476838	503257	518114	497850	495120	525261	506407	1.06088	1.0228	0.964105	0.651741	0.653616	0.785396
E9PSI1		CHMP4A	1.53687e+06	1.5217e+06	1.44376e+06	1.51513e+06	1.59186e+06	1.62595e+06	1.55947e+06	1.51165e+06	1.53807e+06	1.50078e+06	1.57765e+06	1.5364e+06	1.05122	1.02374	0.973855	0.15554	0.352184	0.341926
F2Z2B0	Mitochondrial import inner membrane translocase subunit Tim10 B	TIMM10B	76425.7	96455.7	68312.1	76606.9	156139	88977	100022	89184.4	103032	80397.8	107241	97412.9	1.33388	1.21164	0.908354	0.377912	0.176969	0.844173
F2Z2M5	Centrosome and spindle pole-associated protein 1	CSPP1	44894	50728.2	54286.6	NA	43100	47337.7	48453.5	39323.4	37033.7	49969.6	45218.9	41603.5	0.904928	0.832577	0.920048	0.273312	0.140318	0.415571
F2Z2T4	COBW domain-containing protein 1;COBW domain-containing protein 2;COBW domain-containing protein 5;COBW domain-containing protein 3;COBW domain-containing protein 6	CBWD1;CBWD2;CBWD7;CBWD5;CBWD3;CBWD6	192966	202624	222069	220500	246910	249552	230135	235982	221648	205886	238987	229255	1.16077	1.1135	0.959276	0.0593602	0.10198	0.426949
F2Z2V0	Copine-1	CPNE1	3.92908e+06	4.04058e+06	3.92692e+06	4.15199e+06	4.39934e+06	4.14137e+06	4.04432e+06	4.04249e+06	4.21177e+06	3.96553e+06	4.2309e+06	4.09953e+06	1.06692	1.03379	0.968949	0.0635484	0.124388	0.269195
F2Z2W7	tRNA (uracil-5-)-methyltransferase homolog A	TRMT2A	884939	808687	717158	622361	832595	846109	862589	825278	864975	803595	767021	850947	0.954488	1.05893	1.10942	0.681177	0.425615	0.374229
F2Z2X4	Exportin-4	XPO4	1.72421e+06	1.65089e+06	1.62264e+06	1.55446e+06	1.75789e+06	1.70143e+06	1.75872e+06	1.75904e+06	1.74269e+06	1.66591e+06	1.67126e+06	1.75348e+06	1.00321	1.05256	1.0492	0.960848	0.100003	0.311403
F2Z2Y8	Toll-interacting protein	TOLLIP	1.0516e+06	1.01792e+06	1.08543e+06	1.06618e+06	1.08748e+06	1.05166e+06	1.0912e+06	1.15052e+06	1.21522e+06	1.05165e+06	1.06844e+06	1.15231e+06	1.01597	1.09572	1.0785	0.497679	0.0802383	0.127963
F2Z328	Dynein light chain Tctex-type 3	DYNLT3	180753	191578	174393	143641	159788	168480	230571	229626	213893	182241	157303	224697	0.863158	1.23296	1.42843	0.0661572	0.00482284	0.00652215
F2Z3A9	Rab-like protein 2B;Rab-like protein 2A	RABL2B;RABL2A	107850	93022.4	88804.7	NA	100068	95393.9	101465	103085	99988.6	96559	97731	101513	1.01214	1.05131	1.0387	0.82732	0.458712	0.334334
F2Z3P9	NADH dehydrogenase [ubiquinone] 1 beta subcomplex subunit 4	NDUFB4	271850	262580	276857	NA	307527	289520	298476	263903	287941	270429	298523	283440	1.10389	1.04811	0.949474	0.134828	0.339691	0.348805
F5GWA4	BTB/POZ domain-containing adapter for CUL3-mediated RhoA degradation protein 3	KCTD10	57842.4	67791.4	61162.7	58270	65594.5	60011.7	53801.8	50283.8	50693.2	62265.5	61292.1	51592.9	0.984367	0.828597	0.841756	0.812974	0.0398198	0.0217035
F5GWH5	Transmembrane protein 258	TMEM258	126781	111435	117789	174620	135594	141485	116195	116124	123508	118668	150566	118609	1.2688	0.999502	0.787751	0.0780398	0.991688	0.0883315
F5GWT4	Serine/threonine-protein kinase WNK1	WNK1	8.22292e+06	8.35629e+06	8.06088e+06	7.52604e+06	8.38738e+06	8.4086e+06	7.27397e+06	7.35225e+06	7.2848e+06	8.21337e+06	8.10734e+06	7.30367e+06	0.987091	0.889242	0.900872	0.73999	0.00432493	0.104867
F5GWX5	Chromodomain-helicase-DNA-binding protein 4	CHD4	1.40466e+07	1.48465e+07	1.45828e+07	1.43835e+07	1.49804e+07	1.46368e+07	1.42204e+07	1.42638e+07	1.43641e+07	1.4492e+07	1.46669e+07	1.42828e+07	1.01207	0.985565	0.973809	0.582249	0.47494	0.147216
F5GX09	Protein FAM76B	FAM76B	238610	235276	259253	NA	273688	275829	223379	240893	250317	244380	274759	238196	1.12431	0.974699	0.86693	0.0577214	0.5981	0.0482974
F5GXE4	Arginyl-tRNA--protein transferase 1	ATE1	1.10444e+06	1.23488e+06	1.16781e+06	943091	1.10651e+06	1.0903e+06	1.06575e+06	1.07228e+06	1.04191e+06	1.16904e+06	1.04663e+06	1.05998e+06	0.895291	0.906707	1.01275	0.149615	0.0860169	0.795849
F5GXJ8	Putative ATP-dependent RNA helicase DDX11-like protein 8;Probable ATP-dependent RNA helicase DDX11;Putative ATP-dependent RNA helicase DDX12	DDX11;DDX11L8;DDX12P	40458.6	38547.1	45614.8	48302.3	28517.4	35260.7	35970.2	29992.1	35226.8	41540.2	37360.1	33729.7	0.899374	0.811979	0.902826	0.499544	0.0527666	0.656832
F5GXX5	Dolichyl-diphosphooligosaccharide--protein glycosyltransferase subunit DAD1	DAD1	1.61607e+06	1.75878e+06	1.6217e+06	1.72359e+06	1.78235e+06	1.874e+06	1.82633e+06	1.78954e+06	1.81265e+06	1.66551e+06	1.79331e+06	1.8095e+06	1.07673	1.08645	1.00903	0.115556	0.0880167	0.736068
F5GYH1	Adaptin ear-binding coat-associated protein 1	NECAP1	531223	689188	671293	703188	818463	678878	774111	818098	771547	630568	733510	787919	1.16325	1.24954	1.07418	0.208159	0.102764	0.323243
F5GYJ5	Succinate dehydrogenase assembly factor 2, mitochondrial	SDHAF2	88703	86163.8	71563.7	58589.4	64848.3	58244.5	78072.9	87879.1	81803.6	82143.5	60560.7	82585.2	0.737255	1.00538	1.36368	0.0283032	0.916616	0.00318295
F5GYQ1	V-type proton ATPase subunit d 1	ATP6V0D1	4.65412e+06	4.81906e+06	4.82912e+06	4.52486e+06	4.6959e+06	4.58738e+06	4.4571e+06	4.66049e+06	4.70061e+06	4.76743e+06	4.60271e+06	4.60607e+06	0.965449	0.966152	1.00073	0.0957953	0.171926	0.978338
F5GYV5	ADP-ribosylation factor-like protein 6-interacting protein 4	ARL6IP4	692989	618567	602547	521836	535506	558024	602123	558958	595780	638034	538455	585620	0.843929	0.917851	1.08759	0.042163	0.179828	0.0524269
F5GYW0	Centrosomal protein of 57 kDa	CEP57	233280	231521	225064	NA	217575	204639	241645	195015	218271	229955	211107	218310	0.918035	0.94936	1.03412	0.18709	0.464567	0.693854
F5GZ90	Denticleless protein homolog	DTL	97693.7	103056	97084.1	94835.4	78060	83868.5	63332.6	61777	57105.6	99277.9	85588	60738.4	0.862105	0.611801	0.70966	0.105098	0.00053497	0.0123127
F5GZ97	WASH complex subunit CCDC53	CCDC53	932471	967270	915041	913907	908681	800810	990026	982834	1.04836e+06	938261	874466	1.00707e+06	0.932008	1.07334	1.15164	0.231363	0.0566876	0.061939
F5GZS6	4F2 cell-surface antigen heavy chain	SLC3A2	9.00378e+06	9.40124e+06	9.73639e+06	1.27032e+07	1.11379e+07	1.2218e+07	1.25215e+07	1.31596e+07	1.35095e+07	9.38047e+06	1.20197e+07	1.30636e+07	1.28135	1.39263	1.08685	0.0100136	0.000477354	0.151969
F5GZY6	Oral cancer-overexpressed protein 1	ORAOV1	41192.5	30399.2	29637.7	49137.3	42259.6	42109.5	36724.3	38329	33005.4	33743.1	44502.1	36019.6	1.31885	1.06746	0.80939	0.0966038	0.56555	0.0363873
F5H053		PLBD1	23052	21940.3	24797.4	NA	28751.1	24660.8	26592.6	22014.6	29673.7	23263.2	26706	26093.7	1.14799	1.12167	0.977072	0.292818	0.342236	0.827271
F5H070	Lysine-specific demethylase 3A	KDM3A	275848	267591	249995	293594	277214	251426	229556	221284	238714	264478	274078	229851	1.0363	0.869076	0.838635	0.56228	0.0210923	0.0428306
F5H0E2		SLC3A2	547874	503244	476134	929592	712824	701913	657647	751682	738321	509084	781443	715884	1.535	1.40622	0.916105	0.0284189	0.00432545	0.483191
F5H0F9	Anaphase-promoting complex subunit 5	ANAPC5	1.87005e+06	1.97611e+06	1.99262e+06	1.8638e+06	1.9318e+06	2.0163e+06	1.97657e+06	2.00675e+06	2.0245e+06	1.94626e+06	1.9373e+06	2.00261e+06	0.995395	1.02895	1.03371	0.883139	0.28178	0.274268
F5H0Q6	CLK4-associating serine/arginine rich protein	CLASRP	809644	727356	860663	775657	768688	767105	771182	813241	786568	799221	770483	790330	0.964043	0.988876	1.02576	0.558691	0.874757	0.242248
F5H0R1	Speckle targeted PIP5K1A-regulated poly(A) polymerase	TUT1	290285	273466	291381	252892	290559	292298	241790	231566	231821	285044	278583	235059	0.977333	0.824641	0.843766	0.667628	0.00242408	0.0607172
F5H0U5	Glycolipid transfer protein	GLTP	1.43748e+06	1.68704e+06	1.7349e+06	1.28775e+06	1.33929e+06	1.4985e+06	1.22718e+06	1.27517e+06	1.26442e+06	1.61981e+06	1.37518e+06	1.25559e+06	0.848977	0.775147	0.913037	0.0977649	0.0455354	0.183081
F5H136	T-complex protein 1 subunit alpha	TCP1	794186	935111	744178	1.04204e+06	984489	1.33845e+06	957600	783449	873272	824492	1.12166e+06	871440	1.36043	1.05694	0.77692	0.0655192	0.560856	0.103632
F5H148	RNA polymerase I-specific transcription initiation factor RRN3	RRN3	84582.8	90872.1	85427.2	61520.4	68784.4	82146.4	77622.2	71483	79306.2	86960.7	70817.1	76137.1	0.814357	0.875535	1.07512	0.119836	0.0310325	0.456551
F5H1D6	DNA polymerase;DNA polymerase epsilon catalytic subunit A	POLE	863115	934704	908747	812431	921586	922543	865113	886811	850068	902189	885520	867331	0.981524	0.961362	0.979459	0.707077	0.234636	0.700011
F5H1N7	Uncharacterized protein KIAA1211	KIAA1211	44851	38950.4	39179.1	NA	37889.1	42639.2	39157.6	45332.8	40593.7	40993.5	40264.2	41694.7	0.982209	1.01711	1.03553	0.835003	0.801198	0.68217
F5H1R4	Minor histocompatibility protein HA-1;Minor histocompatibility antigen HA-1	HMHA1	522979	477908	509908	285395	550832	478530	585879	583215	568161	503598	438252	579085	0.870242	1.14989	1.32135	0.47273	0.0242895	0.254531
F5H1U9	Multiple PDZ domain protein	MPDZ	1.32357e+06	1.32668e+06	1.31445e+06	1.09873e+06	1.31145e+06	1.26702e+06	1.33969e+06	1.37356e+06	1.46291e+06	1.32157e+06	1.22573e+06	1.39205e+06	0.927483	1.05334	1.13569	0.285689	0.187963	0.124097
F5H269	DmX-like protein 1	DMXL1	243338	256143	247587	211121	255117	256762	271969	259719	297145	249022	241000	276278	0.967784	1.10945	1.14638	0.630193	0.108079	0.153175
F5H2P0	Tetraspanin;Tetraspanin-11	TSPAN11	1.02508e+06	1.0753e+06	939715	932640	995042	906553	1.04571e+06	1.01852e+06	1.0327e+06	1.01336e+06	944745	1.03231e+06	0.932286	1.01869	1.09268	0.23111	0.664786	0.0742314
F5H2R5	Rho GDP-dissociation inhibitor 2	ARHGDIB	62048.6	60410.6	51651.5	75235.7	128358	115505	56372.4	57232.2	51474.1	58036.9	106366	55026.3	1.83273	0.948126	0.517329	0.057254	0.492111	0.0551471
F5H2U8	High mobility group protein HMGI-C	HMGA2	3.72654e+07	4.16772e+07	4.0237e+07	3.37041e+07	3.40402e+07	3.31403e+07	4.31503e+07	4.37109e+07	4.49256e+07	3.97266e+07	3.36282e+07	4.39289e+07	0.846492	1.10578	1.30631	0.03186	0.0779701	0.00013279
F5H324	Arylsulfatase E	ARSE	231845	245420	190911	150786	224003	237281	220922	249613	248678	222725	204023	239738	0.91603	1.07638	1.17505	0.574097	0.432127	0.335479
F5H345	Porphobilinogen deaminase	HMBS	3.05735e+06	3.32114e+06	3.0068e+06	2.8516e+06	3.10094e+06	3.10781e+06	3.23223e+06	3.263e+06	3.4354e+06	3.12843e+06	3.02012e+06	3.31021e+06	0.965378	1.05811	1.09605	0.448898	0.203207	0.062323
F5H365	Protein transport protein Sec23A	SEC23A	4.18661e+06	4.04803e+06	4.38625e+06	4.50181e+06	4.27122e+06	4.35413e+06	4.2992e+06	4.3861e+06	4.3606e+06	4.20696e+06	4.37572e+06	4.34863e+06	1.04011	1.03367	0.99381	0.238511	0.282874	0.743007
F5H3M3	MANSC domain-containing protein 1	MANSC1	107780	94707.9	87429.6	NA	78275.2	74440.7	86881.5	81903.5	88294.6	96639.2	76357.9	85693.2	0.790135	0.886734	1.12226	0.0490307	0.186152	0.0564331
F5H442	Tumor susceptibility gene 101 protein	TSG101	3.63918e+06	3.56362e+06	3.45859e+06	3.5109e+06	3.38766e+06	3.56812e+06	3.67422e+06	3.58789e+06	3.58326e+06	3.5538e+06	3.48889e+06	3.61512e+06	0.981736	1.01726	1.03618	0.43511	0.378978	0.130558
F5H450		FZD10	585947	640369	424519	736281	872039	811415	764000	544450	602671	550278	806578	637040	1.46576	1.15767	0.789806	0.0718478	0.401174	0.120045
F5H4Q5	Vacuolar protein sorting-associated protein 37C	VPS37C	159587	165045	154861	181377	157144	169677	162952	161326	156117	159831	169400	160131	1.05986	1.00188	0.945288	0.306156	0.932321	0.316655
F5H4R1	Mitogen-activated protein kinase kinase kinase 4	MAP3K4	413403	445036	444574	547741	426796	454946	404376	402213	399140	434338	476494	401910	1.09706	0.925339	0.843473	0.364245	0.0841247	0.158583
F5H4V9	Programmed cell death protein 2	PDCD2	844820	942556	831452	692927	752363	674552	658651	738574	664845	872942	706614	687357	0.809462	0.787402	0.972747	0.01572	0.011524	0.601653
F5H523	Kelch-like protein 42	KLHL42	61474	50210.5	49395.1	NA	57877.4	51846.7	63173.9	54120.7	46613	53693.2	54862.1	54635.8	1.02177	1.01756	0.995876	0.797268	0.902184	0.927033
F5H5A3	Mitogen-activated protein kinase kinase kinase kinase;Mitogen-activated protein kinase kinase kinase kinase 3	MAP4K3	203118	185421	191285	190399	193713	186475	182532	204887	203419	193275	190196	196946	0.984069	1.019	1.03549	0.634431	0.714902	0.467324
F5H5D3	Tubulin alpha-1C chain	TUBA1C	2.61599e+06	2.71947e+06	2.67959e+06	2.80491e+06	3.007e+06	2.66762e+06	2.85772e+06	2.79499e+06	2.74763e+06	2.67168e+06	2.82651e+06	2.80011e+06	1.05795	1.04807	0.990659	0.248128	0.0429064	0.837944
F5H5I6	G-rich sequence factor 1	GRSF1	2.40435e+06	2.43657e+06	2.37878e+06	2.67108e+06	2.52504e+06	2.47433e+06	2.38089e+06	2.3634e+06	2.32423e+06	2.40657e+06	2.55682e+06	2.35617e+06	1.06243	0.97906	0.921526	0.10932	0.100536	0.0600954
F5H5K2	Mediator of RNA polymerase II transcription subunit 24	MED24	663947	640905	699473	525796	574209	594174	642247	628437	639256	668108	564727	636646	0.845262	0.952909	1.12735	0.0234331	0.195952	0.0752954
F5H5N2	Iron-sulfur cluster assembly enzyme ISCU, mitochondrial	ISCU	1.15132e+06	1.29923e+06	1.26716e+06	1.08186e+06	1.08352e+06	1.13039e+06	963919	1.02562e+06	1.03008e+06	1.23924e+06	1.09859e+06	1.00654e+06	0.886505	0.812227	0.916212	0.0683667	0.0141448	0.0336285
F5H5P2	2-oxoisovalerate dehydrogenase subunit alpha, mitochondrial	BCKDHA	2.70294e+06	2.70318e+06	2.76812e+06	2.40562e+06	2.72849e+06	2.64772e+06	2.8981e+06	2.90732e+06	3.04076e+06	2.72475e+06	2.59394e+06	2.94873e+06	0.951995	1.0822	1.13677	0.313384	0.0205237	0.060491
F5H5U2	ATP-dependent RNA helicase DDX55	DDX55	1.80591e+06	1.97891e+06	2.01279e+06	1.39887e+06	1.55108e+06	1.38915e+06	1.83551e+06	1.87074e+06	1.90353e+06	1.93254e+06	1.44637e+06	1.86993e+06	0.748428	0.967602	1.29284	0.00413958	0.44748	0.0129936
F5H5V6	Lysine-specific demethylase 6A;Histone demethylase UTY	KDM6A;UTY	43268.1	53572.2	52675.1	48990.8	37049.8	60444.4	48657.4	26942.8	32931.7	49838.5	48828.3	36177.3	0.979732	0.725891	0.740908	0.835947	0.173867	0.240279
F5H5X6		NOP2	1.12446e+06	980073	1.0057e+06	794417	878060	1.15201e+06	946630	891443	924611	1.03674e+06	941495	920894	0.908126	0.888255	0.978119	0.443402	0.093369	0.937994
F5H619	HEAT repeat-containing protein 5A	HEATR5A	765765	737527	763162	782882	729484	775191	729109	741966	743042	755485	762519	738039	1.00931	0.976908	0.967896	0.745372	0.183358	0.279845
F5H6D4	Cyclin-dependent kinase 8	CDK8	47501.9	43014	55028.8	42393.4	41337	42194.4	42692.4	40531.1	40460	48514.9	41974.9	41227.8	0.865197	0.849797	0.982201	0.188843	0.151494	0.419628
F5H6E2	Unconventional myosin-Ic	MYO1C	1.99619e+07	2.03641e+07	1.98412e+07	1.82148e+07	1.89976e+07	1.88097e+07	2.08834e+07	2.16192e+07	2.1951e+07	2.00557e+07	1.8674e+07	2.14845e+07	0.931107	1.07124	1.1505	0.0135528	0.0252926	0.00214334
F5H6U7	Vesicle transport protein GOT1B	GOLT1B	297022	337055	319135	271318	333270	308268	315304	278241	309567	317737	304285	301037	0.957664	0.947442	0.989325	0.559417	0.368736	0.910228
F5H6X0	General transcription factor IIH subunit 3	GTF2H3	511559	351011	331121	315130	375533	606720	331038	286296	318963	397897	432461	312099	1.08687	0.784371	0.721681	0.806617	0.234863	0.276485
F5H702	39S ribosomal protein L48, mitochondrial	MRPL48	917560	911732	880691	951011	1.06208e+06	963002	1.02312e+06	952181	1.07095e+06	903327	992029	1.01542e+06	1.09819	1.12409	1.02358	0.10435	0.0628973	0.657581
F5H744	Protein C12orf4	C12orf4	25702	37037.2	41172.7	NA	43637	36777.2	48348.3	38591.3	37435.5	34637.3	40207.1	41458.4	1.1608	1.19693	1.03112	0.395975	0.320994	0.831691
F5H7C4	Methionine-R-sulfoxide reductase B3	MSRB3	275763	276085	234627	160500	169821	168906	181748	228393	247311	262158	166409	219151	0.634766	0.835948	1.31694	0.00847821	0.176331	0.0963764
F5H7D6	Transducin-like enhancer protein 3	TLE3	134010	159500	139172	NA	149356	143935	132700	149703	134503	144227	146645	138969	1.01677	0.96354	0.947651	0.757995	0.615099	0.292131
F5H7Q8	MHC class I polypeptide-related sequence B	MICB	98427	115517	104517	NA	142377	119391	100956	98102.5	95715.8	106154	130884	98258.2	1.23296	0.925621	0.750728	0.205324	0.243351	0.182943
F5H7S7	Ras GTPase-activating-like protein IQGAP2	IQGAP2	1.07664e+06	1.14827e+06	1.11695e+06	988967	1.1435e+06	1.07948e+06	1.241e+06	1.11794e+06	1.24957e+06	1.11395e+06	1.07065e+06	1.20284e+06	0.961128	1.07979	1.12346	0.444333	0.158238	0.10455
F5H7W8	Uncharacterized protein C12orf43	C12orf43	184877	173013	188611	166997	199249	170840	186062	177514	162506	182167	179029	175361	0.982775	0.962636	0.979509	0.768639	0.464656	0.79423
F5H872	Mediator of RNA polymerase II transcription subunit 21	MED21	41106.8	38968.6	35753.3	31668.6	37940.4	38470.5	37982.9	32656.5	35950.9	38609.6	36026.5	35530.1	0.933098	0.920241	0.986221	0.401289	0.237367	0.884323
F5H8D7	DNA repair protein XRCC1	XRCC1	8.70965e+06	9.09656e+06	8.99048e+06	7.63727e+06	8.76412e+06	8.55055e+06	7.96443e+06	8.02306e+06	7.91236e+06	8.93223e+06	8.31731e+06	7.96662e+06	0.931157	0.891895	0.957835	0.221727	0.00801842	0.432409
F5H8L0	Rab GTPase-activating protein 1-like, isoform 10	RABGAP1L	324337	360184	325648	374093	422656	399054	347871	357065	332253	336723	398601	345730	1.18377	1.02675	0.867357	0.0265879	0.543955	0.0359952
F6PQP6	Epsin-2	EPN2	954369	923700	953196	854997	912602	905296	953392	932808	972388	943755	890965	952863	0.944064	1.00965	1.06947	0.0873839	0.583817	0.0605144
F6RY50	Signal-induced proliferation-associated protein 1	SIPA1	186088	188020	187888	168502	176846	177960	184073	189128	201479	187332	174436	191560	0.93116	1.02257	1.09817	0.0488896	0.504965	0.0521165
F6T1Q0	2,5-phosphodiesterase 12	PDE12	2.73908e+06	2.94252e+06	2.58378e+06	2.28945e+06	2.46176e+06	2.15062e+06	2.75378e+06	2.79729e+06	2.96358e+06	2.75513e+06	2.30061e+06	2.83821e+06	0.835027	1.03016	1.23368	0.0292122	0.530459	0.0160337
F6TLX2		GLOD4	1.3924e+07	1.49074e+07	1.43523e+07	1.33178e+07	1.44004e+07	1.35034e+07	1.55963e+07	1.52875e+07	1.56801e+07	1.43946e+07	1.37405e+07	1.55213e+07	0.954562	1.07828	1.1296	0.210743	0.0472106	0.0274394
F6TX30	Ankyrin repeat and SOCS box protein 6	ASB6	105800	119040	99986.6	NA	103359	103428	81214.2	72221.3	77921.6	108276	103393	77119	0.954907	0.712248	0.745882	0.486554	0.00801158	0.0133496
F6U1T9	Calcineurin subunit B type 1	PPP3R1	917779	1.08206e+06	976947	940400	1.04422e+06	964382	964922	994758	963707	992262	983002	974462	0.990667	0.982061	0.991313	0.896149	0.774558	0.83212
F6VDE0	Probable global transcription activator SNF2L2	SMARCA2	690095	733490	768156	786000	797733	838162	771032	785576	794393	730581	807298	783667	1.10501	1.07266	0.970728	0.062751	0.140988	0.267967
F6WH68	Regulator of telomere elongation helicase 1	RTEL1-TNFRSF6B;RTEL1	40526.7	36956.7	38193.3	42013.8	44409.1	47941.5	42146.3	38598.8	46616.4	38558.9	44788.1	42453.9	1.16155	1.10101	0.947882	0.0388501	0.222379	0.460102
F6XEV2	Calcium uptake protein 1, mitochondrial	MICU1	1.55784e+06	1.61482e+06	1.46081e+06	1.50362e+06	1.52616e+06	1.44487e+06	1.61425e+06	1.55816e+06	1.61521e+06	1.54449e+06	1.49155e+06	1.59587e+06	0.965724	1.03327	1.06994	0.379291	0.377487	0.0327257
F8U8C0	Tumor necrosis factor receptor superfamily member 10A	TNFRSF10A	159966	166639	166482	136557	133510	114802	129702	144060	129214	164362	128290	134325	0.780529	0.817252	1.04705	0.0376196	0.019138	0.511189
F8VNT9	Tetraspanin;CD63 antigen	CD63	2.28285e+06	2.65631e+06	2.17564e+06	1.33716e+06	1.46911e+06	1.50131e+06	1.84721e+06	1.7326e+06	2.0531e+06	2.3716e+06	1.43586e+06	1.87764e+06	0.60544	0.791718	1.30767	0.00432354	0.0425297	0.0146705
F8VNX8	TRAF-type zinc finger domain-containing protein 1	TRAFD1	161469	166113	155416	125699	124483	119421	138941	137765	124376	161000	123201	133694	0.765227	0.830402	1.08517	0.000522977	0.0180579	0.137726
F8VPD4	CAD protein;Glutamine-dependent carbamoyl-phosphate synthase;Aspartate carbamoyltransferase;Dihydroorotase	CAD	3.7496e+07	3.95087e+07	3.81675e+07	3.47616e+07	3.78302e+07	3.66425e+07	3.85888e+07	3.8497e+07	3.86177e+07	3.83908e+07	3.64114e+07	3.85678e+07	0.948443	1.00461	1.05922	0.154269	0.782746	0.142292
F8VQD4	Overexpressed in colon carcinoma 1 protein	C12orf75;OCC1	456830	545034	473294	NA	490594	458310	417760	375282	480247	491719	474452	424430	0.964884	0.863155	0.894568	0.637231	0.175747	0.247428
F8VQD9	Autophagy-related protein 101	ATG101	206274	187890	189811	155190	178740	155078	157006	156496	165962	194658	163003	159821	0.837382	0.821037	0.980481	0.0417315	0.00791379	0.752496
F8VR31	DNA replication ATP-dependent helicase/nuclease DNA2;DNA replication nuclease DNA2;DNA replication ATP-dependent helicase DNA2	DNA2	84705.6	115641	92515.2	97300.1	152706	141383	100277	101554	90911.8	97620.6	130463	97581	1.33643	0.999595	0.74796	0.179552	0.947883	0.182947
F8VRE8	Transmembrane protein 19	TMEM19	1.87728e+06	1.88948e+06	1.97582e+06	1.59847e+06	1.90972e+06	1.89984e+06	2.0168e+06	1.95594e+06	2.0167e+06	1.91419e+06	1.80268e+06	1.99648e+06	0.941741	1.04299	1.10751	0.394749	0.10307	0.210547
F8VRH0		PCBP2	262041	266807	277764	280318	249619	233024	260449	264704	260423	268871	254320	261858	0.945882	0.973918	1.02964	0.395562	0.264717	0.61255
F8VRP2	MAP kinase-activated protein kinase 5	MAPKAPK5	667983	817486	828024	649070	807789	636180	876165	878848	863880	771164	697680	872964	0.90471	1.13201	1.25124	0.382651	0.204921	0.0943075
F8VS78	Tetraspanin-31	TSPAN31	57522.6	52110.6	58102.4	45560.1	51038.5	59971.4	88396.2	78318.9	88630.8	55911.8	52190	85115.3	0.933434	1.52231	1.63087	0.462404	0.00158838	0.0119553
F8VSG1	Sodium-dependent neutral amino acid transporter B(0)AT2	SLC6A15	57655	55142.4	54088.7	NA	58527.4	55674.9	57472.3	64435	63436.7	55628.7	57101.2	61781.3	1.02647	1.1106	1.08196	0.486916	0.0816324	0.172674
F8VSL3	Nuclear transcription factor Y subunit beta	NFYB	568979	541029	480498	440831	468299	436347	543667	522891	543129	530169	448493	536562	0.845943	1.01206	1.19637	0.0635345	0.805343	0.00467756
F8VTS6	Ret finger protein-like 4A-like protein 1;Ret finger protein-like 4A	RFPL4AL1;RFPL4A	88839	86392.2	69708.2	NA	166605	152412	102517	84043.9	102318	81646.5	159508	96293.2	1.95365	1.17939	0.603688	0.00520369	0.176424	0.00781652
F8VU65	60S acidic ribosomal protein P0;60S acidic ribosomal protein P0-like	RPLP0;RPLP0P6	2.74502e+07	2.91002e+07	2.75967e+07	2.16692e+07	2.36014e+07	2.30146e+07	2.62127e+07	2.59368e+07	2.66398e+07	2.8049e+07	2.27617e+07	2.62631e+07	0.811497	0.936327	1.15383	0.00357219	0.0560382	0.0219854
F8VU90	Peptidyl-prolyl cis-trans isomerase;Peptidyl-prolyl cis-trans isomerase FKBP11	FKBP11	82603.7	68329.5	63497.9	191589	68926.7	90269.9	71152.5	80925.6	64491.5	71477	116928	72189.8	1.63589	1.00997	0.617385	0.319467	0.913669	0.330798
F8VV52	CCR4-NOT transcription complex subunit 2	CNOT2	944045	1.01509e+06	928338	935325	999684	984243	1.04145e+06	1.02547e+06	1.01663e+06	962492	973084	1.02785e+06	1.011	1.0679	1.05628	0.757676	0.128806	0.0983953
F8VV59		NAP1L1	241964	250614	232663	247966	266652	293646	256180	214640	205874	241747	269422	225564	1.11448	0.933059	0.837217	0.149186	0.390223	0.102462
F8VVA7	Coatomer subunit zeta-1	COPZ1	2.54244e+06	2.76153e+06	2.99723e+06	2.41155e+06	2.50204e+06	2.35227e+06	2.50542e+06	2.60797e+06	2.53508e+06	2.76707e+06	2.42196e+06	2.54949e+06	0.875279	0.921369	1.05266	0.0956814	0.230969	0.0846612
F8VW96	Cysteine and glycine-rich protein 2	CSRP2	1.897e+06	1.98914e+06	1.97564e+06	1.89523e+06	2.05789e+06	2.1273e+06	2.01855e+06	1.93202e+06	2.00424e+06	1.95393e+06	2.02681e+06	1.98494e+06	1.0373	1.01587	0.979342	0.417048	0.47632	0.632636
F8VWT9	Probable E3 ubiquitin-protein ligase HECTD4	HECTD4	2.10927e+06	1.17058e+06	2.30321e+06	2.13565e+06	1.36685e+06	2.13426e+06	1.42429e+06	1.91585e+06	1.68757e+06	1.86102e+06	1.87892e+06	1.6759e+06	1.00962	0.900528	0.89195	0.912899	0.781499	0.596094
F8VX04	Sodium-coupled neutral amino acid transporter 1	SLC38A1	4.03969e+06	4.14643e+06	4.28793e+06	4.19369e+06	4.30091e+06	3.95629e+06	5.8304e+06	5.79222e+06	6.51682e+06	4.15802e+06	4.1503e+06	6.04648e+06	0.998144	1.45417	1.45688	0.946527	0.00400064	0.00224903
F8VX60	Fatty acyl-CoA reductase 2	FAR2	117540	137756	126705	NA	102663	80064.2	87934.7	85058.8	77944.3	127334	91363.4	83645.9	0.71751	0.656902	0.91553	0.192005	0.00242968	0.628112
F8VXG3	Homeobox protein TGIF2;Homeobox protein TGIF1	TGIF1;TGIF2;TGIF2-C20orf24	101337	84789.4	100091	102425	111190	112707	109766	107686	112426	95406.1	108774	109960	1.14011	1.15254	1.0109	0.131203	0.121774	0.747117
F8VXG7	Protein SCAF11	SCAF11	2.62685e+06	2.72488e+06	2.70638e+06	2.75691e+06	2.62105e+06	2.45929e+06	2.59146e+06	2.56913e+06	2.60776e+06	2.68604e+06	2.61242e+06	2.58945e+06	0.972591	0.964041	0.991209	0.482433	0.0683971	0.836946
F8VXI9	ARF GTPase-activating protein GIT2	GIT2	956295	896218	899778	757010	846862	727958	820735	791676	772346	917430	777277	794919	0.847233	0.866463	1.0227	0.04825	0.00695709	0.657857
F8VXU5	Vacuolar protein sorting-associated protein 29	VPS29	1.01833e+07	1.10902e+07	1.04796e+07	9.40042e+06	9.74379e+06	9.31015e+06	1.04711e+07	1.1401e+07	1.11303e+07	1.05844e+07	9.48478e+06	1.10008e+07	0.896113	1.03935	1.15984	0.0296116	0.339778	0.0133106
F8VYH9	Cyclin-dependent kinase 4	CDK4	457921	496021	513342	437073	469955	383439	390954	367946	387494	489095	430156	382131	0.879493	0.781303	0.888356	0.147203	0.00690834	0.184826
F8VYY9	5-AMP-activated protein kinase subunit gamma-1	PRKAG1	5.86455e+06	6.64463e+06	6.36752e+06	5.328e+06	5.43436e+06	5.39318e+06	6.36061e+06	5.95556e+06	6.57064e+06	6.29223e+06	5.38518e+06	6.2956e+06	0.855846	1.00054	1.16906	0.0489446	0.983369	0.0289559
F8VZJ2	Nascent polypeptide-associated complex subunit alpha;Nascent polypeptide-associated complex subunit alpha, muscle-specific form	NACA	5.17239e+06	5.63325e+06	4.84804e+06	3.65744e+06	4.35393e+06	4.33871e+06	4.29666e+06	3.99741e+06	3.62138e+06	5.21789e+06	4.11669e+06	3.97182e+06	0.788957	0.761192	0.964808	0.0331281	0.0147928	0.669061
F8W031	Protein canopy homolog 2	CNPY2	1.41791e+06	1.34826e+06	1.39251e+06	1.05234e+06	1.14033e+06	1.1358e+06	1.40175e+06	1.44012e+06	1.74117e+06	1.38622e+06	1.10949e+06	1.52768e+06	0.800369	1.10204	1.37692	0.00422224	0.306057	0.0309567
F8W057	Actin-related protein 6	ACTR6	234960	250621	259525	NA	259233	240055	231341	218740	229141	248369	249644	226407	1.00513	0.911577	0.906922	0.923056	0.0665379	0.197096
F8W0J4	YEATS domain-containing protein 4	YEATS4	549611	555900	613753	616845	524674	534421	515625	540195	521528	573088	558646	525783	0.974801	0.917455	0.941172	0.689157	0.122155	0.37428
F8W0P7		ATP5B	19318.4	29737.9	26146.7	26740.1	33179.9	30807.5	23445.5	25411.4	20612.8	25067.7	30242.5	23156.6	1.20643	0.923763	0.765697	0.258526	0.669272	0.0386589
F8W0R1	Endoplasmic reticulum-Golgi intermediate compartment protein 2	ERGIC2	803404	820624	763599	568221	764415	711446	873061	835998	840327	795876	681361	849795	0.856114	1.06775	1.2472	0.205522	0.0710577	0.121714
F8W1A4	Adenylate kinase 2, mitochondrial;Adenylate kinase 2, mitochondrial;Adenylate kinase 2, mitochondrial, N-terminally processed	AK2	1.14749e+07	1.18012e+07	1.21075e+07	9.69965e+06	1.10019e+07	1.09725e+07	1.29144e+07	1.32095e+07	1.37228e+07	1.17945e+07	1.0558e+07	1.32823e+07	0.89516	1.12614	1.25803	0.100358	0.00760711	0.0185765
F8W1G3	Bax inhibitor 1	TMBIM6	356397	404870	413205	452166	517793	450799	483654	452952	492086	391491	473586	476230	1.2097	1.21645	1.00558	0.042941	0.031527	0.900757
F8W1I9	Acyl-CoA dehydrogenase family member 10	ACAD10	111552	107589	90641.4	253827	84403.7	91076.7	123217	109241	124286	103261	143102	118914	1.38584	1.15159	0.830974	0.64044	0.145185	0.898734
F8W1R0	FYVE, RhoGEF and PH domain-containing protein 4	FGD4	36676	32948.9	36882.9	NA	41652.6	39840.7	34275	32980.3	39925.3	35502.6	40746.7	35726.9	1.14771	1.00632	0.876806	0.0492795	0.955162	0.137058
F8W1R7	Myosin light polypeptide 6	MYL6	1.82164e+07	1.87154e+07	1.76115e+07	1.57108e+07	1.56336e+07	1.62473e+07	1.6499e+07	1.79443e+07	1.83758e+07	1.81811e+07	1.58639e+07	1.76064e+07	0.872545	0.968387	1.10984	0.00461923	0.439636	0.0730112
F8W1T6	RNA-binding motif, single-stranded-interacting protein 2	RBMS2	1.77499e+06	2.07132e+06	2.00727e+06	1.47557e+06	1.48554e+06	1.30452e+06	1.5571e+06	1.71363e+06	1.66438e+06	1.95119e+06	1.42188e+06	1.64503e+06	0.728723	0.843092	1.15694	0.00775193	0.048131	0.0526218
F8W543		NAP1L1	31914	31578.1	30735	NA	37257.2	40745.9	38205.3	30661.9	34051.2	31409	39001.5	34306.1	1.24173	1.09224	0.87961	0.113138	0.314673	0.189614
F8W681	UDP-N-acetylglucosamine--dolichyl-phosphate N-acetylglucosaminephosphotransferase	DPAGT1	723394	919516	928623	912722	889640	731872	1.01888e+06	1.07252e+06	1.10531e+06	857177	844745	1.06557e+06	0.985495	1.24311	1.26141	0.910419	0.101726	0.0644875
F8W689	DNA-binding protein RFX5	RFX5	389787	327345	395821	465950	385298	456052	352398	348620	386807	370984	435767	362609	1.17462	0.977423	0.832116	0.132991	0.788132	0.0745621
F8W6C2		SPATS2L	511454	564111	641179	426357	471219	506952	421570	475381	426417	572248	468176	441123	0.818135	0.77086	0.942216	0.0776993	0.0381778	0.409871
F8W6D9	Sentrin-specific protease 6	SENP6	135550	118747	117115	120037	137783	125796	106793	112523	108506	123804	127872	109274	1.03286	0.882637	0.854559	0.622961	0.107005	0.0472432
F8W6I7	Heterogeneous nuclear ribonucleoprotein A1;Heterogeneous nuclear ribonucleoprotein A1, N-terminally processed;Heterogeneous nuclear ribonucleoprotein A1-like 2	HNRNPA1;HNRNPA1L2	4.42832e+07	4.60188e+07	4.93532e+07	4.27946e+07	4.11264e+07	3.96012e+07	4.57868e+07	4.68087e+07	4.55594e+07	4.65517e+07	4.1174e+07	4.60516e+07	0.88448	0.989258	1.11846	0.0400536	0.789055	0.0260713
F8W6N3	Ubiquitin carboxyl-terminal hydrolase;Ubiquitin carboxyl-terminal hydrolase BAP1	BAP1	89142.4	105626	103588	460617	104092	136726	104117	142653	98637.7	99452.3	233811	115136	2.35099	1.1577	0.492431	0.298592	0.36789	0.389597
F8W717	Echinoderm microtubule-associated protein-like 1	EML1	1.10196e+06	1.22934e+06	1.29837e+06	1.26833e+06	1.25786e+06	1.19304e+06	1.35755e+06	1.35611e+06	1.4063e+06	1.20989e+06	1.23975e+06	1.37332e+06	1.02468	1.13508	1.10774	0.651668	0.108607	0.0157145
F8W7C6		RPL10	370340	424264	373563	409340	500794	518832	414707	381144	449021	389389	476322	414957	1.22325	1.06566	0.871171	0.0973736	0.382607	0.211011
F8W7Q4	Protein FAM162A	FAM162A	5.00068e+06	5.49896e+06	5.78223e+06	5.09234e+06	5.80568e+06	5.45623e+06	6.59647e+06	6.22946e+06	6.74208e+06	5.42729e+06	5.45141e+06	6.52267e+06	1.00444	1.20183	1.19651	0.936929	0.0297974	0.022099
F8W7S1	Protein FAM73A	FAM73A	43327.3	53402.5	47838.8	48465.6	48287.3	46526.8	51190.1	36178.8	45376.1	48189.5	47759.9	44248.3	0.991084	0.918214	0.926475	0.93683	0.490165	0.486038
F8W7U0	Intersectin-1	ITSN1	635946	629852	633612	661953	679328	663775	621267	642894	653963	633137	668352	639375	1.05562	1.00985	0.956644	0.0146132	0.592162	0.0786099
F8W7W8	Hereditary hemochromatosis protein	HFE	102595	83076.4	86242.5	92041	82215	98021.5	105140	113139	96418.7	90638.1	90759.2	104899	1.00134	1.15734	1.1558	0.97283	0.144217	0.104338
F8W872	Cyclin-dependent kinase 10	CDK10	72722	76546.8	88197.6	NA	84540.2	94517	86563.2	90923.4	78816	79155.5	89528.6	85434.2	1.13105	1.07932	0.954267	0.226221	0.341146	0.566733
F8W881	Constitutive coactivator of PPAR-gamma-like protein 2	FAM120C	131920	130527	132547	NA	105149	114874	103263	93352.5	104589	131665	110012	100401	0.835543	0.762554	0.912645	0.14967	0.0157891	0.234405
F8W8C2	Vezatin	VEZT	211663	186286	169294	172915	177012	186391	160753	183944	183411	189081	178772	176036	0.945481	0.931007	0.984692	0.510581	0.43354	0.756836
F8W8D3	Histone RNA hairpin-binding protein	SLBP	1.58175e+06	1.76215e+06	1.69888e+06	1.42612e+06	1.56213e+06	1.51055e+06	1.07421e+06	1.07105e+06	994561	1.68093e+06	1.4996e+06	1.04661e+06	0.892128	0.622637	0.697923	0.053069	0.000403471	0.000613205
F8W8H5	Ras-related protein Rab-24	RAB24	863033	882706	869442	708612	769624	760066	791415	788990	712544	871727	746101	764316	0.855888	0.876784	1.02441	0.020528	0.0567824	0.614686
F8W8I6	Nucleolysin TIA-1 isoform p40	TIA1	610492	638069	691913	775823	704153	713018	741316	766611	763349	646825	730998	757092	1.13013	1.17048	1.0357	0.0636213	0.0406984	0.361606
F8W8R3	DNA polymerase delta subunit 2	POLD2	779872	593286	639826	483616	580170	510266	574987	601865	625797	670995	524684	600883	0.78195	0.895511	1.14523	0.0780829	0.329111	0.109092
F8W930	Insulin-like growth factor 2 mRNA-binding protein 2	IGF2BP2	7.96662e+06	8.19052e+06	8.10024e+06	6.43335e+06	6.81579e+06	6.54499e+06	7.75767e+06	8.05947e+06	8.3509e+06	8.08579e+06	6.59805e+06	8.05601e+06	0.816005	0.996317	1.22097	0.00216983	0.870959	0.00221756
F8W9X7	Coiled-coil domain-containing protein 93	CCDC93	2.62082e+06	2.61746e+06	2.66544e+06	2.75154e+06	2.71926e+06	2.6961e+06	2.76217e+06	2.77671e+06	2.80921e+06	2.63457e+06	2.7223e+06	2.7827e+06	1.0333	1.05622	1.02218	0.0169428	0.00226489	0.0483406
F8WA39	Myotubularin-related protein 1	MTMR1	750161	763406	801586	650361	645006	683755	708194	716221	755165	771718	659707	726527	0.854856	0.941441	1.10129	0.00443948	0.0976467	0.0233672
F8WAJ0	Probable ATP-dependent RNA helicase DDX31	DDX31	911713	958114	871909	797613	898183	829428	946503	967136	931560	913912	841741	948399	0.921031	1.03774	1.12671	0.139389	0.300644	0.0639044
F8WBA3	Serine/threonine-protein kinase;Serine/threonine-protein kinase D1;Serine/threonine-protein kinase D3	PRKD1;PRKD3	90624.3	68382	73663.1	55041.5	76884.7	69439.7	71835.9	69183.8	68544.8	77556.5	67122	69854.9	0.865459	0.900697	1.04072	0.323091	0.366344	0.669124
F8WBF4	Transmembrane protein 50B	TMEM50B	9117.16	5543.6	5688.83	8057.55	9649.75	6672.25	7175.97	7633.11	5813.48	6783.19	8126.51	6874.19	1.19804	1.01341	0.845896	0.375312	0.863313	0.297476
F8WC68	Decapping and exoribonuclease protein	DXO	253960	238767	206308	NA	313674	273396	267320	291870	286134	233011	293535	281775	1.25975	1.20927	0.959936	0.104878	0.0715805	0.670707
F8WC75	[Pyruvate dehydrogenase (acetyl-transferring)] kinase isozyme 1, mitochondrial	PDK1	55679	55378.9	51967.5	NA	56533.1	59797.3	77587.3	63896.8	68637.5	54341.8	58165.2	70040.5	1.07036	1.28889	1.20417	0.185182	0.0339485	0.0692775
F8WC89	SAC3 domain-containing protein 1	SAC3D1	42417	50172.9	44634	34127.1	53659.3	50092.3	46382.3	42313.3	44265	45741.3	45959.5	44320.2	1.00477	0.968932	0.964331	0.943707	0.633218	0.910178
F8WCF6	Actin-related protein 2/3 complex subunit 4	ARPC4-TTLL3;ARPC4	6.56936e+06	7.02583e+06	6.60929e+06	5.95187e+06	6.05078e+06	5.8822e+06	6.77165e+06	6.81415e+06	7.1129e+06	6.73483e+06	5.96162e+06	6.89957e+06	0.885192	1.02446	1.15733	0.0192117	0.413328	0.00342168
F8WCM7	Thiamin pyrophosphokinase 1	TPK1	58606	63625.9	83220.7	NA	55859.6	65602.8	57531.1	64479.9	75612.4	68484.2	60731.2	65874.5	0.886791	0.961893	1.08469	0.462051	0.812465	0.544404
F8WD24	Cyclin-dependent kinase inhibitor 3	CDKN3	555791	603542	649967	444617	492318	473365	398659	406598	438539	603100	470100	414599	0.779473	0.687446	0.881937	0.0142411	0.00397214	0.0390236
F8WD26	LIM domain only protein 7	LMO7	727420	797996	814828	359551	782625	694376	839116	802985	773515	780082	612184	805206	0.784769	1.03221	1.3153	0.346852	0.490351	0.30845
F8WD59		RPSA	7146.95	8599.37	6079.63	10125.6	2908.11	10079	9883.81	8400.37	5969.97	7275.32	7704.24	8084.71	1.05896	1.11125	1.04939	0.872347	0.630539	0.728729
F8WD80	NEDD8-conjugating enzyme UBE2F	UBE2F;UBE2F-SCLY	19185.9	18232.8	17552.7	14673.6	24210.6	21259	14950	17483.2	16910.1	18323.8	20047.7	16447.8	1.09408	0.897619	0.82043	0.692529	0.133721	0.357095
F8WE18	B-cell CLL/lymphoma 7 protein family member B;B-cell CLL/lymphoma 7 protein family member A;B-cell CLL/lymphoma 7 protein family member C	BCL7B;BCL7C;BCL7A	208603	212339	196875	247140	214311	218516	194018	203446	210745	205939	226656	202736	1.1006	0.98445	0.894468	0.156953	0.659466	0.116185
F8WEC0	Methylmalonic aciduria and homocystinuria type D protein, mitochondrial	MMADHC	52029.9	47958.8	41501.6	39893.7	36542	39959.2	31089.8	21707.6	26346.8	47163.4	38798.3	26381.4	0.822635	0.559362	0.679963	0.0839098	0.0131384	0.0532585
F8WEV0	Acyl-CoA dehydrogenase family member 11	ACAD11	73594	82829.5	83631.6	NA	81424.9	86535.3	87978.5	108310	98210.5	80018.3	83980.1	98166.2	1.04951	1.2268	1.16892	0.40444	0.05711	0.114339
F8WF27	Transmembrane 4 L6 family member 1	TM4SF1	540109	428496	723225	421140	348511	494544	369221	420231	460295	563943	421398	416583	0.747235	0.738696	0.988572	0.211071	0.193005	0.966542
F8WF76	DnaJ homolog subfamily A member 4	DNAJA4	178596	231754	242215	153984	195196	198527	228414	257608	228396	217521	182569	238139	0.839315	1.09478	1.30438	0.241859	0.420832	0.0617791
F8WF93	Dol-P-Man:Man(5)GlcNAc(2)-PP-Dol alpha-1,3-mannosyltransferase	ALG3	109590	115110	106022	NA	113674	100231	117574	114116	100699	110241	106952	110796	0.970173	1.00504	1.03594	0.704786	0.953326	0.697725
G0XQ39	Stromal interaction molecule 1	STIM1	1.27953e+06	1.37242e+06	1.29672e+06	1.34919e+06	1.35839e+06	1.33346e+06	1.41094e+06	1.49214e+06	1.50328e+06	1.31623e+06	1.34701e+06	1.46879e+06	1.02339	1.11591	1.0904	0.388212	0.0203373	0.0419347
G3V0I0	Tumor suppressor candidate 2	TUSC2	155610	148293	153292	NA	152900	135618	129438	142333	147663	152398	144259	139811	0.946593	0.917407	0.969167	0.514808	0.144188	0.709714
G3V0I5	NADH dehydrogenase [ubiquinone] flavoprotein 1, mitochondrial	NDUFV1	3.26929e+06	3.23813e+06	3.34258e+06	2.46173e+06	2.70857e+06	2.60343e+06	3.35932e+06	3.31998e+06	3.59059e+06	3.28333e+06	2.59124e+06	3.42329e+06	0.789211	1.04263	1.3211	0.00787264	0.227157	0.00176101
G3V167	Poly [ADP-ribose] polymerase 2	PARP2	307992	301008	368888	315809	309790	306820	318646	325258	338102	325963	310806	327335	0.953502	1.00421	1.05318	0.569721	0.912912	0.0785431
G3V170	Uridine-cytidine kinase 1	UCK1	397520	349493	352930	340416	368735	354611	337710	345293	342315	366647	354587	341772	0.967108	0.932156	0.96386	0.543096	0.237563	0.252304
G3V1C3	Apoptosis inhibitor 5	API5	9.50854e+06	9.72949e+06	9.91248e+06	9.05328e+06	1.00992e+07	8.73036e+06	9.6923e+06	9.96914e+06	1.02686e+07	9.71684e+06	9.29428e+06	9.97667e+06	0.956513	1.02674	1.07342	0.403239	0.277043	0.234085
G3V1D4	Protein lin-7 homolog C	LIN7C	2.37548e+06	2.49632e+06	2.43553e+06	2.29454e+06	2.46346e+06	2.59931e+06	2.65368e+06	2.75411e+06	2.72481e+06	2.43578e+06	2.45244e+06	2.71087e+06	1.00684	1.11294	1.10538	0.893549	0.00495646	0.0963087
G3V1L9		TJP1	1.69649e+07	1.73436e+07	1.6705e+07	1.82002e+07	1.95406e+07	1.88474e+07	1.82544e+07	1.91697e+07	1.88151e+07	1.70045e+07	1.88628e+07	1.87464e+07	1.10928	1.10244	0.99383	0.0204474	0.00674047	0.824175
G3V1N2	Hemoglobin subunit alpha	HBA2;HBA1	306652	313920	268125	289026	314654	375349	335272	338465	438202	296232	326343	370646	1.10165	1.2512	1.13576	0.374558	0.113903	0.343989
G3V1P3	Loss of heterozygosity 12 chromosomal region 1 protein	LOH12CR1	452183	458006	469951	482351	439390	451043	476862	468351	496897	460047	457594	480703	0.994669	1.0449	1.0505	0.856022	0.115562	0.217239
G3V1S3	DENN domain-containing protein 5B;DENN domain-containing protein 5A	DENND5B;DENND5A	221708	220044	232034	247885	266456	274785	144810	222025	160449	224595	263042	175761	1.17118	0.782568	0.668187	0.0189636	0.177101	0.0756758
G3V1V4	Gametocyte-specific factor 1	GTSF1	1.86222e+06	1.95919e+06	1.79955e+06	1.69562e+06	1.55584e+06	1.52471e+06	1.61606e+06	1.56274e+06	1.66585e+06	1.87365e+06	1.59206e+06	1.61488e+06	0.849709	0.861891	1.01434	0.0185787	0.0103667	0.714818
G3V292		PPP2R5C	13236.4	11023.4	11185	11474.8	15399.5	12357.4	13184.5	8386.81	13326.6	11814.9	13077.3	11632.6	1.10684	0.984568	0.88953	0.419085	0.850435	0.507961
G3V2D5	Zinc finger protein 36, C3H1 type-like 1	ZFP36L1	1.02566e+06	926647	938363	965930	933793	1.09296e+06	946406	932899	907881	963556	997561	929062	1.03529	0.964201	0.931333	0.596925	0.386055	0.283767
G3V2F4	Tyrosyl-DNA phosphodiesterase 1	TDP1	1.50752e+06	1.54559e+06	1.56298e+06	1.2202e+06	1.28151e+06	1.24028e+06	1.42831e+06	1.45708e+06	1.49808e+06	1.5387e+06	1.24733e+06	1.46116e+06	0.810641	0.949607	1.17143	0.000474907	0.0447288	0.00138322
G3V2H2	Kelch domain-containing protein 2	KLHDC2	142100	154316	142374	NA	129567	131177	109997	118342	121343	146263	130372	116561	0.891351	0.796923	0.894062	0.0463447	0.00487223	0.0565608
G3V2K8	WD repeat-containing protein 25	WDR25	85564	83460.5	86779.4	NA	84945.2	78320.7	78284.5	84093.8	74915.4	85268	81633	79097.9	0.95737	0.927639	0.968945	0.464752	0.141667	0.599975
G3V325	Pentatricopeptide repeat-containing protein 1, mitochondrial	ATP5J2-PTCD1;PTCD1	2.04011e+06	1.97384e+06	1.96976e+06	2.14005e+06	2.15722e+06	2.17277e+06	2.08856e+06	2.16393e+06	2.1667e+06	1.99457e+06	2.15668e+06	2.13973e+06	1.08127	1.07278	0.992141	0.0118793	0.0133329	0.583508
G3V3G9	DDB1- and CUL4-associated factor 8	DCAF8	1.62214e+06	1.71601e+06	1.7852e+06	1.80562e+06	1.86406e+06	1.95064e+06	1.88888e+06	1.83683e+06	1.89032e+06	1.70778e+06	1.87344e+06	1.87201e+06	1.097	1.09616	0.999235	0.0627075	0.0670555	0.989501
G3V3M6	DNA-(apurinic or apyrimidinic site) lyase;DNA-(apurinic or apyrimidinic site) lyase, mitochondrial	APEX1	4.25448e+06	4.16838e+06	4.54336e+06	3.60148e+06	4.25683e+06	4.03869e+06	5149452	4.7109e+06	4.53883e+06	4.32207e+06	3.96567e+06	4.79973e+06	0.917538	1.11052	1.21032	0.212674	0.0925721	0.0399019
G3V3U5	Galactose-1-phosphate uridylyltransferase	GALT	241960	224156	225082	NA	261737	258432	265830	268786	251591	230399	260085	262069	1.12884	1.13745	1.00763	0.0327773	0.0171478	0.764104
G3V470	Telomerase protein component 1	TEP1	71219.1	73157	81407.1	82529.9	85825.8	85170.3	87524.3	97038.9	97770	75261.1	84508.7	94111.1	1.12287	1.25046	1.11363	0.0925518	0.015052	0.0841042
G3V4A5	Mediator of RNA polymerase II transcription subunit 6	MED6	5.58634e+06	3.92164e+06	6.35091e+06	4.15867e+06	4.18205e+06	4.64071e+06	4.24241e+06	4.92545e+06	4.24482e+06	5.2863e+06	4.32714e+06	4.47089e+06	0.818558	0.845751	1.03322	0.334373	0.411424	0.636607
G3V4K3	Spermatogenesis-defective protein 39 homolog	VIPAS39	667256	564148	570497	625744	675274	636033	643187	666043	642731	600633	645684	650654	1.075	1.08328	1.0077	0.302599	0.263407	0.776596
G3V4T7	FERM domain-containing protein 6	FRMD6	100640	84594.8	100594	NA	83558.4	72225.8	73197.6	79656.6	81674.1	95276.2	77892.1	78176.1	0.81754	0.820521	1.00365	0.150961	0.0563777	0.956087
G3V511	Latent-transforming growth factor beta-binding protein 2	LTBP2	175397	131600	141142	135258	96658	148635	74391.9	62911.1	82750.1	149380	126850	73351.1	0.849181	0.491038	0.578248	0.341835	0.00388492	0.0334295
G3V529	ATP-dependent RNA helicase DDX24	DDX24	5.24242e+06	5.13897e+06	5.21577e+06	4.86547e+06	5.31998e+06	5.12454e+06	4.95084e+06	4.80979e+06	4.89511e+06	5.19905e+06	5.10333e+06	4.88525e+06	0.981589	0.939642	0.957266	0.538376	0.00524476	0.232856
G3V599	cTAGE family member 5;Melanoma inhibitory activity protein 2;cTAGE family member 2	CTAGE5;MIA2;CTAGE1	704517	655604	687684	670519	701313	694874	753114	778619	763006	682602	688902	764913	1.00923	1.12058	1.11034	0.72966	0.0188954	0.00471976
G3V5B5	Protein NDRG2	NDRG2	51971	40489.7	40957.1	NA	61911.2	54516.1	43633.2	49409.8	49321	44472.6	58213.7	47454.7	1.30898	1.06705	0.815181	0.0775541	0.499127	0.12441
G3V5E1	Cyclin-K	CCNK	638292	613309	595101	561397	575811	555943	550691	526232	545418	615567	564384	540780	0.916852	0.878507	0.958178	0.0323655	0.00876841	0.0736671
G3V5N8	Zinc finger FYVE domain-containing protein 1	ZFYVE1	731952	773681	756767	631979	691128	605591	752348	767434	816088	754133	642899	778623	0.852501	1.03247	1.21111	0.038811	0.350119	0.0197489
G3V5R9	Kinesin light chain 1	KLC1	2.07818e+07	2.19821e+07	2.0579e+07	1.83994e+07	1.93904e+07	1.92166e+07	2.04053e+07	2.02699e+07	2.02003e+07	2.11143e+07	1.90021e+07	2.02918e+07	0.899964	0.961046	1.06787	0.0175884	0.193661	0.0512319
G3V5S9	rRNA-processing protein FCF1 homolog	FCF1	518897	554378	680782	559695	471302	558145	670830	613426	650271	584686	529714	644842	0.905981	1.10289	1.21734	0.399678	0.330972	0.0546394
G3V5T0		GSTZ1	1.52842e+06	1.74264e+06	1.51298e+06	1.50974e+06	1.69441e+06	1.55088e+06	1.72085e+06	1.76151e+06	1.76108e+06	1.59468e+06	1.58501e+06	1.74781e+06	0.99394	1.09603	1.10271	0.932316	0.172393	0.0985929
G3V5T9	Cyclin-dependent kinase 2	CDK2	3.38712e+06	3.47057e+06	3.50042e+06	2.27098e+06	2.762e+06	2.75996e+06	2.623e+06	2.61152e+06	2.46586e+06	3.4527e+06	2.59765e+06	2.5668e+06	0.752352	0.743416	0.988123	0.0445566	0.00102879	0.913646
G3V5Z7	Proteasome subunit alpha type;Proteasome subunit alpha type-6	PSMA6	2.7248e+07	2.98105e+07	2.93997e+07	3.00314e+07	3.16655e+07	3.11206e+07	3.11349e+07	3.31003e+07	3.31549e+07	2.88194e+07	3.09392e+07	3.24634e+07	1.07355	1.12644	1.04926	0.107616	0.03004	0.143491
G3XAA2	Mitogen-activated protein kinase kinase kinase kinase 4	MAP4K4	1.98353e+06	1.95065e+06	1.84096e+06	2.15519e+06	2.44056e+06	2.33931e+06	1.99283e+06	1.9752e+06	2.03947e+06	1.92505e+06	2.31169e+06	2.0025e+06	1.20085	1.04023	0.866251	0.0193113	0.212867	0.0519395
G3XAD2	Alpha-(1,6)-fucosyltransferase	FUT8	265119	268616	263447	302016	340875	300114	269925	245177	255176	265727	314335	256759	1.18292	0.966251	0.816833	0.054381	0.334779	0.0204012
G3XAG1	Zinc finger protein 512	ZNF512	410056	436862	408375	518372	635710	611581	581806	547513	530327	418431	588554	553215	1.40657	1.32212	0.939956	0.0228459	0.00159579	0.457643
G3XAI2	Laminin subunit beta-1	LAMB1	4.64305e+06	4.90349e+06	4.78178e+06	5.34456e+06	5.30378e+06	5.42385e+06	4.15155e+06	4.40905e+06	4.16475e+06	4.77611e+06	5.3574e+06	4.24179e+06	1.12171	0.888126	0.791763	0.00952336	0.0101393	0.00356896
G3XAI9	Protein FAM133B	FAM133B	280391	309477	280999	244365	263546	212197	263501	258223	271699	290289	240036	264474	0.826886	0.911073	1.10181	0.0739624	0.0878337	0.2505
G3XAJ6	Raftlin	RFTN1	647160	642881	572905	502659	600139	530661	581429	602494	576370	620982	544486	586765	0.876815	0.944898	1.07765	0.118784	0.295341	0.275427
G3XAN4	Translocating chain-associated membrane protein 1	TRAM1	1.20312e+06	1.48392e+06	1.39622e+06	1.04898e+06	1.32447e+06	1.25451e+06	880653	998563	925206	1.36109e+06	1.20932e+06	934807	0.888496	0.68681	0.773002	0.274482	0.0116843	0.0492524
G3XAP0	Probable RNA-binding protein 23	RBM23	22782	22403.7	19897.9	NA	17444.3	17044	10461.3	11198.6	6545.17	21694.5	17244.2	9401.71	0.794862	0.433368	0.545211	0.0267488	0.0300964	0.0636213
G5E994	Protein GPR107	GPR107	75547.5	85752	67552.4	83098.7	95845.4	95428.4	85614.8	79190.6	85260.5	76283.9	91457.5	83355.3	1.19891	1.0927	0.91141	0.100963	0.310259	0.182977
G5E9A6	Ubiquitin carboxyl-terminal hydrolase;Ubiquitin carboxyl-terminal hydrolase 11	USP11	1.18854e+06	1.11881e+06	1.14885e+06	1.06376e+06	1.18775e+06	1.09528e+06	1.07096e+06	1.11518e+06	1.1294e+06	1.15207e+06	1.1156e+06	1.10518e+06	0.968341	0.959303	0.990666	0.441457	0.155707	0.83136
G5E9C0	Sp110 nuclear body protein	SP110	151857	147672	152207	369953	417136	409644	161308	174963	161381	150579	398911	165884	2.64919	1.10164	0.415841	0.000793004	0.0572189	8.88e-05
G5E9C8	Son of sevenless homolog 1	SOS1	737872	747648	754414	565578	792564	711279	723599	715731	753883	746644	689807	731071	0.923876	0.979142	1.05982	0.466254	0.311304	0.568695
G5E9E7		TJP1	565204	628055	595794	537332	714512	552089	771276	789563	911627	596351	601311	824155	1.00832	1.382	1.3706	0.994434	0.0108474	0.0505367
G5E9G6		TRIP12	159337	123560	123437	106234	144233	127531	120139	127613	127097	135445	125999	124950	0.930264	0.922514	0.991669	0.586118	0.479702	0.992588
G5E9L0	ADP-ribosylation factor GTPase-activating protein 2	ARFGAP2	3.47647e+06	3.53379e+06	3.79673e+06	3.36232e+06	3.77338e+06	3.65691e+06	3.86851e+06	3.97638e+06	3.90607e+06	3.60233e+06	3.59754e+06	3.91698e+06	0.998668	1.08735	1.0888	0.969796	0.0788608	0.122713
G5E9P4	PQ-loop repeat-containing protein 3	PQLC3	140820	134995	145351	188412	176825	175953	155280	157984	161393	140389	180397	158219	1.28498	1.12701	0.877061	0.00123101	0.0155271	0.0135346
G5E9Q6	Profilin	PFN2	4.21595e+06	4.79946e+06	4.28158e+06	4.43144e+06	4.6577e+06	4.89489e+06	4.57908e+06	4.27657e+06	4.34648e+06	4.43233e+06	4.66134e+06	4.40071e+06	1.05167	0.992865	0.944086	0.369108	0.905795	0.188502
G5E9S8		KLC1	93711.9	78992.2	83475.9	67751.6	79898.6	62143.7	73406.3	83276.3	80027.3	85393.3	69931.3	78903.3	0.818932	0.923998	1.1283	0.0945003	0.286962	0.229098
G5E9W2	Chondroitin sulfate glucuronyltransferase	CHPF2	146120	156921	172068	151443	163389	126150	152493	145595	153764	158370	146994	150617	0.928169	0.951048	1.02465	0.444459	0.420468	0.737795
G5E9W7	28S ribosomal protein S22, mitochondrial	MRPS22	7.13537e+06	7.82105e+06	7.40985e+06	6.89875e+06	7.40903e+06	7.16821e+06	7.86012e+06	7.95352e+06	8.31259e+06	7.45542e+06	7.15866e+06	8.04208e+06	0.960195	1.07869	1.12341	0.300974	0.0848755	0.0130675
G5E9Z2	Cleft lip and palate transmembrane protein 1-like protein	CLPTM1L	1.64323e+06	1.73003e+06	1.76215e+06	1.81501e+06	1.67911e+06	1.78202e+06	1.84558e+06	1.80059e+06	1.84925e+06	1.7118e+06	1.75871e+06	1.83181e+06	1.0274	1.0701	1.04156	0.440827	0.0666403	0.214837
G5E9Z4	Phosphatidylinositol 4-kinase type 2-beta	PI4K2B	221360	245940	230352	NA	230656	234199	245810	208458	226712	232551	232428	226993	0.999472	0.976103	0.976619	0.991213	0.679488	0.642561
G5EA09		SDCBP	346510	374063	388773	NA	349356	347094	370978	363461	330699	369782	348225	355046	0.941704	0.960149	1.01959	0.222678	0.451881	0.659435
G5EA30	CUGBP Elav-like family member 1	CELF1	6.9916e+06	7.6878e+06	8.25482e+06	7.57611e+06	7.38974e+06	7.52085e+06	7.27348e+06	7.85139e+06	7.83794e+06	7.64474e+06	7.49557e+06	7.65427e+06	0.980487	1.00125	1.02117	0.752809	0.960479	0.508575
G5EA36		CDC27	84601	77758.6	82494	NA	71589	63333.2	56575.3	61869.5	59842.1	81617.9	67461.1	59429	0.826548	0.728137	0.880937	0.157541	0.000935556	0.254337
G5EA37	WD repeat domain phosphoinositide-interacting protein 1	WIPI1	282018	325484	357514	309077	401240	389448	351125	380860	382421	321672	366589	371469	1.13963	1.15481	1.01331	0.298916	0.153511	0.84349
G5EA48	SLIT-ROBO Rho GTPase-activating protein 1	SRGAP1	669925	619081	666038	581647	620125	624532	570110	608166	586142	651681	608768	588139	0.93415	0.902496	0.966115	0.117194	0.0356663	0.309546
G8JLB3	tRNA pseudouridine synthase;tRNA pseudouridine synthase A, mitochondrial	PUS1	1.4709e+06	1.55094e+06	1.43893e+06	1.46453e+06	1.52323e+06	1.52981e+06	1.69288e+06	1.73593e+06	1.71636e+06	1.48692e+06	1.50586e+06	1.71505e+06	1.01273	1.15342	1.13892	0.65177	0.0158839	0.0035586
G8JLB6	Heterogeneous nuclear ribonucleoprotein H;Heterogeneous nuclear ribonucleoprotein H, N-terminally processed	HNRNPH1	3.28685e+07	3.45022e+07	3.86703e+07	3.03503e+07	3.17308e+07	3.14094e+07	3.43429e+07	3.57508e+07	3.58877e+07	3.5347e+07	3.11635e+07	3.53271e+07	0.881645	0.999438	1.13361	0.114949	0.977304	0.00301133
G8JLD5		DNM1L	81968	82621.8	85958.6	NA	126032	107369	75761.6	113617	113405	83516.1	116700	100928	1.39734	1.20848	0.864847	0.141085	0.329026	0.386098
G8JLH2	M-phase inducer phosphatase 2	CDC25B	85166.1	84700.7	84066.5	88790.1	73628.2	89745.8	65621.2	59640.3	67597.6	84644.4	84054.7	64286.4	0.993033	0.759487	0.764816	0.879784	0.0173792	0.0334556
G8JLI5	WD repeat domain phosphoinositide-interacting protein 4	WDR45	575691	579540	604886	548366	595611	548343	581140	567007	611272	586706	564107	586473	0.961482	0.999604	1.03965	0.293227	0.982178	0.332653
G8JLQ3	Biogenesis of lysosome-related organelles complex 1 subunit 1	BLOC1S1	1.57329e+06	1.57519e+06	1.54561e+06	1.34894e+06	1.60974e+06	1.50491e+06	1.50272e+06	1.4796e+06	1.62747e+06	1.56469e+06	1.48786e+06	1.5366e+06	0.950898	0.982043	1.03275	0.412205	0.589026	0.604907
H0Y2S2	Meckel syndrome type 1 protein	MKS1	71680.8	61742.4	61879.2	89493.7	69898.7	67693.1	62226.2	54268.3	67284.3	65100.8	75695.2	61259.6	1.16274	0.940996	0.809293	0.242322	0.481809	0.135388
H0Y2W2		ATAD3A	691830	817990	770676	NA	823949	831965	840255	861735	784073	760165	827957	828688	1.08918	1.09014	1.00088	0.214248	0.212579	0.997467
H0Y398	AN1-type zinc finger protein 3	ZFAND3	31002	24545.3	28259.3	NA	29791.7	28169.4	22319.5	30051.3	23693	27935.5	28980.5	25354.6	1.03741	0.907611	0.874885	0.622053	0.428011	0.256177
H0Y3A3	Disabled homolog 2-interacting protein	DAB2IP	312973	321923	280819	207332	383550	308407	353623	316550	326341	305238	299763	332171	0.982063	1.08824	1.10811	0.818599	0.187953	0.5394
H0Y3A8	Astrotactin-2	ASTN2	741290	697105	624809	NA	897158	750158	809783	730707	783382	687734	823658	774624	1.19764	1.12634	0.940468	0.249571	0.123049	0.631376
H0Y3N9	Histone lysine demethylase PHF8	PHF8	905451	911404	877333	824845	916857	806349	811037	776296	783297	898063	849350	790210	0.945758	0.879905	0.93037	0.282649	0.00210172	0.208867
H0Y485	Insulin-like growth factor-binding protein 3	IGFBP3	109943	155102	192289	119533	115759	128476	119716	138406	139107	152445	121256	132410	0.795409	0.868575	1.09199	0.336108	0.551341	0.223319
H0Y4B0	ERI1 exoribonuclease 3	ERI3	2.00884e+06	2.10311e+06	1.99979e+06	1.76761e+06	2.11972e+06	2.10808e+06	2.29284e+06	2.29604e+06	2.44535e+06	2.03725e+06	1.99847e+06	2.34474e+06	0.980966	1.15094	1.17327	0.747286	0.0075496	0.099052
H0Y4W2	Transformation/transcription domain-associated protein	TRRAP	1.26829e+06	1.27121e+06	1.25712e+06	1.22181e+06	1.16194e+06	1.19581e+06	1.07669e+06	1.05974e+06	1.09249e+06	1.26554e+06	1.19318e+06	1.07631e+06	0.942825	0.850473	0.902047	0.0492393	0.00097753	0.00690986
H0Y4Z8	Rab-like protein 6	RABL6	1.12681e+06	1.15476e+06	1.20416e+06	1.42936e+06	1.35333e+06	1.3832e+06	1.29812e+06	1.38351e+06	1.31824e+06	1.16191e+06	1.38863e+06	1.33329e+06	1.19513	1.1475	0.960149	0.00237291	0.00726153	0.179442
H0Y547	Phospholipid-transporting ATPase;Probable phospholipid-transporting ATPase IH	ATP11A	170533	147767	150678	147485	186819	156549	186147	161691	182156	156326	163617	176664	1.04664	1.1301	1.07974	0.643933	0.122536	0.402067
H0Y5B0		EPB41L2	105860	93126.2	90995.3	NA	103765	73339.3	112637	104416	107472	96660.5	88552.4	108175	0.916118	1.11912	1.22159	0.665846	0.120308	0.430385
H0Y5B4	60S ribosomal protein L36a	RPL36A;RPL36A-HNRNPH2	2.00835e+07	2.37598e+07	2.01884e+07	1.59879e+07	1.94648e+07	1.76149e+07	2.11643e+07	2.05322e+07	2.02614e+07	2.13439e+07	1.76892e+07	2.06526e+07	0.828772	0.967615	1.16753	0.0766254	0.644923	0.102085
H0Y5C2	Arginyl-tRNA--protein transferase 1	ATE1	82976	82390.1	83585.8	NA	81532.5	92038.1	82237.5	96804.8	82772.9	82984	86785.3	87271.7	1.04581	1.05167	1.0056	0.607137	0.467096	0.959504
H0Y5D5	Cip1-interacting zinc finger protein	CIZ1	45408	45122.6	58267	70516.5	54956.7	51575.7	49407.2	49116.8	54896.5	49599.2	59016.3	51140.2	1.18986	1.03107	0.866544	0.249494	0.71925	0.290994
H0Y5F3		FLNA	106640	77074.8	167870	NA	99281.5	83748.1	92985.5	83245.3	94077.9	117195	91514.8	90102.9	0.780876	0.768829	0.984572	0.479361	0.445806	0.903394
H0Y5F5	Polyadenylate-binding protein	PABPC4	1.09098e+06	1.2417e+06	938458	785861	1.19514e+06	1.04992e+06	1.21018e+06	1.14295e+06	1.14269e+06	1.09038e+06	1.01031e+06	1.16527e+06	0.926566	1.06869	1.15338	0.602482	0.46665	0.331613
H0Y5K5	Endoplasmic reticulum-Golgi intermediate compartment protein 3	ERGIC3	3.46949e+06	3.65996e+06	3.53224e+06	3.12985e+06	3.35609e+06	2.96382e+06	3.81365e+06	3.93652e+06	3.94307e+06	3.5539e+06	3.14992e+06	3.89775e+06	0.886328	1.09675	1.23741	0.0601856	0.0112084	0.0198751
H0Y614	Ubiquitin-fold modifier 1	UFM1	2.45207e+06	2.44169e+06	2.11802e+06	2.07335e+06	1.97312e+06	2.26226e+06	2.0332e+06	2.01947e+06	1.99203e+06	2.33726e+06	2.10291e+06	2.0149e+06	0.899732	0.862078	0.958149	0.171014	0.0912374	0.411495
H0Y6F5	Zinc fingers and homeoboxes protein 3	ZHX3	38307	28563.3	36525.7	NA	32691.8	37148.7	31934.6	31403.1	27541.3	34465.3	34920.2	30293	1.0132	0.878941	0.867491	0.874488	0.31512	0.210415
H0Y6J0	Nucleoside diphosphate kinase;Nucleoside diphosphate kinase, mitochondrial	NME4	481048	474885	444057	535887	303515	386188	341635	376249	342228	466663	408530	353371	0.875427	0.757228	0.864982	0.434971	0.00287101	0.548054
H0Y6K2	Bromodomain-containing protein 2	BRD2	3.19541e+06	3.21585e+06	3.14072e+06	3.20722e+06	3.36554e+06	3.21306e+06	3.17705e+06	3.14145e+06	3.21581e+06	3.18399e+06	3.26194e+06	3.1781e+06	1.02448	0.99815	0.974298	0.266102	0.859253	0.23846
H0Y6K5	Transcription factor Sp3	SP3	508305	512352	563962	511141	472641	484926	469006	503605	491419	528206	489569	488010	0.926853	0.923901	0.996815	0.14573	0.130586	0.925658
H0Y6T6	Nurim	NRM	1.19035e+06	1.23498e+06	1.15932e+06	1.24349e+06	1.23341e+06	1.17561e+06	1.22788e+06	1.16656e+06	1.17534e+06	1.19488e+06	1.2175e+06	1.18993e+06	1.01893	0.995854	0.97735	0.499877	0.875184	0.389845
H0Y6W0	DNA topoisomerase;DNA topoisomerase 3-beta-1	TOP3B	66317.4	70875.1	62678.5	68143.3	74439.5	69883.2	73686.9	73239.3	76951.1	66623.7	70822	74625.8	1.06302	1.12011	1.05371	0.240954	0.0670581	0.175473
H0Y6Y8	39S ribosomal protein L43, mitochondrial	MRPL43	1.58429e+06	1.54264e+06	1.59641e+06	1.25459e+06	1.55992e+06	1.53772e+06	1.66481e+06	1.60114e+06	1.7442e+06	1.57445e+06	1.45074e+06	1.67005e+06	0.921429	1.06072	1.15117	0.343214	0.128052	0.165706
H0Y714	U3 small nucleolar ribonucleoprotein protein IMP4	IMP4	1.6223e+06	1.58904e+06	1.53159e+06	1.50934e+06	1.43015e+06	1.37564e+06	1.67329e+06	1.72828e+06	1.71423e+06	1.58098e+06	1.43838e+06	1.70526e+06	0.909801	1.07861	1.18555	0.0502286	0.0265267	0.0152339
H0Y742		SUN1	303072	432472	329472	332745	352870	311293	368100	387277	421825	355005	332303	392400	0.93605	1.10534	1.18085	0.664147	0.417559	0.0371313
H0Y764	Neurobeachin-like protein 2	NBEAL2	6570.1	7051.82	4186.53	3608.43	4208.97	4182.94	7488.2	7527.95	2212.36	5936.15	4000.11	5742.84	0.673856	0.967435	1.43567	0.1409	0.762221	0.637339
H0Y7P7	Phosphatidylserine decarboxylase proenzyme;Phosphatidylserine decarboxylase alpha chain;Phosphatidylserine decarboxylase beta chain	PISD	242527	258665	224934	260535	266948	247347	296876	289814	278542	242042	258277	288411	1.06707	1.19157	1.11667	0.244705	0.0321322	0.0205741
H0Y7R8		MLLT4	115076	95420.9	106895	100368	118728	132137	112721	104875	108351	105797	117078	108649	1.10662	1.02695	0.928008	0.37607	0.657251	0.483724
H0Y7S3	Plasma membrane calcium-transporting ATPase 2	ATP2B2	284290	308520	287054	NA	265932	264882	287576	299656	287961	293288	265407	291731	0.904936	0.994693	1.09919	0.0606546	0.878676	0.0181399
H0Y870	Transmembrane protein 222	TMEM222	6191.8	4604.07	11227.7	NA	10337.7	9544.11	4965.22	8034.79	12696	7341.19	9940.89	8565.34	1.35412	1.16675	0.861627	0.289655	0.705711	0.503191
H0Y886	NADH dehydrogenase [ubiquinone] 1 beta subcomplex subunit 5, mitochondrial	NDUFB5	1.55868e+06	1.45827e+06	1.36929e+06	1.15294e+06	1.31902e+06	1.44242e+06	1.41526e+06	1.366e+06	1.45979e+06	1.46208e+06	1.3048e+06	1.41369e+06	0.892426	0.966901	1.08345	0.212833	0.494491	0.325415
H0Y8H4		NEDD4	581192	493229	598015	524419	490940	521981	512830	547152	546633	557479	512447	535538	0.919222	0.960644	1.04506	0.308372	0.60899	0.218137
H0Y8X6	E3 ubiquitin-protein ligase NEDD4	NEDD4	1.33462e+06	1.43247e+06	1.34626e+06	1.12974e+06	1.28622e+06	1.12404e+06	1.30351e+06	1.34237e+06	1.34741e+06	1.37112e+06	1.18e+06	1.33109e+06	0.860614	0.970811	1.12804	0.0556859	0.324693	0.102007
H0Y907	DCN1-like protein;DCN1-like protein 4	DCUN1D4	124373	136866	130858	89350.1	140505	124638	119838	122163	132528	130699	118164	124843	0.904093	0.955191	1.05652	0.478024	0.329411	0.652837
H0Y966	Centrosomal protein of 192 kDa	CEP192	67931.4	64536.8	65611.4	55802.7	70193.2	61834.2	58669.3	63125.2	54596.1	66026.5	62610.1	58796.9	0.948256	0.890504	0.939096	0.481034	0.0937276	0.493256
H0Y990		ABCE1	124656	200034	142514	204738	179294	241609	162911	174740	159026	155734	208547	165559	1.33912	1.06309	0.79387	0.153083	0.626869	0.110288
H0Y9C7	N(4)-(beta-N-acetylglucosaminyl)-L-asparaginase;Glycosylasparaginase alpha chain;Glycosylasparaginase beta chain	AGA	43339	40824.4	38798.2	NA	43138	51470.5	46270.9	48398.2	51715.1	40987.2	47304.2	48794.7	1.15412	1.19049	1.03151	0.335911	0.0185442	0.769268
H0Y9G6	39S ribosomal protein L3, mitochondrial	MRPL3	2.15645e+06	2.14095e+06	2.29153e+06	1.87359e+06	2.02495e+06	2.07805e+06	2.41356e+06	2.37231e+06	2.51677e+06	2.19631e+06	1.99219e+06	2.43421e+06	0.907065	1.10832	1.22188	0.0682067	0.0222591	0.00968112
H0Y9P1	BMP-2-inducible protein kinase	BMP2K	180639	184749	157052	179877	193547	182392	146463	143706	131512	174147	185272	140560	1.06388	0.807138	0.75867	0.339702	0.0315377	0.003659
H0Y9V7	Calcium-transporting ATPase;Calcium-transporting ATPase type 2C member 1	ATP2C1	1.33166e+06	1.38185e+06	1.38262e+06	1.49032e+06	1.44331e+06	1.32224e+06	1.30108e+06	1.29997e+06	1.30102e+06	1.36538e+06	1.41862e+06	1.30069e+06	1.039	0.952623	0.916869	0.412508	0.0600271	0.139247
H0Y9X1	Translation machinery-associated protein 16	TMA16	1.40095e+06	1.60026e+06	1.49772e+06	1.65546e+06	1.57009e+06	1.66957e+06	1.76006e+06	1.78935e+06	1.84116e+06	1.49965e+06	1.63171e+06	1.79685e+06	1.08806	1.19819	1.10121	0.142281	0.0310025	0.0183788
H0YA52	Pterin-4-alpha-carbinolamine dehydratase 2	PCBD2	440980	378928	316912	365609	363256	316986	404800	390359	459796	378940	348617	418318	0.919979	1.10392	1.19994	0.525166	0.399325	0.0558394
H0YA68	Alpha-mannosidase;Epididymis-specific alpha-mannosidase	MAN2B2	434790	418445	467329	NA	474602	449418	475915	497026	468311	440188	462010	480418	1.04957	1.09139	1.03984	0.332565	0.0940951	0.359933
H0YA93	NEDD4-binding protein 2	N4BP2	39700	31708.3	31639.4	NA	31811.3	24532.6	28820.8	22799.1	33318.7	34349.2	28171.9	28312.8	0.820162	0.824264	1.005	0.332805	0.219303	0.994094
H0YA96		HNRNPD	1.68661e+06	2.22728e+06	2.17494e+06	1.92665e+06	1.8304e+06	2.01451e+06	1.61567e+06	1.48608e+06	1.40767e+06	2.02961e+06	1.92385e+06	1.50314e+06	0.947894	0.740605	0.781316	0.659464	0.0628345	0.00962793
H0YAA8	Mediator of RNA polymerase II transcription subunit 28	MED28	144678	166856	142549	155426	166559	147236	142740	144710	134189	151361	156407	140546	1.03334	0.928549	0.898592	0.612507	0.288553	0.0774727
H0YAG5	28S ribosomal protein S18c, mitochondrial	MRPS18C	286438	286661	370165	314301	318299	322549	319444	370542	307788	314421	318383	332591	1.0126	1.05779	1.04463	0.837292	0.591672	0.5504
H0YAI0	4-hydroxybenzoate polyprenyltransferase, mitochondrial	COQ2	159817	150669	120245	199126	201186	190708	185410	182523	187946	143577	197006	185293	1.37213	1.29055	0.940543	0.0603335	0.0926979	0.0453749
H0YAJ5	Amyloid beta A4 precursor protein-binding family B member 2	APBB2	190780	217846	214578	NA	224328	227816	208279	191255	186481	207734	226072	195339	1.08827	0.940329	0.864055	0.172262	0.322355	0.0421411
H0YAL1	Centrosomal protein of 63 kDa	CEP63	53467	57593.2	56419.2	NA	59080.7	44907.9	49298.8	56815.1	66503.1	55826.5	51994.3	57539	0.931355	1.03068	1.10664	0.663466	0.816505	0.59536
H0YAY3	DENN domain-containing protein 3	DENND3	70532.8	92060.6	74087.9	68523.3	77502.5	55529.9	78932.1	82375.4	75934.8	78893.8	67185.2	79080.8	0.851591	1.00237	1.17706	0.270733	0.927106	0.215183
H0YB09		C14orf159	1.37032e+06	1.35265e+06	1.42825e+06	1.86067e+06	1.66985e+06	1.66171e+06	1.692e+06	1.64913e+06	1.77306e+06	1.38374e+06	1.73074e+06	1.70473e+06	1.25077	1.23197	0.98497	0.0145844	0.00189107	0.759152
H0YB25	Glutamate-rich protein 1	ERICH1	32827.3	39041.9	45187.6	53179.1	48235.5	43832.2	43501.1	55906.5	37717.5	39018.9	48415.6	45708.4	1.24082	1.17144	0.944084	0.124822	0.359979	0.633696
H0YB69	Meckelin	TMEM67	54882	51737.1	42612	NA	46656.5	52900.9	38491.1	49863.2	51263.9	49743.7	49778.7	46539.4	1.0007	0.935584	0.934926	0.966999	0.594476	0.555059
H0YB70	Putative hydroxypyruvate isomerase	HYI	495900	418014	508599	NA	450835	439602	856670	498141	545653	474171	445219	633488	0.938941	1.33599	1.42287	0.438245	0.251606	0.192757
H0YBA3	Pro-neuregulin-1, membrane-bound isoform;Neuregulin-1	NRG1	181771	184446	197065	193475	181462	215349	158722	159647	174063	187761	196762	164144	1.04794	0.87422	0.834228	0.48065	0.0269601	0.0480529
H0YBI6	Thioredoxin reductase 3	TXNRD3	31133	22806.3	33655	NA	26948.5	33864.5	32017.9	30826.6	40315.3	29198.1	30406.5	34386.6	1.04139	1.1777	1.1309	0.793015	0.314205	0.476383
H0YBM6	Ran-binding protein 17	RANBP17	21399	17979.8	21178.9	NA	21809.9	21457.7	22272.2	18486.7	25347.6	20185.9	21633.8	22035.5	1.07173	1.09163	1.01857	0.327499	0.493954	0.922198
H0YBP1	Focal adhesion kinase 1	PTK2	3.91611e+06	4.03556e+06	4.09269e+06	3.92722e+06	3.95182e+06	3.90306e+06	3.99876e+06	4.1441e+06	4.20157e+06	4.01479e+06	3.92736e+06	4.11481e+06	0.978225	1.02491	1.04773	0.230239	0.280682	0.0803105
H0YBR0	Trafficking protein particle complex subunit 9	TRAPPC9	101703	101602	104285	91650.3	113456	115854	103512	99609	148957	102530	106987	117359	1.04347	1.14463	1.09695	0.669692	0.454289	0.621067
H0YBU4	Protein-L-isoaspartate O-methyltransferase domain-containing protein 1	PCMTD1	185681	191919	179215	164524	195891	187780	223949	225136	245506	185605	182732	231531	0.984519	1.24744	1.26705	0.77372	0.00549823	0.0262584
H0YC42			7.49264e+06	7.57903e+06	8.18131e+06	8.54009e+06	8.81598e+06	8.30917e+06	8.62612e+06	8.73544e+06	9.10307e+06	7.75099e+06	8.55508e+06	8.82154e+06	1.10374	1.13812	1.03115	0.04801	0.0233561	0.263308
H0YC55	Condensin-2 complex subunit H2	NCAPH2	18602.7	18026	18559.4	25859	14684.8	15165.6	13958	19591.8	18446.3	18396.1	18569.8	17332	1.00944	0.942159	0.933345	0.900884	0.572116	0.847038
H0YCC7	Putative deoxyribonuclease TATDN3	TATDN3	38824.5	39557.6	34901.2	38727.1	37331.8	35289.1	32243.3	41687.6	32065.5	37761.1	37116	35332.1	0.982917	0.935675	0.951938	0.748267	0.503715	0.58936
H0YCL8	Sororin	CDCA5	74821	61589.7	76222.1	NA	78830.3	68815.3	71417.5	59016.2	68549.6	70877.6	73822.8	66327.8	1.04155	0.935808	0.898473	0.689064	0.508128	0.333455
H0YCW2	Zinc finger SWIM domain-containing protein 8	ZSWIM8	86724.7	101801	102505	91737.7	108582	113630	105560	110404	103631	97010.3	104650	106532	1.07875	1.09815	1.01798	0.431119	0.213627	0.775992
H0YD09	Mitochondrial inner membrane protease subunit 1	IMMP1L	38618	29829.7	36098.8	37016.4	36113.3	34623.9	45430.6	26373.8	32536.7	34848.8	35917.9	34780.4	1.03068	0.998036	0.968331	0.693825	0.910767	0.753296
H0YD93	RUN and FYVE domain-containing protein 2	RUFY2	734619	662203	772057	579589	688929	682032	653661	666663	641939	722960	650183	654088	0.899335	0.904736	1.006	0.213882	0.155755	0.888924
H0YDD3	Probable dolichyl pyrophosphate Glc1Man9GlcNAc2 alpha-1,3-glucosyltransferase	ALG8	246045	239670	256983	185393	207188	218764	261453	235421	281148	247566	203782	259341	0.823141	1.04756	1.27264	0.0408469	0.490735	0.0275054
H0YDP6	Gem-associated protein 2	GEMIN2	264953	289031	237331	232419	294323	288551	262214	276804	258239	263772	271764	265752	1.0303	1.00751	0.977879	0.786911	0.878386	0.844068
H0YDS2	Probable tRNA (uracil-O(2)-)-methyltransferase	TRMT44	14775	14596	16044.5	NA	17849.3	14957.3	17187.9	14795.6	15469.2	15138.5	16403.3	15817.6	1.08355	1.04486	0.964292	0.537436	0.474454	0.769752
H0YDT8	ER membrane protein complex subunit 7	EMC7	1.65235e+06	1.81674e+06	1.75737e+06	1.60618e+06	1.64488e+06	1.7429e+06	1.6107e+06	1.51432e+06	1.6216e+06	1.74215e+06	1.66465e+06	1.5822e+06	0.955514	0.908189	0.950472	0.287562	0.0562997	0.195835
H0YDU8	Serine/threonine-protein phosphatase;Serine/threonine-protein phosphatase 5	PPP5C	7.32519e+06	7.3837e+06	7.64913e+06	6.75205e+06	7.1125e+06	7.51308e+06	7.63711e+06	8.13541e+06	7.4991e+06	7.45267e+06	7.12588e+06	7.75721e+06	0.95615	1.04086	1.0886	0.276046	0.25049	0.100387
H0YE88	Transcriptional enhancer factor TEF-1	TEAD1	876805	1.02138e+06	913002	917760	987604	879064	853532	924578	895513	937064	928143	891208	0.99048	0.951065	0.960206	0.887513	0.413312	0.393094
H0YEB6	Sjoegren syndrome/scleroderma autoantigen 1	SSSCA1	1.39331e+06	1.40285e+06	1.50903e+06	1.52972e+06	1.54836e+06	1.52193e+06	1.33766e+06	1.3162e+06	1.3355e+06	1.43506e+06	1.53334e+06	1.32979e+06	1.06848	0.92664	0.86725	0.114924	0.0923545	3.95e-05
H0YEF3	Ribonuclease H2 subunit C	RNASEH2C	230954	212038	198585	247883	205068	197120	209332	219643	224758	213859	216690	217911	1.01324	1.01895	1.00563	0.911431	0.705421	0.90022
H0YER8	Arf-GAP with SH3 domain, ANK repeat and PH domain-containing protein 3	ASAP3	22037	26068.6	24010.9	NA	32992.9	27765.8	33802.4	28649.6	27968.8	24038.8	30379.3	30140.3	1.26376	1.25382	0.992131	0.169121	0.0450282	0.94761
H0YF20	Seipin	BSCL2	65214	65127.6	45095.6	NA	56710.3	56212.4	48542.1	52968.5	49890.6	58479.1	56461.3	50467.1	0.965496	0.862994	0.893834	0.881499	0.390514	0.0448945
H0YF29	UPF0598 protein C8orf82	C8orf82	301649	333084	327618	213497	307737	281836	345400	337275	394167	320784	267690	358947	0.834487	1.11897	1.34091	0.218721	0.138148	0.0943324
H0YG16		KLC1	152940	134888	141820	NA	131628	141295	134892	126719	140337	143216	136461	133983	0.952835	0.935529	0.981837	0.424858	0.235175	0.721797
H0YG25	Transcription factor ETV6	ETV6	246190	255315	224895	231578	277528	270478	211419	209854	228284	242133	259862	216519	1.07322	0.894214	0.833209	0.375595	0.0812769	0.0674389
H0YG54		REXO2	320340	199689	379439	NA	180880	271850	213549	257572	240366	299823	226365	237162	0.754996	0.791009	1.0477	0.421857	0.404394	0.806658
H0YGN8	PCTP-like protein	STARD10	17092	17544.4	22883	NA	20661.8	20035.8	18741.8	21675.2	21693.8	19173.1	20348.8	20703.6	1.06132	1.07982	1.01744	0.541344	0.485298	0.791349
H0YGR4	Oligoribonuclease, mitochondrial	REXO2	3.10072e+06	3.0377e+06	3.4072e+06	3.03471e+06	3.1523e+06	3.34343e+06	3.36032e+06	3.32803e+06	3.49389e+06	3.18188e+06	3.17681e+06	3.39408e+06	0.998409	1.06669	1.06839	0.981347	0.196168	0.126272
H0YGV7	alpha-1,2-Mannosidase;Endoplasmic reticulum mannosyl-oligosaccharide 1,2-alpha-mannosidase	MAN1B1	224236	278940	292487	263952	289653	283939	260000	278506	271272	265221	279181	269926	1.05264	1.01774	0.966848	0.566133	0.802274	0.395845
H0YGW5	Low-density lipoprotein receptor-related protein 6	LRP6	723185	720085	597236	542918	665335	539190	636264	659327	649674	680169	582481	648422	0.856378	0.953325	1.11321	0.170933	0.55906	0.244167
H0YH69	Ethanolamine kinase 1	ETNK1	2.07055e+06	2.18908e+06	2.02542e+06	1.81063e+06	1.95332e+06	1.83977e+06	1.78459e+06	1.84585e+06	1.61193e+06	2.09502e+06	1.86791e+06	1.74745e+06	0.891596	0.834101	0.935514	0.0246378	0.0271613	0.23903
H0YH87	Ataxin-2	ATXN2	4.76113e+06	5.14286e+06	4.81624e+06	4.05782e+06	4.19773e+06	4.16042e+06	5.06121e+06	4.91573e+06	5.09423e+06	4.90674e+06	4.13865e+06	5.02372e+06	0.843463	1.02384	1.21385	0.0101839	0.434377	0.000211327
H0YHA8	Neuron navigator 3	NAV3	146264	153874	158709	128390	148339	156931	156337	154664	152041	152949	144553	154347	0.945107	1.00914	1.06775	0.432775	0.733199	0.367484
H0YHE2	Intraflagellar transport protein 81 homolog	IFT81	187473	171525	193799	147829	201652	183548	225057	184697	169274	184265	177676	193009	0.96424	1.04745	1.0863	0.694634	0.691974	0.538474
H0YHH4		KANSL2	58804.6	80480.9	60002.8	74740.4	88481.4	115667	78877.6	64518.8	58454.1	66429.4	92963	67283.5	1.39943	1.01286	0.723766	0.11555	0.913893	0.120198
H0YIE8	WD repeat domain-containing protein 83	WDR83	323473	345449	368934	287925	286773	270982	461434	369321	406350	345952	281893	412368	0.814833	1.19198	1.46285	0.0175925	0.097583	0.0206991
H0YIE9	F-box only protein 21	FBXO21	28901.1	36363.7	27973	16797.1	30052.8	24299.6	20307.6	24684.2	17121.6	31079.3	23716.5	20704.5	0.763097	0.666182	0.872998	0.223985	0.0405831	0.589832
H0YIM9	Protein Churchill	CHURC1-FNTB;CHURC1	121525	114646	129415	86213.1	103376	107666	70377.1	85592.7	77671	121862	99085.2	77880.3	0.813093	0.639086	0.785993	0.0718551	0.00466598	0.0560863
H0YIQ2		YLPM1	898526	864089	835140	712875	777900	793377	927735	885465	894599	865918	761384	902600	0.879279	1.04236	1.18547	0.0376418	0.186385	0.0217647
H0YIT6	GAS2-like protein 3	GAS2L3	35495	35425.2	38714.6	NA	34643.6	43922.5	35003.7	23612.6	25389.1	36544.9	39283.1	28001.8	1.07493	0.76623	0.712822	0.676215	0.139581	0.143402
H0YIV5	LETM1 domain-containing protein 1	LETMD1	205436	189340	196259	109651	169088	128875	213275	206551	244130	197011	135871	221319	0.689663	1.12338	1.62888	0.0873438	0.141968	0.0430262
H0YJ75	Serine/threonine-protein phosphatase 2A 56 kDa regulatory subunit gamma isoform	PPP2R5C	1.34113e+06	1.41924e+06	1.36977e+06	985467	1.27368e+06	1.12438e+06	1.25731e+06	1.27443e+06	1.17824e+06	1.37671e+06	1.12784e+06	1.23666e+06	0.819229	0.898271	1.09648	0.10352	0.0265724	0.320092
H0YJE3	Centrosomal protein of 128 kDa	CEP128	79430	92519.1	84609.9	NA	98522.1	99118.4	91810.5	87620.9	92185.4	85519.7	98820.2	90538.9	1.15553	1.05869	0.916198	0.0796993	0.315736	0.0293676
H0YJN0	Ena/VASP-like protein	EVL	109437	141191	81401.3	194153	176659	199086	139125	122003	113164	110676	189966	124764	1.71641	1.12729	0.656771	0.0646467	0.477043	0.00712908
H0YJX0	Tetratricopeptide repeat protein 8	TTC8	343496	392439	357718	283321	341861	306527	353531	358397	388674	364551	310570	366867	0.851923	1.00635	1.18127	0.080234	0.894188	0.0702207
H0YKJ9	Tetraspanin-3	TSPAN3	1.45318e+06	1.28469e+06	1.5086e+06	764204	574902	686244	682814	666353	743386	1.41549e+06	675117	697518	0.47695	0.492776	1.03318	0.0034446	0.000543888	0.700705
H0YKX3	PCNA-associated factor	KIAA0101	711645	750172	715846	616857	672099	603247	359676	415317	412244	725888	630735	395746	0.868915	0.545189	0.627437	0.0321264	0.0026873	0.00191161
H0YKZ9	Gamma-secretase subunit APH-1B	APH1B	73086	66682.1	75489.2	NA	74648.2	75624	77868.8	68058.7	63365.6	71752.5	75136.1	69764.4	1.04716	0.972292	0.928506	0.329359	0.694359	0.326232
H0YL22	Complex I intermediate-associated protein 30, mitochondrial	NDUFAF1	473251	511643	533578	370820	506251	492024	536698	533105	548335	506157	456365	539379	0.901627	1.06564	1.1819	0.380411	0.20205	0.216806
H0YL35	Little elongation complex subunit 2	ICE2	53017	54343.6	56251.8	49659.1	54068.2	49829.8	51302.9	55212.8	52959.3	54537.5	51185.7	53158.4	0.938542	0.974713	1.03854	0.136229	0.401399	0.340965
H0YLF3	Beta-2-microglobulin;Beta-2-microglobulin form pI 5.3	B2M	585757	687222	764840	1.16505e+06	1.18454e+06	1.44298e+06	758649	775803	761085	679273	1.26419e+06	765179	1.86109	1.12647	0.605272	0.00404449	0.247537	0.0177368
H0YLN8	Transient receptor potential cation channel subfamily M member 7	TRPM7	49725.6	46153.6	44975.3	55234.7	42140.5	57394.6	69913	73493.9	55376	46951.5	51590	66261	1.09879	1.41126	1.28438	0.474601	0.0483407	0.126723
H0YM19	Uncharacterized protein C15orf57	C15orf57	149910	164552	147691	94717.7	108141	112640	116867	97690.1	107777	154051	105166	107445	0.682673	0.697462	1.02166	0.00581202	0.00672454	0.785256
H0YM23	Ankyrin repeat domain-containing protein 17	ANKRD17	1.01233e+06	968388	893606	943842	987536	1.00066e+06	851052	908269	837516	958108	977347	865612	1.02008	0.90346	0.885676	0.643347	0.0933971	0.0196996
H0YM74	Zinc finger protein 592	ZNF592	368315	362919	365426	520055	320889	349232	274514	317252	282937	365553	396725	291568	1.08527	0.797606	0.734936	0.730774	0.0343112	0.186667
H0YMB3	GMP reductase;GMP reductase 2	GMPR2	4.23411e+06	4.61068e+06	4.22604e+06	4.58333e+06	4.55267e+06	4.3732e+06	4.56742e+06	4.66678e+06	4.60454e+06	4.35695e+06	4.50307e+06	4.61291e+06	1.03354	1.05875	1.02439	0.374499	0.176641	0.234564
H0YMV8	40S ribosomal protein S27;40S ribosomal protein S27-like	RPS27L	787297	582635	875592	979948	847100	932959	830924	890266	882074	748508	920002	867755	1.22911	1.15931	0.943209	0.207564	0.315069	0.320254
H0YN33	Cyclin-dependent kinase 2-interacting protein	CINP	53992.4	44806.4	43873.5	18638.5	70575.4	50261	52829	78353.5	66034.6	47557.5	46491.6	65739.1	0.977588	1.38231	1.414	0.732588	0.0910892	0.358474
H0YNG3	Signal peptidase complex catalytic subunit SEC11;Signal peptidase complex catalytic subunit SEC11A;Signal peptidase I	SEC11A	2.79802e+06	2.76033e+06	2.85149e+06	2.53197e+06	2.42943e+06	2.54823e+06	2.53504e+06	2.65983e+06	2.55742e+06	2.80328e+06	2.50321e+06	2.5841e+06	0.892957	0.921812	1.03231	0.00535554	0.0141472	0.204907
H0YNH8	Uveal autoantigen with coiled-coil domains and ankyrin repeats	UACA	4.48004e+06	5.45674e+06	4.91361e+06	4.58348e+06	5.39619e+06	6.28873e+06	4.96372e+06	4.88469e+06	4.96034e+06	4.95013e+06	5.4228e+06	4.93625e+06	1.09549	0.997195	0.910277	0.476397	0.994876	0.447054
H0YNU5	Bloom syndrome protein	BLM	1.71743e+06	1.86391e+06	1.95798e+06	1.64348e+06	2.15695e+06	1.96773e+06	1.9878e+06	2.00759e+06	2.10251e+06	1.84644e+06	1.92272e+06	2.03263e+06	1.04131	1.10084	1.05717	0.715222	0.110084	0.523821
H0YNW7	Guanine nucleotide-binding protein subunit beta-5	GNB5	75831	79784.4	76508	NA	76653.4	67019	50616.8	51500.3	46773.9	77374.5	71836.2	49630.3	0.928423	0.64143	0.690882	0.4533	0.000868216	0.0733562
H3BLU7	Aflatoxin B1 aldehyde reductase member 2	AKR7A2	1.9302e+06	2.11153e+06	1.91113e+06	2.0327e+06	2.16808e+06	2.1059e+06	2.34186e+06	2.37845e+06	2.48078e+06	1.98429e+06	2.10223e+06	2.40037e+06	1.05944	1.20969	1.14182	0.203995	0.0122444	0.00650337
H3BLV0	Complement decay-accelerating factor	CD55	503083	666228	597762	651269	779132	688941	748052	776769	724096	589024	706447	749639	1.19935	1.27268	1.06114	0.14138	0.086416	0.36727
H3BLZ3	Protein KIBRA	WWC1	321015	366167	328551	342150	333761	321191	313669	356915	336412	338577	332367	335665	0.981658	0.991399	1.00992	0.72708	0.88677	0.846063
H3BM14	NEDD8 ultimate buster 1	NUB1	779863	797420	804134	627707	715894	704160	781845	787931	771687	793806	682587	780488	0.859892	0.983222	1.14343	0.0601048	0.209568	0.078638
H3BM79	AKT-interacting protein	AKTIP	225753	283968	328314	262714	211186	272041	246318	239026	228852	279345	248647	238066	0.890106	0.852227	0.957444	0.461143	0.304625	0.684966
H3BM91	COMM domain-containing protein 4	COMMD4	1.03885e+06	1.1203e+06	1.08948e+06	928082	1.0049e+06	917297	972933	998990	959385	1.08288e+06	950094	977102	0.877379	0.90232	1.02843	0.0247531	0.0252333	0.430419
H3BMF4	Protein spinster homolog 1	SPNS1	65077.7	72443.6	67289.4	60440.3	75370.7	54744.2	63984.4	62019.9	55561.9	68270.3	63518.4	60522.1	0.930396	0.886507	0.952827	0.491785	0.0907381	0.720665
H3BMM9	RNA-binding protein with serine-rich domain 1	RNPS1	4.65867e+06	4.54709e+06	4.87336e+06	3.65742e+06	4.05646e+06	3.69712e+06	4.84226e+06	5.31314e+06	5.29701e+06	4.69304e+06	3.80367e+06	5.1508e+06	0.810492	1.09754	1.35417	0.00914559	0.0738097	0.00253405
H3BMQ0	Tuberin	TSC2	242048	235582	234793	220156	227346	215960	248993	226433	217529	237475	221154	230985	0.931276	0.972672	1.04445	0.0219098	0.544831	0.408928
H3BN57	Biogenesis of lysosome-related organelles complex 1 subunit 5	BLOC1S5-TXNDC5;BLOC1S5	313376	327737	341840	333459	356012	364977	325904	338199	363580	327651	351483	342561	1.07273	1.04551	0.974617	0.129912	0.343588	0.569289
H3BN98			1.46458e+07	1.52628e+07	1.41295e+07	1.16445e+07	1.27913e+07	1.19613e+07	1.30484e+07	1.3697e+07	1.38245e+07	1.46794e+07	1.21324e+07	1.35233e+07	0.826494	0.921247	1.11465	0.00677628	0.0483504	0.0384401
H3BPC4	SUMO-conjugating enzyme UBC9	UBE2I	4.376e+06	4.83977e+06	4.82519e+06	4.54154e+06	4.68496e+06	4.927e+06	5.09866e+06	4.87227e+06	5.05909e+06	4.68032e+06	4.71784e+06	5.01001e+06	1.00802	1.07044	1.06193	0.845822	0.161074	0.109165
H3BPE1		MACF1	2.60213e+07	2.68473e+07	2.60993e+07	2.47903e+07	2.6043e+07	2.55319e+07	2.61599e+07	2.61161e+07	2.68034e+07	2.63226e+07	2.54551e+07	2.63598e+07	0.967041	1.00141	1.03554	0.134739	0.917485	0.118673
H3BPE7	RNA-binding protein FUS	FUS	1.82936e+07	2.0356e+07	1.90591e+07	1.91087e+07	2.1763e+07	1.8288e+07	2.22056e+07	2.20782e+07	2.18512e+07	1.92362e+07	1.97199e+07	2.2045e+07	1.02514	1.14601	1.11791	0.728018	0.0449604	0.159318
H3BPJ9	NADH dehydrogenase [ubiquinone] 1 beta subcomplex subunit 10	NDUFB10	1.86963e+06	1.96663e+06	1.99125e+06	1.78716e+06	1.93336e+06	1.9713e+06	2.03943e+06	1.88283e+06	2.05804e+06	1.9425e+06	1.89727e+06	1.99343e+06	0.976716	1.02622	1.05068	0.542246	0.503265	0.295774
H3BPK3	Hydroxyacylglutathione hydrolase, mitochondrial	HAGH	1.07125e+06	1.25669e+06	1.22169e+06	1.35068e+06	1.48831e+06	1.52598e+06	1.44559e+06	1.34367e+06	1.41731e+06	1.18321e+06	1.45499e+06	1.40219e+06	1.2297	1.18507	0.963709	0.031326	0.055791	0.460516
H3BPU4	Gamma-tubulin complex component 4	TUBGCP4	215356	225929	228048	235946	215077	226155	217184	216224	202941	223111	225726	212116	1.01172	0.95072	0.939705	0.746233	0.149585	0.150562
H3BPZ1	Very-long-chain (3R)-3-hydroxyacyl-CoA dehydratase 3	HACD3	4.07494e+06	4.42114e+06	4.13889e+06	4.59493e+06	4.37903e+06	4.39964e+06	4.49731e+06	4.76792e+06	4.65692e+06	4.21166e+06	4.45787e+06	4.64072e+06	1.05846	1.10187	1.04102	0.137232	0.0386464	0.154697
H3BQA6	Cyclin-D1-binding protein 1	CCNDBP1	189417	157726	155350	162227	152866	150498	137595	121479	121773	167498	155197	126949	0.926561	0.757913	0.817985	0.375411	0.0290806	0.0213156
H3BQF6			24427.7	20100.3	23530.7	13102	22679.6	23710	24542.5	24493.4	23042.2	22686.3	19830.6	24026	0.874122	1.05906	1.21157	0.483664	0.422825	0.358732
H3BQM0	Non-canonical poly(A) RNA polymerase PAPD5	PAPD5	558809	595913	582886	519953	544197	538055	522941	570561	569612	579203	534068	554371	0.922075	0.957128	1.03801	0.0295177	0.277606	0.336818
H3BQW1	Protein FAM173A	FAM173A	45273.8	35609.3	37831.5	38788.7	37435	40972.2	34461.7	31637.7	24735	39571.5	39065.3	30278.2	0.987207	0.76515	0.775066	0.922037	0.0976223	0.109196
H3BR29	RUS1 family protein C16orf58	C16orf58	530843	459106	407528	497447	531942	558420	578787	558648	547144	465826	529269	561527	1.1362	1.20544	1.06095	0.219165	0.122379	0.209089
H3BR35	Eukaryotic peptide chain release factor GTP-binding subunit ERF3A	GSPT1	1.30305e+07	1.43127e+07	1.37631e+07	1.32427e+07	1.46498e+07	1.36336e+07	1.42311e+07	1.51361e+07	1.4845e+07	1.37021e+07	1.38421e+07	1.47374e+07	1.01021	1.07556	1.06468	0.81741	0.098715	0.160989
H3BR51	Rho GTPase-activating protein 11A	ARHGAP11A	187930	182314	175894	NA	167726	167300	171388	168454	163024	182046	167513	167622	0.920169	0.920768	1.00065	0.0488433	0.029712	0.978984
H3BRB3	Kinesin-like protein;Kinesin-like protein KIF22	KIF22	531910	532729	509262	605290	584570	526879	539422	485094	498067	524634	572246	507528	1.09075	0.967395	0.886904	0.167373	0.409504	0.0899255
H3BRB6	E3 ubiquitin-protein ligase ZNRF1	ZNRF1	23864.9	23489.2	26270	19382.8	24914.6	25325.9	25705.2	25794.5	22997.6	24541.3	23207.8	24832.5	0.94566	1.01186	1.07001	0.56056	0.832249	0.497877
H3BRF9	Abscission/NoCut checkpoint regulator	ZFYVE19	1.14824e+06	1.22267e+06	1.0954e+06	1.24945e+06	1.23922e+06	1.13615e+06	1.20476e+06	1.23157e+06	1.219e+06	1.15544e+06	1.20827e+06	1.21844e+06	1.04573	1.05453	1.00842	0.36638	0.228516	0.791832
H3BRI3	Alpha-mannosidase 2C1	MAN2C1	85991.8	80263.5	83499.7	61994.6	69024.6	64585.6	72875.7	68475	74503.7	83251.7	65201.6	71951.5	0.783187	0.864265	1.10352	0.00476569	0.0118598	0.0726691
H3BRJ5	Tripartite motif-containing protein 59	TRIM59	374622	336305	354416	348185	382651	393437	395803	367326	393982	355114	374757	385704	1.05531	1.08614	1.02921	0.332578	0.107236	0.545422
H3BRL3	Ubiquitin domain-containing protein UBFD1	UBFD1	3.2697e+06	3.3906e+06	3.75227e+06	3.2918e+06	3.25048e+06	3.23057e+06	3.53911e+06	3.54719e+06	3.7253e+06	3.47085e+06	3.25762e+06	3.60387e+06	0.938564	1.03832	1.10629	0.271687	0.45239	0.0183368
H3BRL9	Endonuclease III-like protein 1	NTHL1	145207	146014	132797	166943	144996	155832	171836	159641	141442	141340	155924	157640	1.10319	1.11533	1.01101	0.133838	0.193852	0.899964
H3BS10	Beta-hexosaminidase;Beta-hexosaminidase subunit alpha	HEXA	7.42955e+06	7.64692e+06	7.37696e+06	8.51978e+06	8.36026e+06	8.31791e+06	8.85728e+06	9.32462e+06	9.47682e+06	7.48448e+06	8.39931e+06	9.21957e+06	1.12223	1.23183	1.09766	0.00173527	0.00264091	0.0332584
H3BS25	S phase cyclin A-associated protein in the endoplasmic reticulum	SCAPER	180729	151308	157654	219838	165477	163207	174918	170255	177435	163230	182841	174203	1.12014	1.06722	0.952756	0.404712	0.333158	0.728652
H3BS42	Zinc finger protein 768	ZNF768	309990	304949	330286	NA	347250	352214	350450	328572	334184	315075	349732	337735	1.11	1.07192	0.965698	0.0413648	0.0917782	0.203397
H3BS58	UPF0183 protein C16orf70	C16orf70	37920.1	29472.1	38004.8	25695.3	38569.5	43014.5	28436.7	49561	34219.8	35132.3	35759.7	37405.8	1.01786	1.06471	1.04603	0.994943	0.832626	0.864682
H3BSB3	M-phase phosphoprotein 6	MPHOSPH6	1.91681e+06	1.97849e+06	2.24523e+06	2.08029e+06	1.63079e+06	1.6933e+06	1.99674e+06	1.98392e+06	2.02969e+06	2.04684e+06	1.80146e+06	2.00345e+06	0.880117	0.9788	1.11212	0.22974	0.731781	0.276231
H3BSW0	Leucine-rich repeat-containing protein 57	LRRC57	1.15375e+06	1.22561e+06	1.1694e+06	1.23966e+06	1.29361e+06	1.23084e+06	1.29186e+06	1.32057e+06	1.37699e+06	1.18292e+06	1.2547e+06	1.3298e+06	1.06068	1.12417	1.05986	0.0715648	0.0110933	0.0776929
H3BSW6	Cytoplasmic tRNA 2-thiolation protein 2	CTU2	1.2916e+06	1.24613e+06	1.22344e+06	1.05283e+06	1.0047e+06	941996	1.11352e+06	1.14083e+06	1.11482e+06	1.25372e+06	999841	1.12306e+06	0.797497	0.895778	1.12324	0.00869675	0.00915295	0.0607405
H3BTB7	Probable glutamate--tRNA ligase, mitochondrial	EARS2	1.31422e+06	1.42703e+06	1.44723e+06	1.30735e+06	1.45093e+06	1.39057e+06	1.46234e+06	1.4662e+06	1.48663e+06	1.39616e+06	1.38295e+06	1.47172e+06	0.990538	1.05412	1.06419	0.83425	0.214156	0.169071
H3BTL1	Microtubule-associated proteins 1A/1B light chain 3B;Microtubule-associated proteins 1A/1B light chain 3 beta 2;Microtubule-associated proteins 1A/1B light chain 3A	MAP1LC3B;MAP1LC3B2;MAP1LC3A	1.04752e+06	1.20577e+06	1.17165e+06	818391	880476	834921	1.02701e+06	971168	1.16079e+06	1.14165e+06	844596	1.05299e+06	0.739804	0.922342	1.24674	0.0085929	0.297366	0.0385491
H3BTL2	[3-methyl-2-oxobutanoate dehydrogenase [lipoamide]] kinase, mitochondrial	BCKDK	202263	175050	139727	159754	222417	210275	186986	147891	208261	172347	197482	181046	1.14584	1.05048	0.916774	0.4071	0.748831	0.578686
H3BTN5	Pyruvate kinase	PKM	715788	720847	739078	807345	821013	725504	956265	989288	909979	725238	784621	951844	1.08188	1.31246	1.21313	0.178094	0.00333548	0.019007
H3BU04	TIMELESS-interacting protein	TIPIN	349243	396034	354757	242376	313474	273586	247290	254424	235213	366678	276479	245642	0.75401	0.669912	0.888467	0.0413783	0.00242013	0.263416
H3BU86	Syntaxin-16	STX16-NPEPL1;STX16	1.26379e+06	1.23189e+06	1.3082e+06	1.18146e+06	1.27567e+06	1.20141e+06	1.29211e+06	1.29294e+06	1.26913e+06	1.26796e+06	1.21951e+06	1.28473e+06	0.961789	1.01322	1.05348	0.254161	0.52996	0.145044
H3BUR9	CDP-diacylglycerol--inositol 3-phosphatidyltransferase	CDIPT	393647	401758	406799	391014	395531	416242	495925	537097	546157	400734	400929	526393	1.00049	1.31357	1.31293	0.992973	0.00709306	0.00286
H3BUX2	Cytochrome b5 type B	CYB5B	51040.5	49178.3	56850	39296.6	39856.1	44592.5	34869.7	39724.4	42862.7	52356.3	41248.4	39152.3	0.787841	0.747805	0.949183	0.0159256	0.0204371	0.501644
H6UMI1	Gamma-aminobutyric acid receptor-associated protein	GABARAP	1.61824e+06	1.58219e+06	1.73672e+06	1.28119e+06	1.48354e+06	1.16912e+06	1.32572e+06	1.63577e+06	1.52272e+06	1.64572e+06	1.31128e+06	1.49474e+06	0.796783	0.908259	1.13991	0.0636348	0.245864	0.228917
H7BXF5	Histone deacetylase complex subunit SAP130	SAP130	479156	543459	486531	537148	532207	564159	525361	536836	523584	503049	544505	528594	1.08241	1.05078	0.970779	0.168856	0.326089	0.241617
H7BXH2	Serine/threonine-protein phosphatase 6 regulatory subunit 3	PPP6R3	5.43779e+06	5.69958e+06	5.32112e+06	5.43565e+06	5.57145e+06	5.38966e+06	5.65233e+06	5.67735e+06	5.4279e+06	5.48616e+06	5.46559e+06	5.58586e+06	0.99625	1.01817	1.02201	0.888776	0.507807	0.289086
H7BXI1	Extended synaptotagmin-2	ESYT2	3.24211e+06	3.2054e+06	3.03738e+06	3.16011e+06	3.12216e+06	2.90704e+06	2.97666e+06	3.05158e+06	3.03436e+06	3.16163e+06	3.0631e+06	3.02087e+06	0.968837	0.955478	0.986211	0.390121	0.141916	0.666774
H7BXK0	Putative ubiquitin carboxyl-terminal hydrolase 41;Ubl carboxyl-terminal hydrolase 18	USP41;USP18	9766.5	7070.74	10091	NA	41847.9	39920.8	14835.2	7801.03	2907.55	8976.09	40884.4	8514.61	4.55481	0.948587	0.208261	0.0041383	0.663368	0.0643958
H7BXK9	ATP-binding cassette sub-family B member 6, mitochondrial	ABCB6	28065	16278.2	22563.9	18641.2	43255.9	58117.6	17169.4	17037.9	19334.1	22302.3	40004.9	17847.1	1.79375	0.800235	0.446123	0.276749	0.332923	0.172717
H7BXT7	BET1-like protein	BET1L	359535	238990	199414	287023	343557	519811	249662	234678	266578	265980	383464	250306	1.4417	0.941072	0.65275	0.214199	0.877206	0.147956
H7BXV5	Collagen alpha-1(XVIII) chain;Endostatin	COL18A1	353770	400836	367944	180277	230226	192876	200185	192367	190232	374183	201126	194262	0.537507	0.519162	0.96587	0.00486661	0.000914338	0.727125
H7BXY3	Putative ATP-dependent RNA helicase DHX30	DHX30	8.07174e+06	7.93853e+06	7.76505e+06	6.8432e+06	7.39763e+06	7.24344e+06	7.21758e+06	7.2729e+06	7.13146e+06	7.9251e+06	7.16142e+06	7.20731e+06	0.903638	0.909428	1.00641	0.0313584	0.00500554	0.79804
H7BXZ6	Mitochondrial Rho GTPase;Mitochondrial Rho GTPase 1	RHOT1	238625	258058	251001	264497	243213	204635	212026	251725	245432	249228	237448	236395	0.952734	0.948507	0.995564	0.558116	0.419867	0.986794
H7BY36		EWSR1	144945	145701	132762	132222	131120	126495	147340	157107	128587	141136	129946	144345	0.920712	1.02273	1.11081	0.0964118	0.783483	0.222916
H7BY64	Zinc finger protein 511	PRAP1;ZNF511	24248.9	21603.6	20409.4	23668.7	18695.8	20922.2	21410.5	22004.7	21782.8	22087.3	21095.6	21732.7	0.955097	0.983942	1.0302	0.604492	0.814074	0.66511
H7BYC8	Cytoplasmic dynein 2 light intermediate chain 1	DYNC2LI1	32050	26356.2	23802.4	NA	27660.9	29843	25255.3	34413.7	31537.7	27402.9	28751.9	30402.2	1.04923	1.10945	1.0574	0.608623	0.461448	0.666197
H7BYE5	Tail-anchored protein insertion receptor WRB	WRB	345033	311264	321958	257367	330533	319025	332109	339923	344666	326085	302308	338899	0.927083	1.0393	1.12104	0.416631	0.324102	0.263015
H7BYJ1	E3 ubiquitin-protein ligase RNF34	RNF34	53298.7	66227.3	51584	31841.4	58504.3	61443.9	56210.1	53843.8	47945	57036.7	50596.5	52666.3	0.887088	0.923376	1.04091	0.549907	0.464761	0.747264
H7BYT1	Casein kinase I isoform delta	CSNK1D	798016	869323	826917	658762	836982	797255	657737	681929	697067	831418	764333	678911	0.919312	0.81657	0.88824	0.349807	0.00392519	0.257443
H7BYV1	Interferon-induced transmembrane protein 1;Interferon-induced transmembrane protein 2;Interferon-induced transmembrane protein 3	IFITM2;IFITM3;IFITM1	126248	155183	150020	170144	178619	183444	102971	90183.5	108306	143817	177402	100487	1.23353	0.698714	0.566435	0.0663282	0.0138173	0.00392577
H7BYV6	Bridging integrator 3	BIN3	511763	508561	472675	443663	496371	471926	466778	512526	460954	497666	470654	480086	0.945721	0.964674	1.02004	0.248627	0.438294	0.693407
H7BYY1		TPM1	16158790	1.6527e+07	1.59595e+07	1.62585e+07	16831846	1.72833e+07	1.6611e+07	1.72666e+07	1.6738e+07	1.62151e+07	1.67912e+07	1.68719e+07	1.03553	1.04051	1.0048	0.182294	0.0655703	0.82863
H7BZ29	Magnesium transporter MRS2 homolog, mitochondrial	MRS2	123598	144420	122966	121529	154277	181847	147027	155916	131405	130328	152551	144783	1.17052	1.11091	0.949077	0.341537	0.221096	0.769092
H7BZ50	Mitotic-spindle organizing protein 2B;Mitotic-spindle organizing protein 2A	MZT2B;MZT2A	229430	214219	238895	NA	249822	245816	262445	239903	227048	227515	247819	243132	1.08924	1.06864	0.981087	0.105516	0.287197	0.672689
H7BZB9		MAP2	50683	46345.8	46591.2	NA	31377.4	19510.6	62643.4	62887.7	67899	47873.4	25444	64476.7	0.531486	1.34682	2.53406	0.215834	0.00165533	0.151176
H7BZJ3		PDIA3	630503	771779	599636	552302	652393	607017	660600	660596	800364	667306	603904	707187	0.904988	1.05976	1.17102	0.360893	0.583005	0.128678
H7BZK6	Ubiquitin carboxyl-terminal hydrolase 46;Ubiquitin carboxyl-terminal hydrolase 12	USP46;USP12	156274	161981	149467	128140	112063	118094	136952	140982	139436	155907	119432	139123	0.766044	0.892346	1.16488	0.00768855	0.0281996	0.0527946
H7BZT1		SF1	586586	595286	556348	493185	487186	474575	509851	517427	574220	579407	484982	533833	0.837032	0.921344	1.10073	0.0041849	0.144213	0.116998
H7BZX2	Metalloendopeptidase OMA1, mitochondrial	OMA1	146271	130386	125691	126567	124075	124248	139718	115290	139928	134116	124963	131645	0.931756	0.98158	1.05347	0.270719	0.808863	0.533054
H7C0D5	Protein YIPF4	YIPF4	883844	963670	987797	749465	881483	788570	911323	822042	825941	945104	806506	853102	0.853352	0.902654	1.05777	0.0591655	0.0977709	0.388585
H7C0G7	Non-homologous end-joining factor 1	NHEJ1	168862	186245	182696	162346	144897	172030	180884	186894	171510	179268	159758	179762	0.891167	1.00276	1.12522	0.133107	0.942161	0.125212
H7C0M7	Methyltransferase-like protein 5	METTL5	662820	732536	734701	548741	541518	548967	536754	574580	561737	710019	546409	557690	0.769569	0.785458	1.02065	0.0151393	0.00692678	0.423324
H7C0S8			392420	448065	422293	NA	387290	367442	331421	313865	382875	420926	377366	342720	0.896513	0.814205	0.908191	0.102697	0.0513694	0.233813
H7C179	Bromodomain-containing protein 8	BRD8	1.35754e+06	1.35048e+06	1.25176e+06	1.23067e+06	1.33487e+06	1.28522e+06	1.41067e+06	1.21265e+06	1.2106e+06	1.31993e+06	1.28359e+06	1.27797e+06	0.972466	0.968213	0.995626	0.474425	0.590952	0.91588
H7C1G1	Transmembrane protein 87B	TMEM87B	362766	476409	583334	506899	569264	570206	590041	582165	678728	474170	548790	616978	1.15737	1.30118	1.12425	0.357732	0.16981	0.140988
H7C1M2		SON	282543	270718	302143	265913	307365	260227	259262	269609	304802	285135	277835	277891	0.974399	0.974597	1.0002	0.679329	0.669662	0.993986
H7C1N3	BET1 homolog	BET1	134404	132468	125787	190893	162918	157130	138556	136480	140485	130886	170314	138507	1.30123	1.05822	0.813246	0.0378814	0.0895512	0.0740232
H7C1U7		ATP13A3	38334	33103	28865.5	NA	25031	33090.4	34488.1	27992.4	24270.5	33434.2	29060.7	28917	0.869192	0.864895	0.995056	0.483049	0.321279	0.976444
H7C1U8	Apolipoprotein O	APOO	1.89103e+06	2.24351e+06	2.15816e+06	1.82503e+06	1.99018e+06	1.72206e+06	2.47349e+06	2.49744e+06	2.59743e+06	2.09756e+06	1.84576e+06	2.52278e+06	0.879953	1.20272	1.3668	0.132402	0.0590829	0.0104631
H7C2Q8	Probable rRNA-processing protein EBP2	EBNA1BP2	8.77627e+06	9.28349e+06	8.59877e+06	9.08093e+06	9.71502e+06	9.02112e+06	1.03506e+07	1.02853e+07	1.02327e+07	8.88618e+06	9.27236e+06	1.02895e+07	1.04346	1.15792	1.1097	0.266602	0.021541	0.0451757
H7C2Z6	Grancalcin	GCA	560802	516466	606724	606845	628611	608788	498781	503610	515147	561330	614748	505846	1.09516	0.901156	0.822851	0.178068	0.154679	0.000221891
H7C3C4	Anion exchange protein	SLC4A7	318316	324271	322522	251568	240496	251248	448975	423621	464250	321703	247771	445616	0.770185	1.38518	1.7985	0.00117328	0.00514538	0.000242942
H7C3G7	CWF19-like protein 2	CWF19L2	373440	413492	331201	NA	349727	316723	349994	348695	366269	372711	333225	354986	0.894057	0.952443	1.0653	0.271526	0.560237	0.405237
H7C3G9	N-acetyl-D-glucosamine kinase	NAGK	1.58471e+06	1.60162e+06	1.54486e+06	1.93858e+06	2.07628e+06	2.0148e+06	1.93338e+06	1.98403e+06	1.92847e+06	1.57706e+06	2.00989e+06	1.94862e+06	1.27445	1.2356	0.969518	0.00155305	0.000134177	0.26113
H7C3M7		FARP2	641551	592271	435045	375379	725057	416871	427611	570745	460935	556289	505769	486430	0.909184	0.87442	0.961764	0.629757	0.435286	0.990639
H7C3P4	N-acetylglucosamine-6-sulfatase	GNS	5.05121e+06	5.48274e+06	5.48739e+06	5.33578e+06	5.87503e+06	5.33515e+06	6.33016e+06	6.35901e+06	6.65343e+06	5.34045e+06	5.51532e+06	6.44753e+06	1.03274	1.2073	1.16902	0.492935	0.00784901	0.0232055
H7C3Q6	MIT domain-containing protein 1	MITD1	112962	81914.2	109261	169509	86015.4	107444	87432.2	100362	86758.2	101379	120990	91517.5	1.19344	0.902725	0.756408	0.561745	0.465705	0.351314
H7C3T2	Autophagy-related protein 2 homolog A	ATG2A	89545.2	73964.9	67014.5	76715.3	86943.7	78394.4	67555	74052.9	72263.4	76841.5	80684.5	71290.4	1.05001	0.927759	0.883571	0.602671	0.511998	0.0668109
H7C417			66814.5	62741.8	64323	82879.4	73766.3	68498.8	71924.2	65872.2	56556.5	64626.4	75048.2	64784.3	1.16126	1.00244	0.863237	0.106463	0.979279	0.175379
H7C4C5	Microtubule-associated protein	MAP4	15576.5	18490.7	21517.2	21589.2	25081.4	20315	21801.7	16061.5	15114.6	18528.1	22328.5	17659.2	1.20511	0.953104	0.790883	0.174202	0.738874	0.152737
H7C4W8	Ankyrin repeat and BTB/POZ domain-containing protein 1	ABTB1	56765.1	53875.3	58255.7	54964.2	60946.5	56425.1	58243	56023.5	56884.6	56298.7	57445.2	57050.4	1.02037	1.01335	0.993126	0.638478	0.631813	0.868098
H7C4X9		ZMYND8	1.33619e+06	1.24508e+06	1.3286e+06	1.38283e+06	1.34223e+06	1.30555e+06	1.3352e+06	1.34233e+06	1.36213e+06	1.30329e+06	1.34354e+06	1.34656e+06	1.03088	1.0332	1.00225	0.341599	0.278532	0.898619
H7C561		SF1	265200	237719	240334	188161	238661	236543	256021	262153	255949	247751	221122	258041	0.892516	1.04153	1.16696	0.26603	0.351762	0.174423
H7C585	Frataxin, mitochondrial;Frataxin intermediate form;Frataxin(56-210);Frataxin(78-210);Frataxin mature form	FXN	615045	616878	610331	646227	795009	694054	770511	765608	775259	614085	711764	770459	1.15906	1.25465	1.08247	0.141092	1.45e-06	0.305341
H7C599	Monoglyceride lipase	MGLL	118251	117814	112102	141240	145818	133853	97935.8	100151	96915	116056	140304	98333.9	1.20893	0.847299	0.700865	0.00494723	0.00296008	0.00189839
H7C5A7	Acyl-coenzyme A thioesterase 8	ACOT8	303666	369134	312748	298726	356641	313101	356385	301799	383555	328516	322823	347246	0.982669	1.05701	1.07566	0.847404	0.593087	0.471859
H7C5D1	Lysophospholipid acyltransferase 2	MBOAT2	36951.5	47288.4	39539.4	26252.2	52790.8	57878.4	44721.9	40296.3	47013.4	41259.8	45640.5	44010.6	1.10617	1.06667	0.964288	0.863683	0.483781	0.948862
H7C5F7	NEDD4 family-interacting protein 2	NDFIP2	32851	35112.1	28654.3	NA	21884	22817.4	23301.6	21220.2	19559.4	32205.8	22350.7	21360.4	0.693997	0.663247	0.955691	0.0181579	0.00688448	0.456921
H7C5H6	ADP-ribosylation factor-like protein 6	ARL6	91844.2	77801.2	74150.1	55450.3	81594.9	64030.7	79684.2	86072.5	86562.8	81265.2	67025.3	84106.5	0.824773	1.03496	1.25485	0.214028	0.630481	0.161982
H7C5Q0	Serine/Arginine-related protein 53	RSRC1	171466	202738	196377	180296	206006	237308	206691	214376	210784	190194	207870	210617	1.09294	1.10738	1.01321	0.426252	0.174507	0.831139
H8Y6P7	DNA-directed RNA polymerase II subunit GRINL1A;Putative GRINL1B complex locus protein 2	GCOM1;POLR2M;GCOM2	206331	136157	145657	248230	172785	185965	153330	143916	164801	162715	202327	154016	1.24345	0.946539	0.761223	0.261662	0.793857	0.129731
H9KV50	Selenoprotein N	SEPN1	27240	25515.9	24664.5	NA	36807	27660.2	30850.8	27539.1	32647.3	25806.8	32233.6	30345.7	1.24904	1.17588	0.941432	0.368406	0.0642757	0.777321
H9KV77		COPRS	136639	158140	116487	151082	156671	131404	153185	158262	135364	137088	146386	148937	1.06782	1.08643	1.01743	0.539451	0.441482	0.815545
H9KVB4	Trinucleotide repeat-containing gene 18 protein	TNRC18	24118.6	27085.8	19520.1	33189	34934.2	26905.9	33514.7	24204.2	25501.3	23574.8	31676.4	27740	1.34365	1.17668	0.875733	0.0773279	0.311291	0.350256
I3L072	Uncharacterized protein C17orf80	C17orf80	23212	21735.8	23376.7	32908.3	19095.8	30764.6	29198	19049.9	24212.5	22774.8	27589.6	24153.5	1.21141	1.06053	0.875456	0.438123	0.756707	0.601695
I3L0A0		TMEM189-UBE2V1;UBE2V1	228260	214011	223604	NA	213588	194343	212032	201820	214164	221958	203965	209339	0.918935	0.943144	1.02634	0.293235	0.0912213	0.672546
I3L0E3	28S ribosomal protein S17, mitochondrial	hCG_1984214;MRPS17	1.00474e+06	1.03191e+06	973789	1.10879e+06	961389	864480	1.20018e+06	1.14498e+06	1.18061e+06	1.00348e+06	978219	1.17525e+06	0.974827	1.17118	1.20142	0.717346	0.00216696	0.115629
I3L0H8	ATP-dependent RNA helicase DDX19A	DDX19A	9.3564e+06	1.01596e+07	9.3366e+06	7.81258e+06	9.07353e+06	8.55653e+06	1.05333e+07	1.06099e+07	1.08276e+07	9.61752e+06	8.48088e+06	1.06569e+07	0.881816	1.10807	1.25658	0.081167	0.0554476	0.0302674
I3L0N3	Vesicle-fusing ATPase	NSF	1.76173e+07	1.77498e+07	1.74011e+07	1.59309e+07	1.62698e+07	1.67085e+07	1.63623e+07	1.63625e+07	1.62995e+07	1.75894e+07	1.6303e+07	1.63414e+07	0.926868	0.929049	1.00235	0.019133	0.00447162	0.871135
I3L0X5	Sperm-associated antigen 7	SPAG7	1.56026e+06	1.6269e+06	1.56294e+06	1.49303e+06	1.45655e+06	1.55961e+06	1.58468e+06	1.62995e+06	1.60702e+06	1.58337e+06	1.50306e+06	1.60722e+06	0.949285	1.01507	1.0693	0.10603	0.407965	0.0620557
I3L100	Neuralized-like protein 4	NEURL4	101654	102846	96140.9	106432	107930	114502	107003	100787	96680.9	100214	109621	101490	1.09388	1.01274	0.925825	0.0429805	0.753483	0.10938
I3L112	Diacylglycerol kinase;Diacylglycerol kinase epsilon	DGKE	81804	88788.6	83443.3	NA	52072.6	55599.5	74462.1	84850.8	73156.1	84678.7	53836	77489.7	0.635769	0.915103	1.43936	0.00662463	0.18511	0.00790701
I3L121	Clusterin-associated protein 1	CLUAP1	30078.1	26700.5	24590.6	26572	23039.4	30527.8	27362.6	27388.8	17073.5	27123.1	26713.1	23941.7	0.984884	0.882705	0.896252	0.864094	0.46244	0.527352
I3L1H3	Lipopolysaccharide-induced tumor necrosis factor-alpha factor	LITAF	333661	328661	363256	410528	423807	442866	343817	391043	354350	341859	425734	363070	1.24535	1.06204	0.85281	0.00617815	0.30006	0.0340121
I3L1H5	Diphthamide biosynthesis protein 1	DPH1	515194	492543	505148	526940	451438	450089	537408	539832	551634	504295	476156	542958	0.9442	1.07667	1.1403	0.368602	0.0131496	0.120367
I3L1L6	Putative ATP-dependent RNA helicase DHX33	DHX33	720943	690321	628101	487543	556465	542048	629191	611235	623171	679788	528685	621199	0.77772	0.913813	1.17499	0.0118531	0.156585	0.0510674
I3L1P8	Mitochondrial 2-oxoglutarate/malate carrier protein	SLC25A11	4.44204e+06	4.72382e+06	4.64205e+06	4.06235e+06	4.62205e+06	4.41952e+06	4.94602e+06	4.91336e+06	5.22457e+06	4.60264e+06	4.36797e+06	5.02798e+06	0.949016	1.09241	1.1511	0.296486	0.0299062	0.044904
I3L1Q3	Elongator complex protein 5	ELP5	367041	328435	333503	290803	297062	294494	276486	272456	326070	342993	294120	291671	0.85751	0.850369	0.991673	0.0444675	0.0849174	0.858231
I3L269	LisH domain-containing protein FOPNL	FOPNL	528102	471949	391093	786666	739914	641313	647367	578482	590327	463715	722631	605392	1.55835	1.30553	0.837761	0.0174612	0.0740521	0.0825551
I3L2B0		CLUH	444170	479179	502608	661207	457430	511735	454471	483190	454840	475319	543457	464167	1.14335	0.976538	0.854101	0.378347	0.616743	0.311401
I3L2C7	Gem-associated protein 4	GEMIN4	2.97786e+06	3.15125e+06	2.96862e+06	2.37464e+06	2.73115e+06	2.74114e+06	2.80254e+06	3.0847e+06	2.85659e+06	3.03258e+06	2.61565e+06	2.91461e+06	0.862516	0.9611	1.1143	0.0707278	0.325899	0.133971
I3L2J0	Protein capicua homolog	CIC	838153	762075	811545	935870	883939	941795	794615	731676	786095	803924	920535	770795	1.14505	0.958791	0.837334	0.0202983	0.332749	0.00664304
I3L2K5	Zinc finger CCCH domain-containing protein 7A	ZC3H7A	1.54084e+06	1.64792e+06	1.57811e+06	1.23523e+06	1.47633e+06	1.3839e+06	1.53124e+06	1.52276e+06	1.49952e+06	1.58896e+06	1.36515e+06	1.51784e+06	0.859149	0.955241	1.11185	0.0834312	0.136978	0.170657
I3L2L5	Protein FAM195B	FAM195B	848973	862607	811178	680247	635529	800752	700743	682565	810969	840919	705509	731426	0.838974	0.869793	1.03673	0.11109	0.105479	0.686792
I3L2N2	Segment polarity protein dishevelled homolog DVL-2	DVL2	639666	644332	633661	659831	691275	712747	770318	806391	797050	639220	687951	791253	1.07624	1.23784	1.15016	0.0767977	0.00177194	0.00995297
I3L2Z5	Myc-associated zinc finger protein	MAZ	458659	447220	440057	439507	495005	446416	483396	456246	386073	448645	460309	441905	1.026	0.984976	0.960018	0.587458	0.801581	0.607562
I3L397	Eukaryotic translation initiation factor 5A;Eukaryotic translation initiation factor 5A-1;Eukaryotic translation initiation factor 5A-1-like	EIF5A;EIF5AL1	4.38697e+07	4.34724e+07	4.26441e+07	4.0089e+07	4.1233e+07	4.16666e+07	4.40632e+07	4.25445e+07	4.10022e+07	4.33287e+07	4.09962e+07	4.25366e+07	0.946167	0.981719	1.03757	0.0210188	0.470488	0.217824
I3L3P7	40S ribosomal protein S15a	RPS15A	1.07474e+06	1.0198e+06	876027	796162	793710	746903	877158	834190	820176	990189	778925	843842	0.786643	0.852203	1.08334	0.0490031	0.113695	0.0506871
I3L3X5	Phospholipid scramblase 3	TMEM256-PLSCR3;PLSCR3	75058	64005.3	76868.7	NA	82867.7	77787	86552.7	75342.5	75521.6	71977.3	80327.4	79138.9	1.11601	1.0995	0.985205	0.189103	0.26506	0.785916
I3L428	SET and MYND domain-containing protein 4	SMYD4	189234	186345	174813	147063	186380	158884	181206	185871	184785	183464	164109	183954	0.894502	1.00267	1.12093	0.233315	0.909933	0.229027
I3L448	ATP synthase mitochondrial F1 complex assembly factor 1	ATPAF1	248662	228757	230336	197999	210979	193355	222972	233739	218046	235918	200778	224919	0.851048	0.953377	1.12024	0.0124633	0.236304	0.0287636
I3L4G8	Charged multivesicular body protein 6	CHMP6	290906	236351	253605	273513	217694	222049	241798	263485	240671	260287	237752	248651	0.913421	0.955296	1.04584	0.388672	0.573394	0.580475
I3L4S7	AP-4 complex accessory subunit tepsin	ENTHD2	36593	34541.7	36543.3	NA	27936.6	32637.8	38388.5	40249.2	36372.2	35892.7	30287.2	38336.7	0.843827	1.06809	1.26577	0.25478	0.145954	0.166517
I3L4V0	N-alpha-acetyltransferase 38, NatC auxiliary subunit	NAA38	197306	207548	169054	200178	180410	167220	185903	154992	177162	191303	182603	172686	0.954523	0.902684	0.945691	0.60392	0.285519	0.498515
I3L4W0	CTD nuclear envelope phosphatase 1	CTDNEP1	209676	206174	201620	232406	168450	180708	320914	204056	182841	205824	193855	235937	0.941847	1.14631	1.21708	0.551072	0.601603	0.437716
I3L4X3	NF-kappa-B inhibitor beta	NFKBIB	999210	993176	907321	871792	1.0635e+06	955982	809064	822394	797922	966569	963757	809793	0.997091	0.837802	0.840246	0.94086	0.0232388	0.0936549
I3VM54	Lysine-specific demethylase 2A	KDM2A	963004	982917	905046	780149	950135	893869	710458	698070	715543	950322	874718	708024	0.920443	0.745035	0.809431	0.278279	0.00419272	0.068021
I6L894	Ankyrin-2	ANK2	1.17242e+06	1.13358e+06	1.00248e+06	1.07464e+06	1.13176e+06	1.1308e+06	1.00084e+06	1.1133e+06	927362	1.10283e+06	1.1124e+06	1.01384e+06	1.00868	0.919307	0.911395	0.850003	0.300726	0.207273
J3KMX2	SWI/SNF-related matrix-associated actin-dependent regulator of chromatin subfamily D member 2	SMARCD2	2.02725e+06	2.00579e+06	1.80771e+06	1.94065e+06	1.94173e+06	1.85109e+06	1.95152e+06	1.96131e+06	2.00367e+06	1.94692e+06	1.91116e+06	1.97217e+06	0.981633	1.01297	1.03192	0.693522	0.739114	0.174406
J3KMY5	Epididymal secretory protein E1	NPC2	8.10731e+06	8.99049e+06	8.65614e+06	1.02699e+07	1.11423e+07	1.0504e+07	1.1257e+07	1.07106e+07	1.16984e+07	8.58465e+06	1.06387e+07	1.1222e+07	1.23928	1.30722	1.05482	0.00590727	0.00272428	0.205183
J3KMZ7	Integrator complex subunit 2	INTS2	341956	339292	338472	456727	378824	402814	382450	369656	369433	339907	412788	373846	1.21442	1.09985	0.905661	0.073337	0.0100936	0.219251
J3KMZ8	Zinc finger protein ubi-d4	DPF2	1.93764e+06	1.94337e+06	2.05958e+06	1.80583e+06	2.05406e+06	1.905e+06	2.18739e+06	2.27098e+06	2.24127e+06	1.9802e+06	1.92163e+06	2.23321e+06	0.970423	1.12777	1.16214	0.515765	0.0118278	0.0463123
J3KMZ9	Low-density lipoprotein receptor	LDLR	435052	482847	454899	408182	360792	355833	346840	411606	321005	457599	374935	359817	0.819353	0.786314	0.959677	0.024114	0.0632786	0.634388
J3KN18	Cytoplasmic polyadenylation element-binding protein 2;Cytoplasmic polyadenylation element-binding protein 3;Cytoplasmic polyadenylation element-binding protein 4	CPEB2;CPEB4;CPEB3	175775	125273	139411	150939	137754	158381	147678	121181	158467	146820	149025	142442	1.01502	0.970185	0.955831	0.844024	0.847263	0.61919
J3KN29	26S proteasome non-ATPase regulatory subunit 9	PSMD9	7.92431e+06	8.02257e+06	7.65461e+06	7.2626e+06	7.40353e+06	7.71039e+06	7.32284e+06	7.4037e+06	7.17784e+06	7.86716e+06	7.45884e+06	7.30146e+06	0.948098	0.928094	0.9789	0.0801748	0.0158967	0.365735
J3KN59	BCL2/adenovirus E1B 19 kDa protein-interacting protein 2	BNIP2	1.09906e+06	859716	873143	763347	904188	956384	927888	950761	905125	943972	874640	927925	0.926553	0.983	1.06092	0.516671	0.904338	0.44941
J3KN67		TPM3	6.46011e+07	7.0414e+07	6.55988e+07	7.06943e+07	7.29151e+07	7.12335e+07	7.43872e+07	7.23157e+07	7.1773e+07	6.68713e+07	7.16143e+07	7.28253e+07	1.07093	1.08904	1.01691	0.108593	0.0675963	0.308986
J3KN87	Serine/threonine-protein kinase Chk1	CHEK1	1.1397e+06	1.19128e+06	1.21215e+06	890309	897753	771916	661158	642768	589033	1.18104e+06	853326	630986	0.722518	0.534261	0.739443	0.0131451	0.000501649	0.00975798
J3KNC0	Transcription initiation factor IIA subunit 1;Transcription initiation factor IIA alpha chain;Transcription initiation factor IIA beta chain	GTF2A1	491000	483491	453818	361858	443875	472427	490415	481269	496397	476103	426053	489360	0.894877	1.02785	1.14859	0.281318	0.369061	0.21277
J3KND1		SAAL1	62610.5	51048.2	57000.9	51586.7	53518.3	50096.4	50752.4	57045.6	50269.2	56886.5	51733.8	52689.1	0.909421	0.926214	1.01847	0.255902	0.361998	0.731755
J3KNE0	RanBP2-like and GRIP domain-containing protein 3	RGPD3	416571	431105	429506	378353	434718	435207	389411	386702	387930	425727	416093	388014	0.97737	0.911416	0.932519	0.649384	0.0113715	0.28219
J3KNF4	Copper chaperone for superoxide dismutase;Superoxide dismutase [Cu-Zn]	CCS	2.57346e+06	2.66961e+06	2.83717e+06	3.683e+06	3.12421e+06	3.22072e+06	3.07504e+06	3.11136e+06	3.14407e+06	2.69341e+06	3.34264e+06	3.11016e+06	1.24104	1.15473	0.930448	0.0316981	0.0314113	0.302023
J3KNF5	Centrosomal protein of 290 kDa	CEP290	1.12323e+06	1.09646e+06	1.03225e+06	1.12632e+06	1.05855e+06	1.10654e+06	1.04844e+06	1.3298e+06	994420	1.08398e+06	1.09714e+06	1.12422e+06	1.01213	1.03712	1.02469	0.713904	0.781434	0.871638
J3KNF8		CYB5B	791189	741056	873765	767017	732856	824568	797654	822124	869553	802003	774814	829777	0.966098	1.03463	1.07094	0.604366	0.556257	0.18673
J3KNI1	Conserved oligomeric Golgi complex subunit 4	COG4	1.10045e+06	1.15928e+06	1.13816e+06	1.01916e+06	1.06203e+06	1.04113e+06	1.03504e+06	993645	987879	1.13263e+06	1.04077e+06	1.00552e+06	0.9189	0.887776	0.966129	0.0136053	0.00493708	0.14459
J3KNL6	Protein transport protein Sec16A	SEC16A	5.46567e+06	5.4569e+06	5.22535e+06	5.29825e+06	5.43368e+06	5.27309e+06	5.89674e+06	5.50573e+06	5.71075e+06	5.38264e+06	5.335e+06	5.70441e+06	0.99115	1.05978	1.06924	0.646084	0.0844694	0.0597784
J3KNN3	Phosphorylase b kinase gamma catalytic chain, liver/testis isoform	PHKG2	273488	302740	311060	314618	322993	384299	296357	331690	288858	295763	340637	305635	1.15172	1.03338	0.897246	0.147651	0.603704	0.242835
J3KNN7	BRCA1-associated protein	BRAP	561810	608381	571450	565682	589195	573389	566356	552013	568135	580547	576089	562168	0.992321	0.968342	0.975836	0.805899	0.3218	0.185301
J3KNP4	Semaphorin-4B	SEMA4B	190758	194247	207964	233244	265004	249141	183182	210860	199823	197656	249130	197955	1.26042	1.00151	0.794586	0.0091219	0.991845	0.0142868
J3KNQ4	Alpha-parvin	PARVA	3.3886e+06	3.72337e+06	3.21848e+06	2.99582e+06	3.41984e+06	3.27624e+06	3.33347e+06	3.2592e+06	3.29046e+06	3.44348e+06	3.23063e+06	3.29438e+06	0.938188	0.956698	1.01973	0.33419	0.424784	0.645845
J3KNS1	Cytosolic carboxypeptidase 1	AGTPBP1	228014	196708	210724	221129	191877	203081	184852	197783	196651	211815	205362	193095	0.969534	0.91162	0.940266	0.630864	0.153837	0.28503
J3KNV1	Zinc finger protein 292	ZNF292	256110	243224	230062	NA	234887	234643	215093	229771	204795	243132	234765	216553	0.965586	0.89068	0.922425	0.386103	0.0637997	0.13341
J3KNW4	Four and a half LIM domains protein 2	FHL2	3.81056e+06	3.92123e+06	4.04248e+06	3.60016e+06	4.15471e+06	3.87367e+06	3.82314e+06	3.9021e+06	3.82383e+06	3.92476e+06	3.87618e+06	3.84969e+06	0.987623	0.980874	0.993166	0.779181	0.385275	0.912192
J3KNZ9	Probable fibrosin-1	FBRS	116630	115660	108056	110287	88382.9	106274	134009	105679	110420	113449	101648	116703	0.895981	1.02868	1.14811	0.232815	0.784634	0.24225
J3KP15	Serine/arginine-rich splicing factor 2	SRSF2	2.33919e+07	2.30717e+07	2.14004e+07	2.24009e+07	2.26265e+07	2.03217e+07	2.24108e+07	2.34321e+07	2.21246e+07	2.26214e+07	2.1783e+07	2.26558e+07	0.96294	1.00152	1.04007	0.43696	0.955171	0.373718
J3KP58		CLIP1	301230	337398	334408	313688	309927	384743	334761	308311	334369	324345	336120	325814	1.0363	1.00453	0.969338	0.713186	0.91664	0.748332
J3KP75	Phosphatase and actin regulator;Phosphatase and actin regulator 2	PHACTR2	577650	565084	598292	NA	517679	496054	484982	532896	507564	580342	506867	508481	0.873393	0.876175	1.00318	0.0314953	0.0207782	0.94341
J3KPC8	Serine/threonine-protein kinase SIK3	SIK3	33114	30009.2	25604.1	NA	26999.1	30152.3	27587.9	25333	31751.9	29575.8	28575.7	28224.2	0.966186	0.954303	0.987701	0.765663	0.671699	0.871007
J3KPD3	RNA-binding protein 7	RBM7	1.14471e+06	1.06601e+06	1.01364e+06	970835	1.10234e+06	1.02479e+06	1.12771e+06	1.14472e+06	1.21377e+06	1.07478e+06	1.03266e+06	1.16207e+06	0.960802	1.08121	1.12532	0.47562	0.145174	0.062971
J3KPF9	Kinesin-like protein;Kinesin-like protein KIF3A	KIF3A	898022	925401	908451	934128	927603	910635	930544	965629	938194	910624	924122	944789	1.01482	1.03752	1.02236	0.273639	0.0646253	0.188816
J3KPG5	Bromodomain adjacent to zinc finger domain protein 2A	BAZ2A	430425	379382	408738	388707	416074	397899	362139	391230	379434	406182	400893	377601	0.98698	0.929636	0.9419	0.789022	0.183078	0.117713
J3KPH8	Histone deacetylase;Histone deacetylase 7	HDAC7	1.22138e+06	1.25287e+06	1.20073e+06	1.13632e+06	1.1818e+06	1.06929e+06	1.02766e+06	1.05717e+06	1.03738e+06	1.22499e+06	1.12914e+06	1.04074e+06	0.921749	0.849583	0.921708	0.0896733	0.000782104	0.0994443
J3KPT0	Dipeptidyl peptidase 8	DPP8	2.91714e+06	2.97995e+06	2.57846e+06	3.34493e+06	3.07935e+06	4.37722e+06	2.71758e+06	2.58913e+06	2.68348e+06	2.82518e+06	3.6005e+06	2.6634e+06	1.27443	0.942735	0.73973	0.146823	0.332644	0.109277
J3KPT4	TraB domain-containing protein	TRABD	207119	199815	178148	182115	189111	218385	199325	196264	216755	195027	196537	204115	1.00774	1.0466	1.03856	0.930697	0.449793	0.571062
J3KPY9	Anthrax toxin receptor 2	ANTXR2	1.64298e+06	1.79401e+06	1.75554e+06	1.43727e+06	1.47176e+06	1.37028e+06	1.39467e+06	1.29685e+06	1.38283e+06	1.73084e+06	1.42644e+06	1.35812e+06	0.824128	0.784656	0.952104	0.00537931	0.00246036	0.189787
J3KPZ4	Nuclear nucleic acid-binding protein C1D	C1D	1.1722e+06	1.02958e+06	1.17436e+06	928086	867920	804618	1.00332e+06	1.08652e+06	1.05771e+06	1.12538e+06	866875	1.04918e+06	0.770294	0.932291	1.2103	0.0122521	0.256539	0.024457
J3KQ32	Obg-like ATPase 1	OLA1	2.28907e+07	2.47097e+07	2.32682e+07	2.14249e+07	2.33894e+07	2.2463e+07	2.50084e+07	2.50822e+07	2.54755e+07	2.36228e+07	2.24258e+07	2.51887e+07	0.949326	1.06629	1.1232	0.204941	0.100926	0.0383991
J3KQ45	Trans-Golgi network integral membrane protein 2	TGOLN2	4.88339e+06	4.94641e+06	4.58763e+06	4.36502e+06	4.84466e+06	4.64807e+06	5.25788e+06	5.34363e+06	5.4863e+06	4.80581e+06	4.61925e+06	5.3626e+06	0.96118	1.11586	1.16093	0.358134	0.0242262	0.0254338
J3KQ48	Peptidyl-tRNA hydrolase 2, mitochondrial	PTRH2	2.10999e+06	2.33938e+06	2.50504e+06	1.72272e+06	1.83851e+06	1.81018e+06	2.24867e+06	2.24887e+06	2.37576e+06	2.31813e+06	1.79047e+06	2.2911e+06	0.772376	0.988337	1.27961	0.0238406	0.870157	0.000796071
J3KQ72	F-box only protein 6	FBXO6	123647	150363	140527	182821	149502	155313	142621	152916	174309	138179	162545	156616	1.17634	1.13342	0.96352	0.127574	0.202781	0.688387
J3KQJ1	Sulfatase-modifying factor 2	SUMF2	1.48729e+06	1.38943e+06	1.36428e+06	1.24364e+06	1.31791e+06	1.20302e+06	1.54598e+06	1.43402e+06	1.60416e+06	1.41367e+06	1.25485e+06	1.52805e+06	0.88766	1.08092	1.21771	0.0333856	0.143824	0.0108185
J3KQL8		APOL2	2.16765e+06	2.19518e+06	1.96457e+06	3.60964e+06	3.81411e+06	3.46962e+06	2.31049e+06	2.51598e+06	2.21663e+06	2.10913e+06	3.63112e+06	2.3477e+06	1.72162	1.11311	0.646549	0.000355824	0.10515	0.00104709
J3KQR7	Centrosomal protein of 170 kDa protein B	CEP170B	76450.5	57572.6	60443.5	79640.1	74427.2	67332.6	66685.8	67141.2	65173.8	64822.2	73799.9	66333.6	1.1385	1.02332	0.89883	0.26659	0.759072	0.161762
J3KQU4	TOM1-like protein 1	TOM1L1	693765	650880	816267	1.09635e+06	688440	905932	668070	746253	763533	720304	896907	725952	1.24518	1.00784	0.809395	0.267463	0.899747	0.282633
J3KR35	Coiled-coil domain-containing protein 12	CCDC12	2.09546e+06	2.2568e+06	1.76698e+06	1.71997e+06	2.29829e+06	2.03274e+06	2.13577e+06	2.21185e+06	1.998e+06	2.03975e+06	2.017e+06	2.11521e+06	0.98885	1.037	1.04869	0.912169	0.644199	0.597452
J3KR44	Ubiquitin thioesterase OTUB1	OTUB1	6.33797e+06	7.14505e+06	6.87536e+06	6.08805e+06	6.83827e+06	6.55569e+06	7.47572e+06	7.84437e+06	7.81004e+06	6.78613e+06	6.494e+06	7.71005e+06	0.956952	1.13615	1.18726	0.420994	0.0509982	0.0223009
J3KR69	Tetratricopeptide repeat protein 12	TTC12	518583	434738	458023	424085	458134	413725	425506	442961	441646	470448	431981	436704	0.918234	0.928273	1.01093	0.256283	0.30169	0.752018
J3KR72	Transcription initiation factor TFIID subunit 6	TAF6	731352	644435	672439	733700	693695	733989	657896	644362	653772	682742	720462	652010	1.05525	0.954988	0.90499	0.280737	0.351839	0.0246052
J3KR97	Tubulin-specific chaperone D	TBCD	8.3285e+06	8.48736e+06	8.67785e+06	8.56144e+06	8.81873e+06	8.71641e+06	9.29339e+06	9.55226e+06	9.25683e+06	8.4979e+06	8.69886e+06	9.36749e+06	1.02365	1.10233	1.07686	0.192073	0.00359718	0.00511515
J3KRA9	Serine/threonine-protein kinase SMG1	SMG1	1.49045e+06	1.48155e+06	1.4981e+06	1.58213e+06	1.62758e+06	1.58316e+06	1.63711e+06	1.69634e+06	1.68455e+06	1.49003e+06	1.59763e+06	1.67267e+06	1.07221	1.12257	1.04697	0.0108016	0.00539979	0.0339514
J3KRK9	Nuclear distribution protein nudE-like 1	NDEL1	55558.8	56674.1	53244.4	63300.5	57170.2	47480.5	46928	45083.8	42040.9	55159.1	55983.7	44684.2	1.01495	0.810097	0.798165	0.932209	0.0090524	0.107116
J3KRP6	Protein SSXT	SS18	141024	140099	141959	157930	140103	169973	128150	124483	116360	141028	156002	122998	1.10618	0.872153	0.788435	0.224229	0.038512	0.0343027
J3KS05	Chromobox protein homolog 1	CBX1	5.76704e+06	5.93316e+06	6.48327e+06	6.05905e+06	4.8859e+06	6.21099e+06	5.38332e+06	5.46663e+06	5.77647e+06	6.06116e+06	5.71865e+06	5.54214e+06	0.943491	0.91437	0.969135	0.513348	0.11239	0.768617
J3KS15	Peptidyl-tRNA hydrolase ICT1, mitochondrial	ICT1	2.16869e+06	2.30543e+06	2.23287e+06	1.99286e+06	2.15893e+06	2.1306e+06	2.65993e+06	2.66179e+06	2.70145e+06	2.23566e+06	2.09413e+06	2.67439e+06	0.936693	1.19624	1.27709	0.104227	0.00613979	0.00801451
J3KS22	L-xylulose reductase	DCXR	472074	416912	442424	461096	402320	444029	467302	531404	506893	443803	435815	501866	0.982	1.13083	1.15156	0.750235	0.0773367	0.0633873
J3KS94	Myelin basic protein	MBP	154079	104720	143844	79063.5	110754	77939.2	113618	150081	128214	134214	89252.1	130638	0.664998	0.973353	1.46369	0.0691681	0.897288	0.0570748
J3KSG1	BTB/POZ domain-containing protein KCTD1	KCTD1	101080	92586	101779	78523.7	87022.4	89463.4	67222.3	74074.1	78278.1	98481.4	85003.2	73191.5	0.863139	0.743201	0.861044	0.0452686	0.00747195	0.0664368
J3KSP6	L-fucose kinase	FUK	79177	84515	94417.6	NA	79723.5	74504.8	90451.3	79879.5	88846.5	86036.5	77114.1	86392.5	0.896295	1.00414	1.12032	0.179632	0.938631	0.120308
J3KT51	Hematological and neurological expressed 1 protein;Hematological and neurological expressed 1 protein, N-terminally processed	HN1	3.61742e+06	3.57777e+06	3.78109e+06	3.44039e+06	3.14651e+06	3.74438e+06	3.15569e+06	3.11237e+06	3.37187e+06	3.65876e+06	3.44376e+06	3.21331e+06	0.941237	0.878251	0.933082	0.338279	0.0159418	0.317398
J3KT68	Transmembrane protein 97	TMEM97	154450	137921	138267	144849	121431	143745	141889	118243	129628	143546	136675	129920	0.952132	0.905073	0.950575	0.505699	0.199828	0.555001
J3KTA1	F-box/LRR-repeat protein 20;F-box/LRR-repeat protein 2	FBXL20;FBXL2	251644	268486	255928	525134	284931	310196	306177	331344	326144	258686	373420	321221	1.44353	1.24174	0.860214	0.226433	0.00260713	0.615962
J3KTD8		CBFB	162260	159404	148849	NA	136555	132686	157595	151858	120849	156838	134620	143434	0.858341	0.914537	1.06547	0.0165221	0.371184	0.566145
J3KTF8	Rho GDP-dissociation inhibitor 1	ARHGDIA	1.87322e+07	1.9643e+07	1.96763e+07	1.48909e+07	1.62597e+07	1.48041e+07	1.83899e+07	1.8972e+07	1.96083e+07	1.93505e+07	1.53182e+07	1.89901e+07	0.79162	0.981374	1.2397	0.00613883	0.485406	0.00675219
J3KTL2	Serine/arginine-rich splicing factor 1	SRSF1	3.73742e+07	3.86667e+07	3.75302e+07	3.66198e+07	3.97651e+07	3.74239e+07	4.04926e+07	4.05896e+07	4.22351e+07	3.7857e+07	3.79363e+07	4.11058e+07	1.00209	1.08582	1.08355	0.956759	0.010355	0.0615103
J3QK89	Calcium homeostasis endoplasmic reticulum protein	CHERP	4.84698e+06	5.0446e+06	5.00349e+06	4.36531e+06	4.79208e+06	4.41096e+06	4.79211e+06	4.88907e+06	4.79888e+06	4.96503e+06	4.52278e+06	4.82669e+06	0.910928	0.972137	1.06719	0.0698103	0.132687	0.149833
J3QL56	Protein SCO1 homolog, mitochondrial	SCO1	2.44325e+06	2.60124e+06	2.56466e+06	2.37103e+06	2.7548e+06	2.48202e+06	2.9301e+06	2.81381e+06	2.84363e+06	2.53638e+06	2.53595e+06	2.86251e+06	0.999832	1.12858	1.12877	0.972863	0.00903371	0.100415
J3QL63	Golgi apparatus membrane protein TVP23 homolog;Golgi apparatus membrane protein TVP23 homolog B;Golgi apparatus membrane protein TVP23 homolog C	TVP23B;TVP23C;TVP23C-CDRT4	2.34635e+06	2.33708e+06	1.95136e+06	1.62071e+06	1.94662e+06	1.82193e+06	2.10831e+06	2.12515e+06	2.29741e+06	2.2116e+06	1.79642e+06	2.17695e+06	0.812273	0.984336	1.21183	0.0638421	0.859578	0.0487629
J3QL71	Secernin-2	SCRN2	483880	479642	516569	519136	496558	514542	479495	534618	497381	493364	510079	503832	1.03388	1.02122	0.987752	0.296193	0.634153	0.732458
J3QLB2	Zinc transporter ZIP11	SLC39A11	5.3054e+06	5.31037e+06	5.10348e+06	5.64429e+06	6.06222e+06	5.88533e+06	5.85382e+06	6.35242e+06	6.43002e+06	5.23975e+06	5.86395e+06	6.21208e+06	1.11913	1.18557	1.05937	0.0150209	0.0164964	0.195397
J3QLD9	Flotillin-2	FLOT2	3.14145e+06	3.0927e+06	2.95773e+06	2.9617e+06	3.13495e+06	2.86431e+06	2.98149e+06	3.06668e+06	3.09873e+06	3.06396e+06	2.98699e+06	3.04897e+06	0.974878	0.995108	1.02075	0.469812	0.838423	0.520879
J3QLG5	Cytosolic endo-beta-N-acetylglucosaminidase	ENGASE	10660	13516.8	8313.45	NA	13708.8	4908.21	13063.9	14143.5	10868.6	10830.1	9308.52	12692	0.859506	1.17192	1.36348	0.70366	0.359081	0.554398
J3QLI9	Small nuclear ribonucleoprotein Sm D1	SNRPD1	690922	667185	666969	770838	734525	758782	740339	634893	650606	675025	754715	675279	1.11805	1.00038	0.894747	0.00420395	0.973911	0.131194
J3QLJ5	MIF4G domain-containing protein	MIF4GD	377668	360866	309988	275173	416712	360731	406129	367520	362283	349508	350872	378644	1.0039	1.08336	1.07915	0.961908	0.316202	0.54469
J3QLS3	28S ribosomal protein S7, mitochondrial	MRPS7	2.97531e+06	2.99462e+06	2.99257e+06	2.81571e+06	3.06462e+06	2.85286e+06	3.18017e+06	3.21019e+06	3.34328e+06	2.9875e+06	2.91107e+06	3.24455e+06	0.974416	1.08604	1.11456	0.418564	0.0311641	0.0333887
J3QLW7	60S ribosome subunit biogenesis protein NIP7 homolog	NIP7	6.61946e+06	7.36381e+06	6.97015e+06	5.51575e+06	6.20216e+06	6.04996e+06	6.89905e+06	7.45776e+06	7.53946e+06	6.98447e+06	5.92263e+06	7.29876e+06	0.84797	1.045	1.23235	0.025625	0.3482	0.0112726
J3QQ67	60S ribosomal protein L18	RPL18	1.78963e+07	1.86403e+07	1.70833e+07	1.52088e+07	1.71022e+07	1.54148e+07	1.72557e+07	1.76229e+07	1.72371e+07	1.78733e+07	1.59086e+07	1.73719e+07	0.890076	0.971948	1.09198	0.0672741	0.385429	0.132842
J3QQJ0	SAP30-binding protein	SAP30BP	2.43186e+06	2.57277e+06	2.31655e+06	2.12884e+06	2.34903e+06	2.32111e+06	2.31368e+06	2.18642e+06	2.23646e+06	2.4404e+06	2.26633e+06	2.24552e+06	0.928673	0.920145	0.990817	0.162997	0.0940077	0.823151
J3QQJ5	Trafficking protein particle complex subunit 8	TRAPPC8	1.49406e+06	1.52414e+06	1.51871e+06	1.6561e+06	1.53045e+06	1.54098e+06	1.53038e+06	1.56677e+06	1.55196e+06	1.5123e+06	1.57585e+06	1.5497e+06	1.04202	1.02473	0.98341	0.245852	0.0569887	0.592941
J3QQM5	LIM domain-containing protein 2	LIMD2	528640	607509	671594	461364	436776	441953	406523	410134	449088	602581	446698	421915	0.741308	0.70018	0.944521	0.0446185	0.0220851	0.205201
J3QQW9	Polycomb protein SUZ12	SUZ12	434425	434314	445838	384044	396582	366594	401216	379473	369726	438192	382407	383472	0.872692	0.875122	1.00278	0.0168762	0.0209559	0.938726
J3QQY0	Male-specific lethal 1 homolog	MSL1	74894	72384.1	71986.9	NA	103304	97044	72565.4	80364.5	71477.8	73088.3	100174	74802.6	1.37059	1.02345	0.746725	0.0360672	0.619214	0.00986464
J3QR07	YTH domain-containing protein 1	YTHDC1	1.34248e+06	1.41003e+06	1.28558e+06	1.40427e+06	1.3691e+06	1.33744e+06	1.54709e+06	1.51865e+06	1.5515e+06	1.34603e+06	1.37027e+06	1.53908e+06	1.01801	1.14342	1.12319	0.585415	0.0308357	0.00584194
J3QR09	Ribosomal protein L19;60S ribosomal protein L19	RPL19	3.7265e+07	3.91401e+07	3.44038e+07	3.16558e+07	3.3377e+07	2.91933e+07	3.65459e+07	3.65429e+07	3.71061e+07	3.69363e+07	3.14087e+07	3.67316e+07	0.850348	0.994459	1.16947	0.0401185	0.922049	0.0534853
J3QRB9	Sorting nexin-11	SNX11	30030	30650.7	29140.8	NA	29288.1	46244.9	31607.5	28920	29503.9	29940.5	37766.5	30010.5	1.26139	1.00234	0.794632	0.53156	0.956281	0.533616
J3QRM9	ORM1-like protein 3	ORMDL3	3349.6	4979.24	8622.88	13676.6	7727.02	4578.38	7066.74	NA	5804.61	5650.57	8660.67	6435.67	1.53271	1.13894	0.743092	0.389466	0.549662	0.592594
J3QRS3	Myosin regulatory light chain 12A;Myosin regulatory light chain 12B	MYL12A;MYL12B	1.32605e+07	1.34748e+07	1.32467e+07	1.24562e+07	1.26226e+07	1.29403e+07	1.3949e+07	1.44235e+07	1.3421e+07	1.33273e+07	1.2673e+07	1.39312e+07	0.950905	1.04531	1.09928	0.028538	0.16236	0.0270274
J3QRS9	BUB3-interacting and GLEBS motif-containing protein ZNF207	ZNF207	4.04829e+06	4.60721e+06	4.90439e+06	3.8211e+06	4.46221e+06	4.09367e+06	4.77593e+06	4.91973e+06	5.16148e+06	4.51996e+06	4.12566e+06	4.95238e+06	0.912764	1.09567	1.20039	0.2828	0.232593	0.0360248
J3QRU1	Non-specific protein-tyrosine kinase;Tyrosine-protein kinase Yes	YES1	1.53306e+06	1.58793e+06	1.52522e+06	1.83453e+06	1.61073e+06	1.64589e+06	1.54462e+06	1.58744e+06	1.60936e+06	1.54874e+06	1.69705e+06	1.58047e+06	1.09576	1.02049	0.931306	0.145411	0.310529	0.220061
J3QRV5	Lethal(2) giant larvae protein homolog 2	LLGL2	121775	134216	120740	212612	152631	153074	127159	170271	146260	125577	172773	147897	1.37583	1.17774	0.856019	0.0967618	0.193854	0.343605
J3QS48	Mannose-P-dolichol utilization defect 1 protein	MPDU1	429637	335623	455747	319708	266627	294213	421446	374956	396026	407002	293516	397476	0.721166	0.976594	1.35419	0.05484	0.882306	0.0120623
J3QS66	STE20-related kinase adapter protein alpha	STRADA	275617	285222	313749	297916	308675	284542	260128	273738	276061	291529	297044	269976	1.01892	0.926068	0.908874	0.690916	0.18079	0.03621
J3QS69		EIF4A1	67564.9	102305	74559.5	80655.4	92031.8	114158	68612.4	84008.9	80000.7	81476.3	95615	77540.7	1.17353	0.951696	0.810967	0.363683	0.807834	0.176739
J3QS74	Spindle and kinetochore-associated protein 2	SKA2	151910	129201	131764	NA	126529	151733	102631	106280	115913	137625	139131	108275	1.01094	0.786737	0.778222	0.93779	0.0228234	0.186776
J3QT87	Protein cereblon	CRBN	103610	110564	110042	NA	131827	118740	119459	106105	143842	108072	125284	123135	1.15926	1.13938	0.982853	0.180406	0.297525	0.831919
J3QTA2	BAG family molecular chaperone regulator 1	BAG1	248095	266713	249942	249428	266043	250514	293527	339773	283649	254917	255328	305650	1.00161	1.19902	1.19709	0.958714	0.0675898	0.0708462
J3QTA6	MICOS complex subunit MIC25	CHCHD6	868039	928697	963772	1.26094e+06	1.04835e+06	1.09377e+06	1.08628e+06	1.09971e+06	1.12191e+06	920169	1.13435e+06	1.10263e+06	1.23277	1.19829	0.972034	0.0452162	0.0198357	0.696743
J9JIC5	Protein Njmu-R1	C17orf75	989998	865842	971134	1.08356e+06	1.03672e+06	1.14601e+06	1.06992e+06	1.14462e+06	1.06313e+06	942325	1.08876e+06	1.09256e+06	1.1554	1.15943	1.00349	0.0529183	0.0496249	0.924959
J9JIC7	Vascular endothelial zinc finger 1	VEZF1	410365	442399	458073	302289	412944	342013	469144	371304	366827	436946	352415	402425	0.806542	0.920996	1.14191	0.121605	0.393295	0.32967
J9JIE6	Transmembrane and coiled-coil domain-containing protein 1	TMCO1	4.42147e+06	4.36812e+06	4.70974e+06	3.82791e+06	4.29467e+06	4.00098e+06	4.21551e+06	4.23371e+06	4.61745e+06	4.49978e+06	4.04119e+06	4.35556e+06	0.898086	0.967949	1.07779	0.0643422	0.43496	0.169451
K4DI92	RWD domain-containing protein 4	RWDD4	429537	421381	473688	388245	401925	379029	354669	381592	373108	441535	389733	369790	0.882678	0.837509	0.948828	0.0576422	0.0210692	0.132043
K4DI93	Cullin-4B	CUL4B	7.83782e+06	8.37253e+06	8.11076e+06	7.813e+06	8.60249e+06	8.24809e+06	8.79393e+06	8.8495e+06	9.26138e+06	8.10704e+06	8.22119e+06	8.96827e+06	1.01408	1.10623	1.09087	0.71075	0.0165058	0.067586
K7EIJ0	WW domain-binding protein 2	WBP2	1.90143e+06	1.99485e+06	1.76668e+06	1.66519e+06	1.66358e+06	1.57014e+06	1.90221e+06	1.79835e+06	1.79234e+06	1.88765e+06	1.63297e+06	1.83097e+06	0.865078	0.96997	1.12125	0.0353488	0.513543	0.0139327
K7EIN2	Protein syndesmos	NUDT16L1	517466	512412	491939	382912	433886	433182	410080	384923	393001	507272	416660	396001	0.821374	0.780648	0.950418	0.0289572	0.000608769	0.360822
K7EIU8	Mothers against decapentaplegic homolog;Mothers against decapentaplegic homolog 4	SMAD4	651942	624131	684294	568077	562143	582182	645080	640889	657722	653456	570801	647897	0.873511	0.991494	1.13507	0.0247506	0.79885	0.000884946
K7EIX0	Pleckstrin homology domain-containing family F member 1	PLEKHF1	639367	622744	598261	679138	756050	681728	669598	694134	683611	620124	705638	682448	1.1379	1.1005	0.967135	0.0469891	0.0210174	0.459318
K7EIX2	HEAT repeat-containing protein 6	HEATR6	484409	471077	483657	468092	482344	465116	483372	534462	505645	479714	471850	507826	0.983607	1.0586	1.07624	0.316864	0.185284	0.115638
K7EIX4	Metalloproteinase inhibitor 2	TIMP2	172282	181140	177562	110760	116512	112229	94871.7	96559.7	104701	176995	113167	98710.7	0.63938	0.557704	0.872257	2.93e-05	0.000531443	0.0281826
K7EIY1	Protein FAM32A	FAM32A	1.33213e+06	1.45217e+06	1.54862e+06	1.1398e+06	1.26618e+06	1.32785e+06	1.15145e+06	1.20826e+06	1.17299e+06	1.44431e+06	1.24461e+06	1.17757e+06	0.861735	0.815315	0.946132	0.0766343	0.0335083	0.358085
K7EIY6	E3 ubiquitin-protein ligase RNF126	RNF126	327890	341365	313210	214737	312584	348739	332571	322181	323346	327488	292020	326033	0.891696	0.995556	1.11647	0.45692	0.893758	0.467481
K7EJB5		SNRPD2	580770	577857	524822	NA	571207	747933	550074	475647	471007	561150	659570	498909	1.17539	0.889084	0.756416	0.451623	0.129457	0.263969
K7EJH0	Kinetochore protein Spc24	SPC24	2.839e+06	2.95298e+06	2.93736e+06	3.91823e+06	3.7436e+06	3.53001e+06	3.10667e+06	3.15801e+06	2.92335e+06	2.90978e+06	3.73062e+06	3.06268e+06	1.28209	1.05255	0.820958	0.00721004	0.150537	0.00791318
K7EJT1	Ubinuclein-1	UBN1	111594	120665	128295	102880	119586	110498	111428	105838	104310	120185	110988	107192	0.923479	0.891895	0.965799	0.249642	0.0888154	0.539407
K7EK07	Histone H3;Histone H3.3	H3F3B;H3F3A	3.1606e+06	3.53667e+06	3.23931e+06	3.14809e+06	3.22806e+06	3.20034e+06	2.774e+06	2.83727e+06	3.16805e+06	3.31219e+06	3.19217e+06	2.92644e+06	0.963762	0.883536	0.916757	0.405102	0.0824298	0.159853
K7EKE6	Lon protease homolog, mitochondrial	LONP1	9.71789e+06	1.03883e+07	1.06514e+07	1.02727e+07	1.06185e+07	1.07747e+07	1.21815e+07	1.22243e+07	1.34726e+07	1.02525e+07	1.05553e+07	1.26262e+07	1.02953	1.23152	1.19619	0.406891	0.00909018	0.0199223
K7EKI0	Envoplakin	EVPL	212659	91338.4	218777	87916.1	95368.5	30168.3	110387	131773	145813	174258	71151	129324	0.408308	0.742141	1.8176	0.119697	0.508228	0.191633
K7EKI8	Periplakin	PPL	9.81632e+06	9.46594e+06	1.08847e+07	9.17617e+06	1.04639e+07	8.81498e+06	1.03026e+07	1.03514e+07	1.16764e+07	1.00557e+07	9.48503e+06	1.07768e+07	0.943253	1.07172	1.13619	0.424946	0.301936	0.126818
K7EKL3	Granulins;Acrogranin;Paragranulin;Granulin-1;Granulin-2;Granulin-3;Granulin-4;Granulin-5;Granulin-6;Granulin-7	GRN	229131	227532	231887	243776	212267	212755	194788	183596	214738	229517	222933	197707	0.971315	0.861408	0.886847	0.56653	0.0782907	0.13689
K7EKS1	DNA-directed RNA polymerase II subunit RPB9	POLR2I	102148	105328	96741.1	61511.6	85619.3	67866.5	87440.5	86090.6	91969.9	101406	71665.8	88500.3	0.706723	0.872734	1.2349	0.0602899	0.0143597	0.14874
K7EL75	N-acetylglucosamine-1-phosphodiester alpha-N-acetylglucosaminidase	NAGPA	28496	29331	28549.6	NA	29302.6	28239.1	26215.5	33969.4	30007.4	28792.2	28770.9	30064.1	0.999258	1.04418	1.04495	0.972778	0.66507	0.661814
K7EL76	Kinesin light chain 3	KLC3	115820	106802	137025	NA	146147	145076	167442	173304	152708	119882	145611	164485	1.21462	1.37205	1.12961	0.112138	0.0304751	0.0844709
K7EL81		PPP1R12C	189353	232485	173454	257410	221608	215056	193429	202821	185818	198431	231358	194023	1.16594	0.977784	0.838624	0.212069	0.877978	0.0713339
K7ELH8	Probable C-mannosyltransferase DPY19L3	DPY19L3	90231	74457.8	77703.6	NA	79177.5	70215.5	84399	76102.8	89915.7	80797.5	74696.5	83472.5	0.92449	1.03311	1.11749	0.435004	0.680856	0.275421
K7ELL7	Glucosidase 2 subunit beta	PRKCSH	3.75901e+07	3.73028e+07	3.57443e+07	4.19489e+07	4.70368e+07	4.50021e+07	4.54942e+07	4.47445e+07	4.70093e+07	3.68791e+07	4.46626e+07	4.57493e+07	1.21106	1.24052	1.02433	0.0159731	0.000557396	0.546391
K7ELQ0	39S ribosomal protein L4, mitochondrial	MRPL4	451662	493043	520588	459520	481466	491865	530160	515559	554782	488431	477617	533500	0.97786	1.09227	1.117	0.678794	0.150435	0.0197131
K7ELQ8	Amino-terminal enhancer of split	AES	275110	236458	214604	NA	243602	225364	209752	191904	217432	242057	234483	206363	0.968709	0.852537	0.880075	0.762518	0.151693	0.111048
K7ELQ9	Transmembrane protein 205	TMEM205	1.91233e+06	1.88952e+06	1.87749e+06	1.6211e+06	2.02121e+06	2.12831e+06	2.14037e+06	2.12083e+06	2.09449e+06	1.89311e+06	1.92354e+06	2.11856e+06	1.01607	1.11909	1.10139	0.922538	0.000194898	0.341264
K7EM02	Katanin p60 ATPase-containing subunit A-like 2	KATNAL2	770132	803457	912681	697911	844426	838687	940285	946903	924667	828756	793675	937285	0.957669	1.13095	1.18094	0.61202	0.130328	0.11062
K7EM18	Eukaryotic translation initiation factor 1	EIF1	3.20365e+06	3.19779e+06	3.04216e+06	3.14276e+06	2.97568e+06	2.79126e+06	3.22194e+06	3.33472e+06	3.10591e+06	3.14787e+06	2.9699e+06	3.22085e+06	0.943465	1.02319	1.0845	0.22234	0.441775	0.125266
K7EM56	40S ribosomal protein S15	RPS15	4.60251e+06	4.19775e+06	4.19832e+06	3.9206e+06	4.10956e+06	3.88846e+06	3.94908e+06	3.91696e+06	3.80131e+06	4.33286e+06	3.97287e+06	3.88912e+06	0.916916	0.897587	0.97892	0.0878399	0.0585306	0.37369
K7EM91	Kunitz-type protease inhibitor 2	SPINT2	123532	98815.4	120428	90890.4	115932	158473	100004	107946	100139	114258	121765	102696	1.0657	0.898808	0.843399	0.825892	0.281301	0.463571
K7EMK9	Lipid phosphate phosphohydrolase 2	PPAP2C	476413	466172	514922	345010	440435	454722	413844	425763	455797	485836	413389	431801	0.850882	0.88878	1.04454	0.185607	0.047469	0.631071
K7EMQ3		DNM2	690910	746895	756502	NA	755731	753524	715350	713811	742234	731436	754628	723798	1.03171	0.989558	0.959147	0.375958	0.773188	0.0787936
K7EMY4	Protein lin-37 homolog	LIN37	47640.1	39227	45410	42432.9	38378.7	47812	52389.1	44730.9	47956.5	44092.4	42874.5	48358.9	0.97238	1.09676	1.12792	0.756403	0.279259	0.200174
K7EN05	Transcription elongation factor 1 homolog	ELOF1	64075.9	67879.9	73838.7	63774.4	69195.6	59798.4	71193.1	68957.6	91731.9	68598.2	64256.1	77294.2	0.936703	1.12677	1.20291	0.329242	0.343953	0.177121
K7EN94		TARDBP	6025.6	9912.54	11945.6	NA	7475.67	9615.77	9984.28	9935.86	6016.39	9294.58	8545.72	8645.51	0.91943	0.930167	1.01168	0.840936	0.833395	0.975577
K7ENH8	Transcription factor E2-alpha	TCF3	119623	118779	119299	58967.2	124361	104962	103764	82312.3	94058	119234	96096.7	93378.1	0.805951	0.783151	0.97171	0.364096	0.065496	0.956496
K7ENI6	Transmembrane protein 256	TMEM256	129430	92848.6	108329	67299.8	103510	93683.3	97956.9	102400	95912.8	110202	88164.2	98756.5	0.800021	0.896138	1.12014	0.233505	0.404363	0.425253
K7ENP1	tRNA (guanine(10)-N2)-methyltransferase homolog	TRMT11	700968	700885	709083	647522	777213	717109	739931	759206	756588	703645	713948	751908	1.01464	1.06859	1.05317	0.844538	0.0058798	0.410822
K7EP59	Serine/threonine-protein kinase STK11	STK11	129620	130199	127154	NA	114777	125388	239935	122252	131196	128991	120082	164461	0.930934	1.27498	1.36957	0.343004	0.458953	0.337691
K7EPQ7		YIF1B	14453	10069.9	11743.3	NA	17243.6	12916.9	13516.4	15991	10305.9	12088.7	15080.3	13271.1	1.24746	1.09781	0.880032	0.33751	0.62265	0.549342
K7EQ55	DAZ-associated protein 1	DAZAP1	4.049e+06	3.82083e+06	3.8458e+06	3.58171e+06	3.74093e+06	3.45592e+06	4.09403e+06	4.07375e+06	4.20073e+06	3.90521e+06	3.59285e+06	4.12284e+06	0.920016	1.05573	1.14751	0.0491801	0.0778263	0.015507
K7EQP8	Zinc finger protein 24	ZNF24	102190	123689	116966	NA	98702.9	94403.9	109120	103726	120059	114282	96553.4	110969	0.844871	0.971008	1.1493	0.0869065	0.714125	0.070324
K7EQT1	Fizzy-related protein homolog	FZR1	25196	31725.1	32965.2	NA	35260.2	30733.1	27947.4	31003.8	25522.4	29962.1	32996.7	28157.9	1.10128	0.939783	0.853355	0.421888	0.598247	0.198854
K7ER15	Haloacid dehalogenase-like hydrolase domain-containing protein 2	HDHD2	1.01913e+06	1.05769e+06	1.03967e+06	1.06747e+06	1.20883e+06	1.13531e+06	1.2799e+06	1.25702e+06	1.39113e+06	1.03883e+06	1.1372e+06	1.30935e+06	1.0947	1.26041	1.15138	0.120913	0.0110722	0.042176
K7ER90		EIF3G	226201	291766	229076	263142	264473	254063	257642	225864	232213	249014	260559	238573	1.04636	0.958069	0.915619	0.594355	0.712434	0.145215
K7ERA3	Synaptonemal complex protein SC65	P3H4;LEPREL4	108596	95049	99104.7	90860.9	111657	104236	101540	104753	96930.1	100916	102251	101074	1.01323	1.00157	0.988491	0.886766	0.957428	0.90557
K7ERH3	Gap junction gamma-1 protein	GJC1;DKFZp686P0738	4893.52	8004.22	13822.9	6756.58	5037.43	4793.4	11775.6	13382.5	3838.02	8906.9	5529.14	9665.37	0.62077	1.08516	1.74808	0.313743	0.944656	0.386944
K7ERI9	Apolipoprotein C-I;Truncated apolipoprotein C-I	APOC1	119118	137310	112160	112264	99116.8	92945.2	83896.5	80026.7	82375.4	122863	101442	82099.6	0.825652	0.668222	0.809326	0.0798507	0.0177095	0.0564946
K7ERP4	Glutathione peroxidase;Phospholipid hydroperoxide glutathione peroxidase, mitochondrial	GPX4	1.86693e+06	1.99861e+06	1.97129e+06	2.21115e+06	2.13737e+06	2.06668e+06	2.31691e+06	2.3041e+06	2.62963e+06	1.94561e+06	2.1384e+06	2.41688e+06	1.09909	1.24222	1.13023	0.0297149	0.0223458	0.0901703
K7ERQ2	Protein FAM210A	FAM210A	421392	381068	361006	391471	433936	432003	460179	464769	464685	387822	419137	463211	1.08075	1.19439	1.10515	0.241636	0.0574032	0.0936656
K7ERV3	Thymidine kinase;Thymidine kinase, cytosolic	TK1	1.82719e+06	1.73086e+06	1.55464e+06	1.53688e+06	1.7056e+06	1.61543e+06	1.31405e+06	1.26832e+06	1.23768e+06	1.70423e+06	1.61931e+06	1.27335e+06	0.95017	0.747169	0.786353	0.434093	0.0166015	0.0050378
K7ES22	Histone chaperone ASF1B	ASF1B	24590	20952.5	16577.5	15198	18732.4	18240.2	14388.8	6483.84	17294.9	20706.7	17390.2	12722.5	0.839835	0.614416	0.731592	0.293109	0.198311	0.323998
K7ES57	UNC93-like protein MFSD11	MFSD11	333460	411743	461258	NA	355441	347650	463349	470997	494365	402154	351545	476237	0.874157	1.18422	1.3547	0.316574	0.198839	0.00103661
K7ESK0	Ubiquitin carboxyl-terminal hydrolase 22	USP22	1.30355e+06	1.52114e+06	1.4724e+06	1.21818e+06	1.44491e+06	1.36612e+06	1.31617e+06	1.3158e+06	1.33491e+06	1.43236e+06	1.34307e+06	1.3223e+06	0.937662	0.923157	0.984531	0.400418	0.238707	0.818847
K7ESP4	Dephospho-CoA kinase domain-containing protein	DCAKD	276801	271373	238210	292444	287787	287940	288141	286091	297629	262128	289390	290620	1.104	1.1087	1.00425	0.163393	0.147903	0.778128
L0R6Q1		SLC35A4	2.53318e+06	2.42908e+06	2.60968e+06	2.48578e+06	2.63131e+06	2.80292e+06	2.72238e+06	2.91766e+06	2.98345e+06	2.52398e+06	2.64e+06	2.8745e+06	1.04597	1.13887	1.08882	0.34849	0.0226118	0.129288
L0R819		ASNSD1	317765	318990	282708	228272	299587	346094	265081	248438	277307	306488	291318	263608	0.950503	0.860095	0.904884	0.660829	0.0442633	0.556354
L0R8F8		SMCR7L	952988	959901	1.0056e+06	945050	924525	858864	910260	970764	931200	972829	909480	937408	0.934881	0.96359	1.03071	0.12938	0.216203	0.431321
M0QWZ7	Serine--tRNA ligase, mitochondrial	SARS2	4.1892e+06	4.27628e+06	4.14414e+06	3.74071e+06	4.1866e+06	4.27322e+06	4.41579e+06	4.30025e+06	4.62535e+06	4.20321e+06	4.06684e+06	4.44713e+06	0.967558	1.05803	1.09351	0.493512	0.103318	0.146933
M0QXA7	Protein Wiz	WIZ	642154	655255	713005	679486	750462	694216	687335	680222	705821	670138	708055	691126	1.05658	1.03132	0.976091	0.278788	0.431221	0.528046
M0QXB4	Coatomer subunit epsilon	COPE	1.83792e+06	1.86141e+06	1.77686e+06	1.91081e+06	1.84735e+06	1.75032e+06	1.79921e+06	1.67411e+06	1.69203e+06	1.8254e+06	1.83616e+06	1.72178e+06	1.0059	0.943238	0.937709	0.863665	0.10353	0.133438
M0QXF9	Branched-chain-amino-acid aminotransferase;Branched-chain-amino-acid aminotransferase, mitochondrial	BCAT2	1.37243e+06	1.45991e+06	1.45082e+06	1.52745e+06	1.7728e+06	1.73837e+06	1.83155e+06	1.89853e+06	1.86378e+06	1.42772e+06	1.67954e+06	1.86462e+06	1.17638	1.30601	1.1102	0.0587397	0.0011678	0.144413
M0QXH0	Thioredoxin, mitochondrial	TXN2	131348	143673	105468	126549	144218	200708	149206	127983	125114	126830	157158	134101	1.23913	1.05733	0.853285	0.294618	0.6066	0.415552
M0QXN6	CREB-regulated transcription coactivator 1	CRTC1	13357	18215.5	18379.4	NA	22857.7	24691	15534.1	22734.2	18596.8	16650.6	23774.3	18955	1.42783	1.1384	0.79729	0.0608859	0.446891	0.154197
M0QXT0	Upstream stimulatory factor 2	USF2	550721	520002	533008	559915	460522	470147	541050	569430	511563	534577	496861	540681	0.929447	1.01142	1.08819	0.340698	0.780713	0.297601
M0QXZ5	Zinc finger protein 428	ZNF428	537386	550143	600821	414777	464118	500817	467368	498343	505010	562784	459904	490241	0.817195	0.8711	1.06596	0.0438219	0.0348824	0.355108
M0QY01		EPS15L1	50864	52091.7	48306.8	NA	54077.7	48960.5	60172.3	61968.5	61026.8	50420.8	51519.1	61055.9	1.02178	1.21093	1.18511	0.751972	0.00687688	0.171424
M0QYT9	Interferon regulatory factor 3	IRF3	2.1452e+06	1.93009e+06	2.0819e+06	2.19634e+06	2.32617e+06	2.30328e+06	2.28674e+06	2.52014e+06	2.3518e+06	2.0524e+06	2.27526e+06	2.38623e+06	1.10859	1.16265	1.04877	0.0600948	0.0244451	0.250516
M0QZ09	NAD-dependent protein deacetylase sirtuin-6	SIRT6	261980	293346	256279	396737	313503	281994	354776	329155	340143	270535	330745	341358	1.22256	1.26179	1.03209	0.187701	0.0156945	0.723718
M0QZ12	GRAM domain-containing protein 1A	GRAMD1A	612331	743991	646231	692689	692716	650456	573759	552016	557991	667518	678620	561255	1.01663	0.84081	0.827054	0.776771	0.0941921	0.00370149
M0QZ70	Intermediate conductance calcium-activated potassium channel protein 4	KCNN4	129578	137263	135290	169349	120325	111560	119737	115840	127741	134044	133744	121106	0.997769	0.903481	0.905501	0.896646	0.0495575	0.587145
M0QZP4	Branched-chain-amino-acid aminotransferase	BCAT2	6273.1	2817.51	11021	NA	3110.89	3997.46	NA	3732.02	6032.98	6703.86	3554.17	4882.5	0.530168	0.728312	1.37374	0.336994	0.69506	0.417746
M0QZQ3	Spectrin beta chain, non-erythrocytic 4	SPTBN4	533854	554121	509886	557419	531433	539314	499622	524705	530022	532620	542722	518117	1.01897	0.97277	0.954663	0.538097	0.419555	0.118278
M0QZR4	Rho guanine nucleotide exchange factor 1	ARHGEF1	9.84941e+06	9.814e+06	1.01446e+07	9.14959e+06	9.1995e+06	9.36675e+06	9.28708e+06	9.47765e+06	9.67601e+06	9.93599e+06	9.23861e+06	9.48025e+06	0.929813	0.954132	1.02615	0.0067311	0.0419306	0.151548
M0R073	Inactive serine/threonine-protein kinase VRK3	VRK3	100040	104246	100743	NA	105574	101711	76092.2	83378.4	83398.9	101676	103642	80956.5	1.01934	0.796218	0.781113	0.48799	0.00889281	0.0065113
M0R0B4	KxDL motif-containing protein 1	KXD1	63381	60076.7	49183.9	NA	67550.6	54650.9	53811.3	51180.8	50464.2	57547.2	61100.8	51818.8	1.06175	0.900457	0.848087	0.690388	0.325717	0.366844
M0R0F0	40S ribosomal protein S5;40S ribosomal protein S5, N-terminally processed	RPS5	2.24357e+07	2.24781e+07	2.19279e+07	1.67647e+07	1.95029e+07	1.72176e+07	1.94286e+07	1.94725e+07	1.95982e+07	2.22806e+07	1.78284e+07	1.94998e+07	0.800177	0.875191	1.09375	0.0370658	0.00164738	0.187439
M0R0N4	AP-2 complex subunit sigma	AP2S1	2.3143e+06	2.41003e+06	2.15774e+06	1.62724e+06	2.26115e+06	2.14233e+06	2.05855e+06	2.0065e+06	2.04014e+06	2.29402e+06	2.01024e+06	2.03506e+06	0.876295	0.887114	1.01235	0.298719	0.0599358	0.847558
M0R0P8	Unconventional myosin-IXb	MYO9B	2.791e+06	2.81513e+06	2.70358e+06	2.5197e+06	2.79352e+06	2.61873e+06	2.78683e+06	2.71486e+06	2.78599e+06	2.7699e+06	2.64398e+06	2.76256e+06	0.954539	0.997348	1.04485	0.25314	0.873088	0.272798
M0R0S1	SH3KBP1-binding protein 1	SHKBP1	277326	267749	282701	277541	284678	302934	246162	245917	246341	275925	288384	246140	1.04515	0.892053	0.853514	0.23862	0.018851	0.0260895
M0R116	Sodium/potassium-transporting ATPase subunit alpha-3	ATP1A3	194760	209778	170844	NA	214962	211485	235796	211204	243465	191794	213223	230155	1.11173	1.20001	1.07941	0.208008	0.0737568	0.222463
M0R122	Epithelial membrane protein 3	EMP3	51098.3	60523.8	48365.1	49994	63227	57214.7	63460.7	48996.5	60711.9	53329	56811.9	57723	1.06531	1.08239	1.01604	0.545046	0.500398	0.898423
M0R176	39S ribosomal protein L51, mitochondrial	MRPL51	367614	402426	427830	415242	375983	394394	466774	454782	505857	399290	395206	475804	0.989773	1.19163	1.20394	0.871287	0.0362774	0.0128613
M0R1U9	Zinc finger and SCAN domain-containing protein 18	ZSCAN18	58506	58629.3	58887.9	NA	62799	51883.5	61023.7	61121.7	65695.5	58674.4	57341.2	62613.6	0.977279	1.06714	1.09195	0.821277	0.117118	0.507041
M0R1Y2	ER lumen protein-retaining receptor;ER lumen protein-retaining receptor 2;ER lumen protein-retaining receptor 1	KDELR1;KDELR2	647627	745961	651955	659918	753139	719653	691264	699910	696380	681848	710903	695851	1.04261	1.02054	0.978827	0.521153	0.674233	0.658927
M0R226	Ribosomal protein L34;39S ribosomal protein L34, mitochondrial	MRPL34	248745	263874	291553	211408	279493	244616	277041	286079	297209	268057	245173	286776	0.914629	1.06983	1.16969	0.384463	0.272454	0.174826
M0R296	Nucleoredoxin-like protein 1	NXNL1	258580	247777	244604	NA	263853	216199	271100	266057	267150	250321	240026	268102	0.958874	1.07104	1.11697	0.721119	0.0429646	0.452448
M0R2A0	ER membrane protein complex subunit 10	EMC10	873687	771625	836802	863411	801410	807030	840549	816570	854982	827371	823950	837367	0.995865	1.01208	1.01628	0.942096	0.760872	0.585207
M0R2B7	DNA polymerase;DNA polymerase delta catalytic subunit	POLD1	3.67332e+06	3.46558e+06	3.16465e+06	4.03571e+06	3.78007e+06	3.85697e+06	3.6176e+06	3.71445e+06	3.66317e+06	3.43452e+06	3.89091e+06	3.66508e+06	1.13289	1.06713	0.941957	0.0833033	0.261622	0.0762417
M0R2C6			151304	154306	132748	110234	121459	106738	149325	137604	150213	146119	112810	145714	0.772041	0.997227	1.29168	0.0145576	0.981543	0.00759182
M0R2K9	Peptidyl-prolyl cis-trans isomerase	FKBP8	362290	330933	359093	391094	389257	318128	343605	365150	273374	350772	366160	327376	1.04387	0.933303	0.894081	0.636127	0.486374	0.363479
M0R2Z9	SURP and G-patch domain-containing protein 2	SUGP2	4.02947e+06	3.87958e+06	3.68311e+06	3.31697e+06	3.74484e+06	3.90775e+06	3.88061e+06	3.70874e+06	4.00125e+06	3.86406e+06	3.65652e+06	3.86353e+06	0.946291	0.999865	1.05661	0.380305	0.998747	0.373216
M0R338	Single-stranded DNA-binding protein 4	SSBP4	112280	81207.9	94620	NA	108629	119815	91223	101422	101904	96036	114222	98182.8	1.18937	1.02235	0.859577	0.190862	0.790141	0.126178
M0R366	Fibronectin type III and SPRY domain-containing protein 1	FSD1	154361	139680	141157	105735	155093	144639	160337	158982	171962	145066	135156	163760	0.931686	1.12887	1.21164	0.558172	0.0421399	0.220895
M0R3D4	Prenylated Rab acceptor protein 1	RABAC1	560016	493684	523757	507950	534177	592278	417899	420840	388933	525819	544802	409224	1.0361	0.77826	0.751142	0.583228	0.0068406	0.0105353
O00115	Deoxyribonuclease-2-alpha	DNASE2	1.91202e+06	2.01554e+06	2.06542e+06	2.69246e+06	2.82416e+06	2.74157e+06	2.79589e+06	2.60611e+06	2.9304e+06	1.99766e+06	2.75273e+06	2.77747e+06	1.37798	1.39036	1.00899	0.000759587	0.00228113	0.843905
O00116	Alkyldihydroxyacetonephosphate synthase, peroxisomal	AGPS	5.6583e+06	5.62309e+06	5.7953e+06	5.58388e+06	5.77355e+06	5.79239e+06	6.20397e+06	6.15042e+06	6.14492e+06	5.69223e+06	5.71661e+06	6.16644e+06	1.00428	1.08331	1.07869	0.79162	0.00771583	0.0178191
O00139	Kinesin-like protein KIF2A	KIF2A	8.39643e+06	8.58335e+06	8.77011e+06	8.17185e+06	8.40526e+06	8.52842e+06	7.76997e+06	7.84866e+06	7.75434e+06	8.5833e+06	8.36851e+06	7.79099e+06	0.974976	0.907692	0.930989	0.226617	0.0112433	0.0221082
O00148	ATP-dependent RNA helicase DDX39A	DDX39A	5.76091e+06	6.10073e+06	5.40024e+06	5.40506e+06	5.95488e+06	5.50719e+06	6.70704e+06	6.41815e+06	6.59114e+06	5.75396e+06	5.62238e+06	6.57211e+06	0.977132	1.14219	1.16892	0.647508	0.049382	0.0208781
O00151	PDZ and LIM domain protein 1	PDLIM1	2.69258e+06	2.28461e+06	2.40583e+06	4.75439e+06	4.27352e+06	4.34075e+06	3.145e+06	3.34398e+06	3.0513e+06	2.46101e+06	4.45622e+06	3.18009e+06	1.81073	1.29219	0.71363	0.000976647	0.01711	0.00166999
O00154	Cytosolic acyl coenzyme A thioester hydrolase	ACOT7	1.08614e+07	1.11089e+07	1.10215e+07	1.17555e+07	1.19231e+07	1.11176e+07	1.12553e+07	1.13768e+07	1.18074e+07	1.09972e+07	1.15988e+07	1.14798e+07	1.0547	1.04388	0.989745	0.121531	0.0807351	0.718982
O00161	Synaptosomal-associated protein 23;Synaptosomal-associated protein	SNAP23	2.72961e+06	2.78251e+06	2.36611e+06	2.32099e+06	2.52784e+06	2.43825e+06	2.10871e+06	2.14394e+06	2.33394e+06	2.62608e+06	2.42903e+06	2.19553e+06	0.924964	0.836049	0.903872	0.276354	0.0525539	0.0676326
O00165	HCLS1-associated protein X-1	HAX1	597933	548960	549167	697089	726233	792465	693594	670900	706215	565353	738596	690236	1.30643	1.22089	0.934525	0.00607329	0.00805637	0.213795
O00170	AH receptor-interacting protein	AIP	3.64974e+06	3.80855e+06	3.85715e+06	4.02952e+06	4.18514e+06	4.00998e+06	4.28635e+06	4.49426e+06	4.50009e+06	3.77181e+06	4.07488e+06	4.4269e+06	1.08035	1.17368	1.08639	0.0244818	0.00230474	0.0177238
O00178	GTP-binding protein 1	GTPBP1	730138	674440	684889	798414	760551	702279	680122	698829	696352	696489	753748	691767	1.08221	0.993221	0.91777	0.166068	0.825993	0.146478
O00186	Syntaxin-binding protein 3	STXBP3	3.75367e+06	3.93002e+06	3.89035e+06	3.60883e+06	3.85024e+06	3.72907e+06	4.00851e+06	4.07986e+06	4.20304e+06	3.85801e+06	3.72938e+06	4.09713e+06	0.966659	1.06198	1.09861	0.223277	0.037493	0.0182021
O00194	Ras-related protein Rab-27B	RAB27B	362817	373710	323071	509723	407682	406365	403871	386982	367483	353199	441257	386112	1.24931	1.09318	0.875028	0.0805081	0.172843	0.222666
O00203	AP-3 complex subunit beta-1	AP3B1	1.31571e+07	1.34111e+07	1.33748e+07	1.24724e+07	1.31285e+07	1.21619e+07	1.33968e+07	1.38496e+07	1.4171e+07	1.33143e+07	1.25876e+07	1.38058e+07	0.945419	1.03692	1.09678	0.120116	0.146603	0.0333605
O00204	Sulfotransferase family cytosolic 2B member 1	SULT2B1	126210	132337	128627	335055	143172	140652	148071	129825	127241	129058	206293	135046	1.59845	1.0464	0.654631	0.314317	0.462796	0.358834
O00231	26S proteasome non-ATPase regulatory subunit 11	PSMD11	2.0575e+07	2.06813e+07	2.10832e+07	1.76539e+07	1.87315e+07	1.89605e+07	2.05307e+07	2.02312e+07	2.07007e+07	2.07798e+07	1.84486e+07	2.04875e+07	0.887816	0.985935	1.11052	0.0231699	0.230808	0.0322945
O00232	26S proteasome non-ATPase regulatory subunit 12	PSMD12	1.05558e+07	1.16599e+07	1.09545e+07	9.38522e+06	1.00677e+07	9.9973e+06	1.08507e+07	1.11992e+07	1.11397e+07	1.10568e+07	9.81673e+06	1.10632e+07	0.887849	1.00058	1.12697	0.0347644	0.968587	0.0198192
O00255	Menin	MEN1	689788	716562	690619	683303	687991	618372	704255	693012	704796	698990	663222	700688	0.94883	1.00243	1.05649	0.256798	0.864616	0.243406
O00257	E3 SUMO-protein ligase CBX4	CBX4	139704	139978	130854	129174	176126	170315	167125	165125	185912	136845	158538	172721	1.15852	1.26216	1.08946	0.292675	0.0107709	0.448961
O00264	Membrane-associated progesterone receptor component 1	PGRMC1	2.8026e+06	2.74965e+06	2.74162e+06	2.86093e+06	3.17183e+06	2.93474e+06	3.00901e+06	3.02099e+06	2.88844e+06	2.76462e+06	2.98917e+06	2.97282e+06	1.08122	1.07531	0.994529	0.124622	0.0217018	0.899427
O00267	Transcription elongation factor SPT5	SUPT5H	2.92266e+07	3.00768e+07	2.89034e+07	2.88631e+07	3.17164e+07	2.90284e+07	2.93138e+07	2.93245e+07	2.89604e+07	2.94023e+07	2.98693e+07	2.91996e+07	1.01589	0.993106	0.977577	0.683225	0.633023	0.550841
O00268	Transcription initiation factor TFIID subunit 4	TAF4	158226	162276	152901	125338	168002	162346	164297	152493	167340	157801	151895	161377	0.962573	1.02266	1.06242	0.669562	0.552984	0.544499
O00273	DNA fragmentation factor subunit alpha	DFFA	4.58683e+06	4.99707e+06	4.9629e+06	4.81664e+06	5.0948e+06	4.61793e+06	5.56158e+06	5.50882e+06	5.3745e+06	4.84893e+06	4.84312e+06	5.48163e+06	0.998802	1.13048	1.13184	0.976084	0.033821	0.0363979
O00287	Regulatory factor X-associated protein	RFXAP	36189	28241.4	37840.1	NA	33545.2	29073.6	33993.6	27533.3	29414.1	34090.2	31309.4	30313.6	0.91843	0.889219	0.968195	0.541501	0.369264	0.751269
O00291	Huntingtin-interacting protein 1	HIP1	3.03499e+06	2.85933e+06	2.9195e+06	3.21433e+06	3.4325e+06	3.45808e+06	2.90007e+06	2.92892e+06	2.89982e+06	2.93794e+06	3.3683e+06	2.9096e+06	1.14648	0.990354	0.863819	0.0111589	0.646802	0.022586
O00299	Chloride intracellular channel protein 1	CLIC1	7.69182e+07	8.0232e+07	7.62461e+07	7.23441e+07	8.1263e+07	7.21875e+07	7.84588e+07	8.31489e+07	8.05746e+07	7.77988e+07	7.52649e+07	8.07275e+07	0.96743	1.03764	1.07258	0.481726	0.183993	0.201937
O00303	Eukaryotic translation initiation factor 3 subunit F	EIF3F	1.28145e+07	1.31508e+07	1.20528e+07	1.07106e+07	1.11211e+07	1.03295e+07	1.12701e+07	1.13911e+07	1.14167e+07	1.26727e+07	1.07204e+07	1.13593e+07	0.845943	0.896356	1.05959	0.00829113	0.0491312	0.106982
O00308	NEDD4-like E3 ubiquitin-protein ligase WWP2	WWP2	209267	225400	203742	160580	182235	150864	192473	205645	197000	212803	164559	198373	0.773296	0.93219	1.20548	0.024854	0.136538	0.0632161
O00330	Pyruvate dehydrogenase protein X component, mitochondrial	PDHX	3.91877e+06	4.15862e+06	4.07778e+06	3.98384e+06	4.16e+06	4.16051e+06	4.58985e+06	4.66102e+06	4.85251e+06	4.05172e+06	4.10145e+06	4701130	1.01227	1.16028	1.14621	0.617347	0.00353322	0.00366039
O00391	Sulfhydryl oxidase 1	QSOX1	187967	219566	203210	172836	195226	173428	221589	211200	183618	203581	180497	205469	0.88661	1.00927	1.13835	0.117683	0.916068	0.145409
O00399	Dynactin subunit 6	DCTN6	981983	1.08816e+06	1.02607e+06	1.01502e+06	1.04865e+06	1.09533e+06	1.03036e+06	1.0081e+06	1.07767e+06	1.03207e+06	1.053e+06	1.03871e+06	1.02028	1.00643	0.986432	0.612095	0.85705	0.670296
O00400	Acetyl-coenzyme A transporter 1	SLC33A1	437881	412057	417741	450224	439232	456828	433930	402409	407235	422559	448762	414525	1.06201	0.980986	0.923708	0.0606855	0.551944	0.0572421
O00401	Neural Wiskott-Aldrich syndrome protein	WASL	3.56509e+06	3.4726e+06	3.31822e+06	2.88096e+06	3.71994e+06	3.38838e+06	3.47398e+06	3.43363e+06	3.38296e+06	3.45197e+06	3.32976e+06	3.43019e+06	0.964597	0.99369	1.03016	0.642578	0.810024	0.684722
O00410	Importin-5	IPO5	2.87409e+07	3.02355e+07	2.79399e+07	2.26203e+07	2.50785e+07	2.34795e+07	2.80116e+07	2.87949e+07	2.83128e+07	2.89721e+07	2.37261e+07	2.83731e+07	0.818929	0.979325	1.19586	0.00745186	0.47651	0.0211371
O00411	DNA-directed RNA polymerase, mitochondrial	POLRMT	1.11522e+06	1.1166e+06	1.11178e+06	1.23333e+06	1.283e+06	1.25877e+06	1.18053e+06	1.21137e+06	1.23071e+06	1.11453e+06	1.25837e+06	1.20754e+06	1.12905	1.08345	0.959606	0.00809662	0.0212366	0.0686211
O00418	Eukaryotic elongation factor 2 kinase	EEF2K	790904	729893	815693	1.24163e+06	1.17553e+06	1.20434e+06	1.28688e+06	1.25944e+06	1.28089e+06	778830	1.20717e+06	1.27574e+06	1.54998	1.63802	1.0568	0.00155346	0.00338087	0.056618
O00425	Insulin-like growth factor 2 mRNA-binding protein 3	IGF2BP3	1.18423e+07	1.26185e+07	1.23169e+07	1.24367e+07	1.30719e+07	1.28027e+07	1.46788e+07	1.4755e+07	1.54574e+07	1.22592e+07	1.27704e+07	1.49637e+07	1.0417	1.22061	1.17175	0.1599	0.0013643	0.002055
O00429	Dynamin-1-like protein	DNM1L	2.1083e+07	2.08733e+07	2.09636e+07	2.04461e+07	2.30485e+07	2.18476e+07	2.17208e+07	2.14303e+07	2.1879e+07	2.09733e+07	2.17808e+07	2.16767e+07	1.0385	1.03354	0.995222	0.401796	0.0180973	0.92677
O00442	RNA 3-terminal phosphate cyclase	RTCA	2.29013e+06	2.35188e+06	2.35588e+06	2.28588e+06	2.45472e+06	2.43414e+06	2.52988e+06	2.50326e+06	2.66207e+06	2.33263e+06	2.39158e+06	2.56507e+06	1.02527	1.09965	1.07254	0.395433	0.0223748	0.0774236
O00443	Phosphatidylinositol 4-phosphate 3-kinase C2 domain-containing subunit alpha	PIK3C2A	1.37111e+06	1.43462e+06	1.42792e+06	1.50484e+06	1.48148e+06	1.47629e+06	1.40071e+06	1.41226e+06	1.35856e+06	1.41122e+06	1.48754e+06	1.39051e+06	1.05408	0.985328	0.934774	0.0510251	0.474682	0.0151346
O00458	Interferon-related developmental regulator 1	IFRD1	112750	99956.1	96265.2	NA	109262	84436.4	130402	121461	139567	102990	96849.2	130477	0.940371	1.26689	1.34722	0.694312	0.0200027	0.231279
O00459	Phosphatidylinositol 3-kinase regulatory subunit beta	PIK3R2	117940	128825	149157	NA	136003	111744	159603	155942	140673	131974	123874	152073	0.93862	1.15229	1.22764	0.649821	0.157896	0.24842
O00461	Golgi integral membrane protein 4	GOLIM4	1.37879e+06	1.32062e+06	1.26074e+06	1.39352e+06	1.50617e+06	1.43216e+06	1.32323e+06	1.31061e+06	1.29155e+06	1.32005e+06	1.44395e+06	1.30846e+06	1.09386	0.99122	0.906168	0.0604324	0.785066	0.0400474
O00468	Agrin;Agrin N-terminal 110 kDa subunit;Agrin C-terminal 110 kDa subunit;Agrin C-terminal 90 kDa fragment;Agrin C-terminal 22 kDa fragment	AGRN	316423	254053	235368	276398	351175	287039	257515	304156	269471	268615	304870	277047	1.13497	1.03139	0.908738	0.329213	0.742781	0.36687
O00479	High mobility group nucleosome-binding domain-containing protein 4	HMGN4	6.31443e+06	6.78386e+06	6.48495e+06	6.538e+06	7.2726e+06	6.5417e+06	8.32336e+06	8.07273e+06	8.4084e+06	6.52775e+06	6.7841e+06	8.26816e+06	1.03927	1.26662	1.21876	0.422286	0.00167631	0.020925
O00483	Cytochrome c oxidase subunit NDUFA4	NDUFA4	3.27762e+06	3.34439e+06	3.16877e+06	2.43802e+06	2.43575e+06	2.34621e+06	2.43159e+06	2.29355e+06	2.47515e+06	3.2636e+06	2.40666e+06	2.4001e+06	0.737426	0.735415	0.997272	0.000151036	0.000730152	0.913284
O00487	26S proteasome non-ATPase regulatory subunit 14	PSMD14	8.6876e+06	9.44933e+06	9.17426e+06	7.33786e+06	8.47009e+06	8.44317e+06	9.00522e+06	8.73229e+06	9.02113e+06	9.10373e+06	8.08371e+06	8.91954e+06	0.887956	0.979768	1.1034	0.108842	0.515713	0.162277
O00488	Zinc finger protein 593	ZNF593	684969	635515	667728	655302	720356	701688	626534	547511	613925	662737	692449	595990	1.04483	0.899285	0.860699	0.294067	0.107582	0.0479802
O00499	Myc box-dependent-interacting protein 1	BIN1	1.02269e+06	1.0197e+06	1.05031e+06	1.25926e+06	1.26687e+06	1.2738e+06	1.09016e+06	1.1269e+06	1.14248e+06	1.0309e+06	1.26664e+06	1.11985e+06	1.22867	1.08628	0.884106	0.000755713	0.0109919	0.00940557
O00505	Importin subunit alpha-4	KPNA3	9.08307e+06	8.55535e+06	9.5656e+06	7.58502e+06	7.58762e+06	7.2338e+06	7.67361e+06	7.94297e+06	8.11948e+06	9.06801e+06	7.46881e+06	7.91202e+06	0.823644	0.87252	1.05934	0.0135695	0.033712	0.0652363
O00506	Serine/threonine-protein kinase 25	STK25	113121	116322	107652	116490	136229	147755	101695	90794.8	99816.9	112365	133491	97435.6	1.18802	0.867134	0.729901	0.127045	0.0339451	0.0291461
O00522	Krev interaction trapped protein 1	KRIT1	259937	280405	261879	232439	253633	271928	229958	219729	239576	267407	252667	229754	0.944877	0.859193	0.909318	0.338944	0.0119827	0.165207
O00560	Syntenin-1	SDCBP	3.75522e+06	4.28172e+06	4.69058e+06	3.29937e+06	3.18416e+06	3.16591e+06	3.53392e+06	3.40355e+06	3.48352e+06	4.2425e+06	3.21648e+06	3.47366e+06	0.758157	0.818776	1.07996	0.0468648	0.0896124	0.0111085
O00562	Membrane-associated phosphatidylinositol transfer protein 1	PITPNM1	42311	39340.2	47882.7	NA	58954.1	53956	56820.8	59424.7	52665.8	43178	56455.1	56303.8	1.3075	1.30399	0.99732	0.0339512	0.0235613	0.962897
O00566	U3 small nucleolar ribonucleoprotein protein MPP10	MPHOSPH10	2.95848e+06	3.11157e+06	3.04251e+06	2.65593e+06	2.90093e+06	2.80812e+06	3.21047e+06	3.2348e+06	3.2832e+06	3.03752e+06	2.78833e+06	3.24282e+06	0.917961	1.06759	1.163	0.0583135	0.030381	0.0221043
O00567	Nucleolar protein 56	NOP56	1.60348e+07	1.72969e+07	1.68441e+07	1.73586e+07	16996172	1.68907e+07	1.96519e+07	1.97522e+07	2.02957e+07	1.67253e+07	1.70818e+07	1.98999e+07	1.02132	1.18981	1.16498	0.441332	0.00720503	0.000363075
O00592	Podocalyxin	PODXL	498696	567884	528075	860231	883160	862227	636105	666675	627570	531552	868539	643450	1.63397	1.21051	0.740842	0.00417275	0.0208716	0.000933414
O00622	Protein CYR61	CYR61	1.19277e+07	1.29259e+07	1.37897e+07	1.95156e+07	2.13853e+07	2.18863e+07	1.71061e+07	1.76526e+07	1.8766e+07	1.28811e+07	2.0929e+07	1.78416e+07	1.62479	1.3851	0.85248	0.00102	0.00476801	0.0253623
O00625	Pirin	PIR	2.61025e+06	2.67297e+06	2.4617e+06	3.46615e+06	2.90192e+06	2.93297e+06	2.5967e+06	2.75475e+06	2.59044e+06	2.58164e+06	3.10035e+06	2.64729e+06	1.20092	1.02543	0.853871	0.071801	0.470676	0.10188
O00629	Importin subunit alpha-3	KPNA4	1.12326e+06	1.19308e+06	1.04946e+06	961344	1.09737e+06	976612	1.05421e+06	1.11826e+06	1.08579e+06	1.12193e+06	1.01177e+06	1.08609e+06	0.901812	0.96805	1.07345	0.137564	0.500902	0.218628
O00635	E3 ubiquitin-protein ligase TRIM38	TRIM38	526253	506824	487680	565133	597574	534204	548239	522417	529154	506919	565637	533270	1.11583	1.05198	0.942778	0.0571272	0.135798	0.207303
O00743	Serine/threonine-protein phosphatase 6 catalytic subunit;Serine/threonine-protein phosphatase 6 catalytic subunit, N-terminally processed	PPP6C	5.92015e+06	5.85354e+06	6.25916e+06	5.50507e+06	5.37352e+06	5.48166e+06	5.54097e+06	5.82941e+06	5.7799e+06	6.01095e+06	5.45342e+06	5.71676e+06	0.907247	0.951057	1.04829	0.0311276	0.131814	0.077466
O00754	Lysosomal alpha-mannosidase;Lysosomal alpha-mannosidase A peptide;Lysosomal alpha-mannosidase B peptide;Lysosomal alpha-mannosidase C peptide;Lysosomal alpha-mannosidase D peptide;Lysosomal alpha-mannosidase E peptide	MAN2B1	1.66121e+06	1.6156e+06	1.6412e+06	1.76869e+06	1.79773e+06	1.70158e+06	1.74368e+06	1.78062e+06	1.81049e+06	1.63934e+06	1.756e+06	1.77826e+06	1.07116	1.08474	1.01268	0.0341797	0.00500606	0.55583
O00762	Ubiquitin-conjugating enzyme E2 C	UBE2C	2.91148e+06	2.96338e+06	3.03654e+06	2.56888e+06	2.59562e+06	2.5848e+06	1.42657e+06	1.4368e+06	1.41675e+06	2.97047e+06	2.5831e+06	1.42671e+06	0.869594	0.480297	0.552324	0.00525473	7.17e-05	9.97e-08
O00764	Pyridoxal kinase	PDXK	1.69966e+06	1.52078e+06	1.90404e+06	3.01249e+06	1.74468e+06	1.78209e+06	1.69306e+06	1.72692e+06	1.69098e+06	1.70816e+06	2.17976e+06	1.70366e+06	1.27608	0.997363	0.781581	0.355007	0.983488	0.35541
O00767	Acyl-CoA desaturase	SCD	3.13125e+06	2.84265e+06	3.4925e+06	2.86971e+06	2.94066e+06	2.47072e+06	2.34584e+06	2.59337e+06	2.64547e+06	3.15547e+06	2.76036e+06	2.52823e+06	0.874787	0.801221	0.915904	0.174521	0.044753	0.269143
O14494	Lipid phosphate phosphohydrolase 1	PPAP2A	190740	230332	237681	175365	168213	203393	226289	228350	205261	219584	182324	219967	0.830314	1.00174	1.20646	0.110603	0.950266	0.0600215
O14497	AT-rich interactive domain-containing protein 1A	ARID1A	2.58205e+06	2.68456e+06	2.75739e+06	2.66182e+06	2.8549e+06	2.75093e+06	2.80832e+06	2.82868e+06	2.86145e+06	2.67467e+06	2.75589e+06	2.83282e+06	1.03037	1.05913	1.02792	0.34337	0.0841342	0.299843
O14523	C2 domain-containing protein 2-like	C2CD2L	64263.9	69744.5	71119.1	76749.8	66943.5	73992.9	70934.5	67819.1	68332.4	68375.8	72562.1	69028.7	1.06122	1.00955	0.951305	0.320518	0.784054	0.359145
O14524	Transmembrane protein 194A	TMEM194A	1.55491e+06	1.4654e+06	1.53586e+06	1.58555e+06	1.64948e+06	1.53427e+06	1.66813e+06	1.693e+06	1.74583e+06	1.51872e+06	1.58977e+06	1.70232e+06	1.04678	1.12089	1.0708	0.175916	0.0087539	0.0607343
O14530	Thioredoxin domain-containing protein 9	TXNDC9	2.97352e+06	3.14745e+06	2.92846e+06	3.42343e+06	3.53163e+06	3.56135e+06	3.00374e+06	2.93104e+06	2.9707e+06	3.01648e+06	3.50547e+06	2.9685e+06	1.16211	0.984094	0.846818	0.00835852	0.557769	0.000872938
O14548	Cytochrome c oxidase subunit 7A-related protein, mitochondrial	COX7A2L	1.05343e+06	1.16245e+06	1.13506e+06	873043	1.03045e+06	931432	1.01415e+06	998980	1.05213e+06	1.11698e+06	944975	1.02175e+06	0.846009	0.914747	1.08125	0.0515316	0.0770466	0.233013
O14561	Acyl carrier protein, mitochondrial;Acyl carrier protein	NDUFAB1	2.73612e+06	2.2399e+06	3.19244e+06	1.79017e+06	1.65687e+06	1.29509e+06	2.63026e+06	3.17589e+06	3.19403e+06	2.72282e+06	1.58071e+06	3.00006e+06	0.580542	1.10182	1.89792	0.0186654	0.448977	0.00795818
O14578	Citron Rho-interacting kinase	CIT	6.13459e+06	6.16115e+06	6.20293e+06	6.18913e+06	6.81366e+06	6.63656e+06	5.66552e+06	5.56857e+06	5.36313e+06	6.16622e+06	6.54645e+06	5.5324e+06	1.06166	0.897211	0.8451	0.174334	0.0183088	0.0129078
O14613	Cdc42 effector protein 2	CDC42EP2	62536	50478.9	64776.2	NA	59657.5	55124.3	63253.7	56104.7	57239.7	59263.7	57390.9	58866	0.968398	0.99329	1.0257	0.779119	0.981289	0.683735
O14617	AP-3 complex subunit delta-1	AP3D1	7.97491e+06	8.41978e+06	8.24794e+06	8.94866e+06	8.72921e+06	8.62661e+06	8.96527e+06	8.95487e+06	9.22688e+06	8.21421e+06	8.76816e+06	9.04901e+06	1.06744	1.10163	1.03203	0.0327065	0.0104979	0.0970482
O14646	Chromodomain-helicase-DNA-binding protein 1	CHD1	1.95835e+06	1.77139e+06	1.71151e+06	1.56115e+06	1.59895e+06	1.50591e+06	1.71871e+06	1.79231e+06	1.72741e+06	1.81375e+06	1.55534e+06	1.74614e+06	0.857523	0.962723	1.12268	0.047219	0.466982	0.00740448
O14647	Chromodomain-helicase-DNA-binding protein 2	CHD2	1.66729e+06	1.49016e+06	1.70502e+06	1.61765e+06	1.4881e+06	1.65758e+06	1.68178e+06	1.71463e+06	1.68358e+06	1.62082e+06	1.58778e+06	1.69333e+06	0.97961	1.04473	1.06648	0.726563	0.38952	0.17938
O14656	Torsin-1A	TOR1A	795638	841380	750494	1.02904e+06	1.68821e+06	1.8791e+06	966632	916766	968930	795838	1.53212e+06	950776	1.92516	1.19469	0.620563	0.0739125	0.0164515	0.137142
O14657	Torsin-1B	TOR1B	639492	715413	769962	609102	599461	587078	727440	750158	798090	708289	598547	758563	0.84506	1.07098	1.26734	0.0866905	0.32779	0.00658409
O14672	Disintegrin and metalloproteinase domain-containing protein 10	ADAM10	1.23016e+06	1.15258e+06	1.12338e+06	1.1359e+06	1.11618e+06	1.16566e+06	1.09773e+06	1.06665e+06	1.12562e+06	1.1687e+06	1.13925e+06	1.09667e+06	0.974795	0.938363	0.962625	0.467459	0.130505	0.132115
O14684	Prostaglandin E synthase	PTGES	251901	250501	257495	896645	273128	320910	240825	425235	240784	253299	496894	302281	1.96169	1.19338	0.608341	0.293591	0.539678	0.423837
O14686	Histone-lysine N-methyltransferase 2D	KMT2D	177654	168898	155322	53389.4	165059	169632	151380	162606	173075	167291	129360	162354	0.773263	0.970486	1.25505	0.424683	0.615645	0.456402
O14713	Integrin beta-1-binding protein 1	ITGB1BP1	35879	51699.5	37641.2	NA	47255	47456.5	37718.6	36059.1	31009.5	41739.9	47355.8	34929.1	1.13454	0.836826	0.737589	0.346904	0.283812	0.0349403
O14733	Dual specificity mitogen-activated protein kinase kinase 7	MAP2K7	876760	860886	890686	NA	924740	867588	785414	769846	773302	876111	896164	776187	1.02289	0.885947	0.866122	0.610826	0.00115765	0.129016
O14737	Programmed cell death protein 5	PDCD5	2.6309e+07	2.74453e+07	2.43289e+07	2.15205e+07	2.33867e+07	2.20744e+07	2.43959e+07	2.33263e+07	2.49443e+07	2.60277e+07	2.23272e+07	2.42221e+07	0.857825	0.930628	1.08487	0.0287202	0.173191	0.0635256
O14744	Protein arginine N-methyltransferase 5;Protein arginine N-methyltransferase 5, N-terminally processed	PRMT5	1.23221e+07	1.3459e+07	12860997	1.24654e+07	1.32662e+07	12536616	1.32208e+07	1.32818e+07	1.32535e+07	1.28807e+07	1.27561e+07	1.3252e+07	0.990326	1.02883	1.03888	0.784879	0.37209	0.191511
O14745	Na(+)/H(+) exchange regulatory cofactor NHE-RF1	SLC9A3R1	6.31949e+06	7.15767e+06	6.82396e+06	6.17177e+06	6.84353e+06	6.58628e+06	6.36271e+06	6.06582e+06	6.28246e+06	6.76704e+06	6.53386e+06	6.237e+06	0.965542	0.921673	0.954565	0.504523	0.144695	0.267805
O14763	Tumor necrosis factor receptor superfamily member 10B	TNFRSF10B	140097	150493	142077	236970	162605	181069	163111	183786	192961	144222	193548	179953	1.34201	1.24775	0.929759	0.123352	0.0325666	0.648237
O14773	Tripeptidyl-peptidase 1	TPP1	2.11739e+06	2.06472e+06	2.22543e+06	2.06739e+06	2.29704e+06	2.14206e+06	2.58387e+06	2.68236e+06	2.75196e+06	2.13585e+06	2.16883e+06	2.67273e+06	1.01544	1.25137	1.23234	0.717742	0.00163865	0.00804885
O14776	Transcription elongation regulator 1	TCERG1	1.61643e+07	1.68193e+07	1.64402e+07	1.43169e+07	1.57154e+07	1.47891e+07	1.65932e+07	1.72803e+07	1.71005e+07	1.64746e+07	1.49405e+07	1.69914e+07	0.906878	1.03137	1.13727	0.0529035	0.139239	0.0269411
O14777	Kinetochore protein NDC80 homolog	NDC80	8.08835e+06	8.45098e+06	8.17138e+06	9.94532e+06	9.26782e+06	8.80874e+06	6.99198e+06	7.18493e+06	6.68951e+06	8.23691e+06	9.34062e+06	6.95547e+06	1.134	0.844427	0.744647	0.0569644	0.00422308	0.00423186
O14787	Transportin-2	TNPO2	1.53768e+06	1.53855e+06	1.60327e+06	1.68073e+06	1.74189e+06	1.50259e+06	1.65721e+06	1.76826e+06	1.78551e+06	1.55983e+06	1.64174e+06	1.737e+06	1.05251	1.11358	1.05802	0.384635	0.0251441	0.332981
O14802	DNA-directed RNA polymerase III subunit RPC1	POLR3A	874004	822713	833073	953991	917607	900203	938841	940293	905414	843263	923934	928183	1.09566	1.1007	1.0046	0.0222166	0.01649	0.834443
O14818	Proteasome subunit alpha type-7	PSMA7	8.46682e+07	3.36247e+07	2.22258e+07	2.26763e+07	2.32624e+07	2.38974e+07	24721846	2.31079e+07	2.51462e+07	4.68396e+07	2.32787e+07	2.43253e+07	0.496988	0.519332	1.04496	0.306688	0.337563	0.235401
O14828	Secretory carrier-associated membrane protein 3	SCAMP3	6.23787e+06	7.17207e+06	5.99738e+06	7.06383e+06	7.40699e+06	8.45319e+06	6.82466e+06	6.75527e+06	6.62265e+06	6.46911e+06	7.64134e+06	6.73419e+06	1.1812	1.04098	0.881285	0.0945731	0.511891	0.144834
O14841	5-oxoprolinase	OPLAH	194810	182863	191672	200838	205313	209686	213107	205059	204467	189782	205279	207545	1.08166	1.0936	1.01104	0.0324265	0.0221223	0.580789
O14867	Transcription regulator protein BACH1	BACH1	154958	158987	158952	221498	194269	200634	147912	163938	154455	157632	205467	155435	1.30346	0.98606	0.756494	0.0180305	0.67325	0.00606272
O14879	Interferon-induced protein with tetratricopeptide repeats 3	IFIT3	928292	804464	902318	3.87307e+06	2.86614e+06	2.78088e+06	892437	947690	904083	878358	3.17336e+06	914737	3.61283	1.04142	0.288255	0.00260932	0.446809	0.00606191
O14907	Tax1-binding protein 3	TAX1BP3	522052	564418	547826	454142	602260	568673	598598	526546	466456	544765	541692	530533	0.994357	0.973875	0.979401	0.900874	0.714099	0.875578
O14908	PDZ domain-containing protein GIPC1	GIPC1	2.60342e+06	2.78988e+06	2.71623e+06	2.70515e+06	2.94515e+06	2.81549e+06	2.45736e+06	2.4689e+06	2.47345e+06	2.70318e+06	2.82193e+06	2.46657e+06	1.04393	0.91247	0.87407	0.251548	0.0443057	0.0312973
O14920	Inhibitor of nuclear factor kappa-B kinase subunit beta	IKBKB	661058	641871	614034	685037	685782	644811	626852	655032	637877	638988	671877	639920	1.05147	1.00146	0.952437	0.164736	0.9481	0.127067
O14925	Mitochondrial import inner membrane translocase subunit Tim23;Putative mitochondrial import inner membrane translocase subunit Tim23B	TIMM23;TIMM23B	2.14619e+06	2.2681e+06	2.13301e+06	2.30406e+06	2.36977e+06	2.30701e+06	2.09747e+06	2.25174e+06	2.07452e+06	2.18243e+06	2.32695e+06	2.14124e+06	1.06622	0.981127	0.920194	0.062428	0.583473	0.0691063
O14929	Histone acetyltransferase type B catalytic subunit	HAT1	3.86317e+06	3.50522e+06	3.61735e+06	2.77457e+06	3.40178e+06	3.22718e+06	3.01424e+06	3.00095e+06	2.74413e+06	3.66191e+06	3.13451e+06	2.91978e+06	0.855976	0.797337	0.931494	0.105469	0.00573491	0.392798
O14933	Ubiquitin/ISG15-conjugating enzyme E2 L6	UBE2L6	52505.5	46142.6	60405.9	103562	72831.2	84459.8	50118.9	54762.1	54137.9	53018	86951.1	53006.3	1.64003	0.999779	0.60961	0.0212556	0.955683	0.0339786
O14936	Peripheral plasma membrane protein CASK	CASK	1.17339e+06	1.19313e+06	1.16238e+06	1.25487e+06	1.23895e+06	1.22436e+06	1.26153e+06	1.28022e+06	1.31458e+06	1.1763e+06	1.23939e+06	1.28544e+06	1.05364	1.09278	1.03715	0.00753569	0.00584529	0.0742204
O14939	Phospholipase D2	PLD2	87356.4	88043.9	85814.9	153958	91471.3	92229	99163.9	104378	110811	87071.7	112553	104784	1.29264	1.20342	0.93098	0.320239	0.0240147	0.833671
O14949	Cytochrome b-c1 complex subunit 8	UQCRQ	2.67007e+06	3.07623e+06	3.21548e+06	3.1411e+06	3.69036e+06	3.31336e+06	4.49721e+06	4.30367e+06	4.87524e+06	2.98726e+06	3.3816e+06	4.55871e+06	1.13201	1.52605	1.34809	0.16624	0.00519654	0.00877391
O14964	Hepatocyte growth factor-regulated tyrosine kinase substrate	HGS	1.15398e+07	1.21403e+07	1.17223e+07	1.1643e+07	1.25157e+07	1.2452e+07	1.25431e+07	1.27333e+07	1.26732e+07	1.18008e+07	1.22036e+07	1.26499e+07	1.03413	1.07195	1.03657	0.306544	0.0345732	0.255921
O14965	Aurora kinase A	AURKA	536202	497733	503377	481200	483637	568731	385715	414885	283694	512438	511189	361432	0.997564	0.705319	0.707041	0.939408	0.0846784	0.0738002
O14966	Ras-related protein Rab-7L1	RAB29	111060	123901	117143	127514	158252	179297	133340	136472	151378	117368	155021	140397	1.32081	1.19621	0.905662	0.102523	0.0253314	0.466371
O14967	Calmegin	CLGN	413288	463323	374753	431727	475541	459435	443135	400847	400631	417121	455568	414871	1.09217	0.994605	0.910669	0.275356	0.970689	0.100889
O14974	Protein phosphatase 1 regulatory subunit 12A	PPP1R12A	1.71902e+07	1.8337e+07	1.70268e+07	1.70156e+07	1.68489e+07	1.62032e+07	1.8097e+07	1.80579e+07	1.84982e+07	1.7518e+07	1.66892e+07	1.82177e+07	0.95269	1.03994	1.09158	0.169106	0.224919	0.0137401
O14975	Very long-chain acyl-CoA synthetase	SLC27A2	359928	434152	394895	583192	416220	551485	499534	519123	512977	396325	516966	510545	1.3044	1.2882	0.987579	0.115551	0.0370602	0.985822
O14976	Cyclin-G-associated kinase	GAK	5.05338e+06	5.08264e+06	5.1921e+06	4.77561e+06	5.01391e+06	4.95684e+06	5.08851e+06	5.19218e+06	5.24422e+06	5.10937e+06	4.91545e+06	5.17497e+06	0.962047	1.01284	1.0528	0.100502	0.351875	0.0511503
O14980	Exportin-1	XPO1	2.09155e+07	2.22461e+07	2.04604e+07	2.0905e+07	2.23883e+07	2.16181e+07	2.35605e+07	2.31336e+07	2.33448e+07	2.12073e+07	2.16371e+07	2.33463e+07	1.02027	1.10086	1.07899	0.561042	0.0554881	0.0527688
O15013	Rho guanine nucleotide exchange factor 10	ARHGEF10	1.60172e+06	1.48509e+06	1.55461e+06	1.2378e+06	1.55596e+06	1.48636e+06	1.38858e+06	1.40257e+06	1.36426e+06	1.54714e+06	1.42671e+06	1.38513e+06	0.922156	0.895286	0.970862	0.34703	0.0262886	0.756858
O15014	Zinc finger protein 609	ZNF609	798609	849101	761649	912383	858514	796560	792922	832652	824295	803120	855819	816623	1.06562	1.01681	0.954201	0.281636	0.652388	0.369241
O15015	Zinc finger protein 646	ZNF646	101858	105985	106288	97274.8	123321	143893	115444	137558	109055	104710	121496	120686	1.16031	1.15257	0.993332	0.354214	0.1846	0.993913
O15020	Spectrin beta chain, non-erythrocytic 2	SPTBN2	265235	248851	308200	283264	415050	391118	367219	370446	312361	274095	363144	350009	1.32488	1.27696	0.963829	0.13495	0.0443945	0.854314
O15031	Plexin-B2	PLXNB2	1.63781e+06	1.77698e+06	1.70492e+06	1.70152e+06	1.66071e+06	1.77387e+06	1.83312e+06	1.86754e+06	1.82752e+06	1.70657e+06	1.71203e+06	1.84273e+06	1.0032	1.07978	1.07634	0.917085	0.0718388	0.0489981
O15037	Protein KHNYN	KHNYN	250480	256293	237320	NA	261086	272397	277431	253305	283044	248031	266741	271260	1.07544	1.09365	1.01694	0.107409	0.106458	0.719798
O15040	Tectonin beta-propeller repeat-containing protein 2	TECPR2	176679	170454	185301	158446	180090	166903	186685	215951	202694	177478	168480	201777	0.949299	1.13691	1.19763	0.30935	0.0744791	0.0335821
O15042	U2 snRNP-associated SURP motif-containing protein	U2SURP	8.9366e+06	9.64631e+06	9.37099e+06	7.87039e+06	8.56798e+06	8.49072e+06	9.30928e+06	9.20794e+06	9.43553e+06	9.31797e+06	8.3097e+06	9.31758e+06	0.891793	0.999959	1.12129	0.0319853	0.987558	0.0429691
O15047	Histone-lysine N-methyltransferase SETD1A	SETD1A	160612	154717	179080	152803	163683	136393	165149	179883	169086	164803	150960	171373	0.916003	1.03987	1.13522	0.270391	0.480643	0.120525
O15056	Synaptojanin-2	SYNJ2	1.83956e+06	1.79277e+06	1.78471e+06	1.78918e+06	2.02862e+06	2.04668e+06	1.91515e+06	1.89531e+06	1.96923e+06	1.80568e+06	1.95483e+06	1.92656e+06	1.0826	1.06694	0.98554	0.211947	0.0129125	0.798879
O15061	Synemin	SYNM	3.10036e+06	3.05784e+06	3.00509e+06	2.93597e+06	2.8762e+06	3.00529e+06	3.19705e+06	3.23072e+06	3.30157e+06	3.05443e+06	2.93916e+06	3.24312e+06	0.96226	1.06178	1.10342	0.0752223	0.0102411	0.0043775
O15063	Uncharacterized protein KIAA0355	KIAA0355	246800	228400	289694	281373	236850	274967	218064	237385	225542	254965	264397	226997	1.03699	0.890306	0.858546	0.687637	0.246648	0.0912879
O15066	Kinesin-like protein KIF3B;Kinesin-like protein KIF3B, N-terminally processed	KIF3B	833610	778886	782442	779041	736814	753109	790819	757722	723081	798312	756321	757208	0.9474	0.94851	1.00117	0.125629	0.19452	0.981381
O15067	Phosphoribosylformylglycinamidine synthase	PFAS	1.61453e+07	1.61691e+07	1.53575e+07	1.47333e+07	1.50239e+07	1.52342e+07	1.59152e+07	1.57214e+07	1.55713e+07	1.58906e+07	1.49971e+07	1.5736e+07	0.943772	0.990268	1.04927	0.0553889	0.640121	0.0192742
O15084	Serine/threonine-protein phosphatase 6 regulatory ankyrin repeat subunit A	ANKRD28	245766	249976	239352	187533	227446	238098	246909	253867	241560	245031	217693	247445	0.888427	1.00985	1.13667	0.231391	0.637536	0.206946
O15085	Rho guanine nucleotide exchange factor 11	ARHGEF11	377224	392445	354103	417764	413425	430625	400269	400489	419049	374591	420605	406602	1.12284	1.08546	0.966709	0.0447721	0.0916727	0.160026
O15091	Mitochondrial ribonuclease P protein 3	KIAA0391	601706	515949	592692	575287	630413	664479	534168	541812	560208	570116	623393	545396	1.09345	0.956641	0.874883	0.23752	0.483811	0.0759794
O15111	Inhibitor of nuclear factor kappa-B kinase subunit alpha	CHUK	643417	706769	674913	648003	659190	646588	599441	585009	570239	675033	651260	584896	0.964783	0.866471	0.898099	0.323218	0.0181095	0.00882297
O15116	U6 snRNA-associated Sm-like protein LSm1	LSM1	1.24555e+06	1.17251e+06	1.11725e+06	1.00539e+06	1.0687e+06	1.01083e+06	1.2369e+06	1.13842e+06	1.15772e+06	1.17844e+06	1.0283e+06	1.17768e+06	0.872599	0.999358	1.14527	0.029268	0.994499	0.0152163
O15118	Niemann-Pick C1 protein	NPC1	2.01567e+06	1.93668e+06	2.10175e+06	1.63649e+06	1.87379e+06	1.80037e+06	1.99032e+06	2.12208e+06	2.12836e+06	2.01803e+06	1.77022e+06	2.08025e+06	0.8772	1.03083	1.17514	0.0603896	0.398045	0.0362342
O15121	Sphingolipid delta(4)-desaturase DES1	DEGS1	90462.6	102362	81886.6	54061.1	63848.2	69680.7	66556.7	84044.7	72736.4	91570.3	62530	74445.9	0.682863	0.812992	1.19056	0.0184516	0.0914453	0.157757
O15126	Secretory carrier-associated membrane protein 1	SCAMP1	963177	1.07918e+06	950989	1.02428e+06	1.08028e+06	954789	1.12165e+06	1.19392e+06	1.04417e+06	997781	1.01978e+06	1.11991e+06	1.02205	1.1224	1.09819	0.70166	0.107141	0.151374
O15127	Secretory carrier-associated membrane protein 2	SCAMP2	1.64226e+06	1.35287e+06	1.36294e+06	1.22132e+06	1.46243e+06	1.42896e+06	1.31813e+06	1.28754e+06	1.36165e+06	1.45269e+06	1.3709e+06	1.32244e+06	0.943698	0.910338	0.964649	0.539703	0.289134	0.623348
O15143	Actin-related protein 2/3 complex subunit 1B	ARPC1B	1.20867e+06	1.20319e+06	1.42938e+06	1.19496e+06	963764	1.17591e+06	1.20817e+06	1.31586e+06	1.51285e+06	1.28042e+06	1.11154e+06	1.34563e+06	0.868112	1.05093	1.21059	0.188121	0.605266	0.115077
O15144	Actin-related protein 2/3 complex subunit 2	ARPC2	3.10813e+07	3.21053e+07	3.2593e+07	2.85917e+07	3.03058e+07	3.12464e+07	3.37809e+07	3.37234e+07	3.40912e+07	3.19265e+07	3.0048e+07	3.38652e+07	0.94116	1.06072	1.12704	0.128601	0.0452023	0.0418306
O15145	Actin-related protein 2/3 complex subunit 3	ARPC3	1.45995e+07	1.5251e+07	1.48946e+07	1.31525e+07	1.37849e+07	1.38241e+07	1.54795e+07	1.47789e+07	1.58417e+07	1.4915e+07	1.35872e+07	1.53667e+07	0.910972	1.03028	1.13097	0.0118393	0.297618	0.0103815
O15160	DNA-directed RNA polymerases I and III subunit RPAC1	POLR1C	2.63043e+06	2.57313e+06	2.59993e+06	2.46806e+06	2.5194e+06	2.62915e+06	2.36196e+06	2.42046e+06	2.49685e+06	2.60116e+06	2.53887e+06	2.42643e+06	0.976052	0.932823	0.955711	0.317765	0.0353354	0.141418
O15164	Transcription intermediary factor 1-alpha	TRIM24	242255	222347	214733	169668	230975	225131	222777	223620	230794	226445	208591	225730	0.921157	0.996845	1.08217	0.464496	0.961787	0.466425
O15173	Membrane-associated progesterone receptor component 2	PGRMC2	4.33559e+06	4.83594e+06	5.03633e+06	5.02107e+06	5.24868e+06	5.42617e+06	5.64095e+06	5.73239e+06	5.79587e+06	4.73595e+06	5.23197e+06	5.72307e+06	1.10474	1.20843	1.09386	0.138357	0.0468431	0.0445799
O15212	Prefoldin subunit 6	PFDN6	6.95211e+06	7.78028e+06	7.11135e+06	7.24361e+06	7.63149e+06	7.26889e+06	7.4273e+06	7.21653e+06	7.24922e+06	7.28125e+06	7.38133e+06	7.29768e+06	1.01375	1.00226	0.988668	0.729722	0.932186	0.597832
O15213	WD repeat-containing protein 46	WDR46	2.5437e+06	2.65325e+06	2.61372e+06	2.72391e+06	2.70568e+06	2.89373e+06	3.29084e+06	3.34047e+06	3.36459e+06	2.60356e+06	2.77444e+06	3.33196e+06	1.06563	1.27977	1.20095	0.0777395	0.000365997	0.00856315
O15226	NF-kappa-B-repressing factor	NKRF	4.44199e+06	4.44954e+06	4.28954e+06	4.50528e+06	4.46255e+06	4.46062e+06	4.40356e+06	4.61239e+06	4.56324e+06	4.39369e+06	4.47615e+06	4.5264e+06	1.01877	1.0302	1.01123	0.253566	0.18353	0.518078
O15228	Dihydroxyacetone phosphate acyltransferase	GNPAT	873768	1.01311e+06	949255	1.18882e+06	1.0836e+06	1.10184e+06	1.01309e+06	1.02005e+06	938509	945378	1.12475e+06	990553	1.18974	1.04779	0.880685	0.0338984	0.406688	0.0316025
O15230	Laminin subunit alpha-5	LAMA5	529521	556561	434508	677079	505378	632933	429982	517396	479676	506863	605130	475685	1.19387	0.938487	0.786087	0.208289	0.551709	0.0988785
O15234	Protein CASC3	CASC3	676893	786205	811313	726506	773688	754522	810805	815604	847325	758137	751572	824578	0.991341	1.08764	1.09714	0.927025	0.257102	0.0178475
O15235	28S ribosomal protein S12, mitochondrial	MRPS12	2.83106e+06	2.98927e+06	2.99154e+06	2.51065e+06	2.87949e+06	2.60745e+06	3.1413e+06	3.31708e+06	3.38381e+06	2.93729e+06	2.66586e+06	3.28073e+06	0.907593	1.11692	1.23065	0.123072	0.019787	0.0194244
O15240	Neurosecretory protein VGF;Neuroendocrine regulatory peptide-1;Neuroendocrine regulatory peptide-2;Antimicrobial peptide VGF[554-577]	VGF	750210	734729	789661	NA	467297	470398	670813	714652	773954	758200	468847	719806	0.618369	0.949362	1.53527	0.00161571	0.336262	0.00892633
O15254	Peroxisomal acyl-coenzyme A oxidase 3	ACOX3	198487	205874	208010	220718	243768	244200	210111	217642	237313	204123	236228	221689	1.15728	1.08605	0.93845	0.0339921	0.140825	0.265565
O15258	Protein RER1	RER1	2.76994e+06	3.08694e+06	3.0119e+06	2.76132e+06	3012814	3.16741e+06	3.01219e+06	2.97041e+06	3.24557e+06	2.95626e+06	2.98052e+06	3.07606e+06	1.0082	1.04052	1.03206	0.890138	0.404117	0.546148
O15269	Serine palmitoyltransferase 1	SPTLC1	6.71435e+06	6.94725e+06	6.73718e+06	6.2237e+06	6.63951e+06	6.64522e+06	6.47531e+06	6.6263e+06	6.74982e+06	6.7996e+06	6.50281e+06	6.61714e+06	0.956352	0.973167	1.01758	0.162672	0.168507	0.524016
O15270	Serine palmitoyltransferase 2	SPTLC2	1.20639e+06	1.24184e+06	1.2165e+06	1.1601e+06	1.43895e+06	1.38255e+06	1.45836e+06	1.4569e+06	1.4181e+06	1.22158e+06	1.3272e+06	1.44445e+06	1.08647	1.18245	1.08834	0.355952	0.000187864	0.310597
O15287	Fanconi anemia group G protein	FANCG	86801.1	87749.9	100828	316782	91676.4	112187	96748.3	110683	96399.6	91793	173549	101277	1.89065	1.10332	0.583566	0.336146	0.211335	0.423881
O15294	UDP-N-acetylglucosamine--peptide N-acetylglucosaminyltransferase 110 kDa subunit	OGT	4.40749e+06	4.18003e+06	4.2649e+06	4.90637e+06	5.08248e+06	4.98993e+06	4.4583e+06	4.34966e+06	4.15515e+06	4.28414e+06	4.99293e+06	4.32104e+06	1.16544	1.00861	0.865432	0.00211584	0.762265	0.00876871
O15305	Phosphomannomutase 2;Phosphomannomutase	PMM2	3.53708e+06	3.86362e+06	3.66916e+06	4.03527e+06	3.6225e+06	3.74877e+06	3.76745e+06	3.99648e+06	3.85841e+06	3.68995e+06	3.80218e+06	3.87411e+06	1.03041	1.04991	1.01892	0.510632	0.196763	0.626892
O15344	E3 ubiquitin-protein ligase Midline-1	MID1	544883	469076	538160	585489	448906	569240	490091	525589	471766	517373	534545	495815	1.03319	0.958332	0.927547	0.790424	0.51798	0.506034
O15347	High mobility group protein B3	HMGB3	6.85696e+06	7.44568e+06	7.09235e+06	7.41988e+06	8.29173e+06	8.27794e+06	8.60602e+06	8.92674e+06	8.63358e+06	7.13166e+06	7.99651e+06	8.72211e+06	1.12127	1.22301	1.09074	0.0704683	0.00531568	0.128505
O15355	Protein phosphatase 1G	PPM1G	1.33899e+07	1.37607e+07	1.38925e+07	1.12329e+07	1.19449e+07	1.17113e+07	1.35806e+07	1.39384e+07	1.34897e+07	1.3681e+07	1.16297e+07	1.36695e+07	0.850061	0.999161	1.1754	0.00324948	0.958843	0.00381103
O15357	Phosphatidylinositol 3,4,5-trisphosphate 5-phosphatase 2	INPPL1	872490	933868	896153	865347	946883	921411	936992	941431	942466	900837	911214	940296	1.01152	1.0438	1.03192	0.755391	0.159143	0.351389
O15360	Fanconi anemia group A protein	FANCA	31021.4	31548.4	33169.7	36781.5	34214.7	38711.1	44756.9	36824.1	35471.7	31913.2	36569.1	39017.6	1.14589	1.22262	1.06695	0.0428516	0.103538	0.506194
O15371	Eukaryotic translation initiation factor 3 subunit D	EIF3D	7.95425e+06	8.34918e+06	8.12066e+06	6.63859e+06	6.97889e+06	6.9528e+06	7.15329e+06	7.28614e+06	7.37037e+06	8.14137e+06	6.85676e+06	7.26993e+06	0.842212	0.892962	1.06026	0.00139501	0.0044814	0.0471602
O15379	Histone deacetylase 3	HDAC3	100387	105782	111855	86339.6	101554	73946.4	102579	96186.6	123533	106008	87280.1	107433	0.823335	1.01344	1.2309	0.148082	0.923087	0.152951
O15381	Nuclear valosin-containing protein-like	NVL	227303	232106	257878	256794	294249	257816	229886	261648	219891	239096	269620	237142	1.12766	0.991827	0.879541	0.115422	0.892593	0.135149
O15392	Baculoviral IAP repeat-containing protein 5	BIRC5	328807	278639	297505	309393	238931	236564	195220	248964	204817	301650	261629	216334	0.867325	0.717167	0.826873	0.23335	0.0254926	0.180001
O15397	Importin-8	IPO8	2.33186e+06	2.43836e+06	2.22743e+06	2.39283e+06	2.31409e+06	2.22353e+06	1.95331e+06	1.94624e+06	1.93045e+06	2.33255e+06	2.31015e+06	1.94333e+06	0.990396	0.833136	0.841215	0.794	0.0185548	0.0130033
O15400	Syntaxin-7	STX7	2.45629e+06	2.52115e+06	2.1507e+06	2.52341e+06	2.76355e+06	2.50582e+06	2.49278e+06	2.51422e+06	2.71696e+06	2.37605e+06	2.59759e+06	2.57465e+06	1.09324	1.08359	0.991169	0.208422	0.238194	0.846714
O15427	Monocarboxylate transporter 4	SLC16A3	2.47118e+06	2.74895e+06	2.70491e+06	2.41933e+06	2.6447e+06	2.72658e+06	3.03112e+06	2.96803e+06	3.19933e+06	2.64168e+06	2.59687e+06	3.06616e+06	0.983036	1.16069	1.18072	0.741198	0.0253788	0.023607
O15438	Canalicular multispecific organic anion transporter 2	ABCC3	468178	516272	603132	598951	568239	657174	491527	615456	519200	529194	608121	542061	1.14915	1.02431	0.89137	0.186644	0.816259	0.22728
O15439	Multidrug resistance-associated protein 4	ABCC4	2.48637e+06	2.56579e+06	2.56887e+06	2.15009e+06	2.18314e+06	2.20049e+06	2.56995e+06	2.6542e+06	2.73332e+06	2.54035e+06	2.17791e+06	2.65249e+06	0.857327	1.04415	1.21791	0.000650178	0.12239	0.0036678
O15440	Multidrug resistance-associated protein 5	ABCC5	75387	88541	79690.2	NA	91470.6	90669	79161.4	93585.4	75852.3	81206.1	91069.8	82866.4	1.12147	1.02045	0.909921	0.130304	0.830357	0.263676
O15446	DNA-directed RNA polymerase I subunit RPA34	CD3EAP	2.43833e+06	2.80305e+06	2.64825e+06	2.255e+06	2.40183e+06	2.37649e+06	2.48921e+06	2.51173e+06	2.56211e+06	2.62988e+06	2.34444e+06	2.52102e+06	0.891463	0.958607	1.07532	0.0888932	0.421323	0.0478545
O15460	Prolyl 4-hydroxylase subunit alpha-2	P4HA2	696411	638086	734659	652279	688985	774584	709870	677512	666897	689718	705283	684760	1.02257	0.992811	0.970901	0.760027	0.905	0.654102
O15498	Synaptobrevin homolog YKT6	YKT6	8.64948e+06	8.9175e+06	8.45635e+06	9.50603e+06	8.76221e+06	8.6129e+06	7.75973e+06	7.78097e+06	7.63009e+06	8.67444e+06	8.96038e+06	7.72359e+06	1.03296	0.890385	0.861972	0.421532	0.00920188	0.0355626
O15514	DNA-directed RNA polymerase II subunit RPB4	POLR2D	836673	807421	844112	710484	787874	669079	590011	612151	599107	829402	722479	600423	0.871085	0.723923	0.831059	0.0894345	7.14e-05	0.0557094
O15541	RING finger protein 113A	RNF113A	791264	657650	687823	612152	699557	711217	698660	761118	774488	712246	674309	744756	0.946736	1.04564	1.10447	0.503976	0.516001	0.163586
O43143	Pre-mRNA-splicing factor ATP-dependent RNA helicase DHX15	DHX15	2.72269e+07	2.88223e+07	2.74734e+07	2.54153e+07	2.63419e+07	2.56631e+07	2.74719e+07	2.78106e+07	2.80005e+07	2.78408e+07	2.58068e+07	2.7761e+07	0.926939	0.997132	1.07573	0.0300822	0.899771	0.00890443
O43148	mRNA cap guanine-N7 methyltransferase	RNMT	9.89738e+06	1.05512e+07	1.01453e+07	1.1686e+07	1.23176e+07	1.15753e+07	1.26884e+07	1.27374e+07	1.31347e+07	1.0198e+07	1.18596e+07	1.28535e+07	1.16294	1.2604	1.0838	0.00493912	0.00123284	0.0328641
O43149	Zinc finger ZZ-type and EF-hand domain-containing protein 1	ZZEF1	12353915	1.391e+07	1.2374e+07	1.21739e+07	1.35146e+07	1.29388e+07	1.49554e+07	1.53736e+07	1.47602e+07	1.28793e+07	1.28757e+07	1.50297e+07	0.999723	1.16697	1.16729	0.994429	0.0479309	0.023793
O43150	Arf-GAP with SH3 domain, ANK repeat and PH domain-containing protein 2	ASAP2	1.07224e+06	1.04285e+06	971514	1.0347e+06	1.0925e+06	1.05725e+06	978537	981915	967320	1.02887e+06	1.06148e+06	975924	1.0317	0.948543	0.919395	0.409	0.216549	0.0263459
O43156	TELO2-interacting protein 1 homolog	TTI1	789751	879087	846438	637191	758396	694021	804031	761090	780532	838425	696536	781884	0.830767	0.932563	1.12253	0.0438469	0.14539	0.133669
O43159	Ribosomal RNA-processing protein 8	RRP8	588127	606214	569341	623020	594290	544664	676425	678320	629420	587894	587325	661388	0.999031	1.12501	1.1261	0.96323	0.0211757	0.0731225
O43164	E3 ubiquitin-protein ligase Praja-2	PJA2	70870.7	55934.6	42712.5	45590.1	52365.4	58210.2	69673.6	34780.1	20403.8	56505.9	52055.3	41619.2	0.921236	0.736545	0.799519	0.713465	0.373075	0.435917
O43166	Signal-induced proliferation-associated 1-like protein 1	SIPA1L1	460536	458073	476178	493476	515691	500615	529715	524925	553136	464929	503261	535925	1.08245	1.1527	1.06491	0.0112595	0.00284037	0.0410719
O43167	Zinc finger and BTB domain-containing protein 24	ZBTB24	34694.7	36819.2	26762.3	49760.7	32236	31025.5	20126.5	26052.7	26231.9	32758.8	37674	24137	1.15005	0.736811	0.64068	0.531952	0.0825291	0.0863125
O43172	U4/U6 small nuclear ribonucleoprotein Prp4	PRPF4	7.89443e+06	7.92515e+06	7.99279e+06	7.30082e+06	7.83248e+06	8.19789e+06	8.11095e+06	7.88034e+06	8.27331e+06	7.93746e+06	7.77706e+06	8.0882e+06	0.979793	1.01899	1.04001	0.58903	0.316942	0.360613
O43175	D-3-phosphoglycerate dehydrogenase	PHGDH	8.87406e+06	8.88058e+06	9.00318e+06	1.55136e+07	1.60731e+07	1.54257e+07	1.27897e+07	1.27006e+07	1.32324e+07	8.91927e+06	1.56708e+07	1.29076e+07	1.75696	1.44716	0.823672	0.00012324	0.000332117	0.000425938
O43181	NADH dehydrogenase [ubiquinone] iron-sulfur protein 4, mitochondrial	NDUFS4	716773	757560	773776	494875	663214	580210	898972	888196	855504	749369	579433	880891	0.773227	1.17551	1.52026	0.0804733	0.00636116	0.0339487
O43187	Interleukin-1 receptor-associated kinase-like 2	IRAK2	122837	111674	100779	103980	124013	118812	95939.3	105579	90231.5	111763	115602	97249.8	1.03434	0.87014	0.841248	0.683272	0.135954	0.0711376
O43194	G-protein coupled receptor 39	GPR39	55305	51770.6	55437.4	NA	60384.3	48150.5	59152.5	69171.7	67678.9	54171	54267.4	65334.3	1.00178	1.20608	1.20393	0.976974	0.0454944	0.313803
O43237	Cytoplasmic dynein 1 light intermediate chain 2	DYNC1LI2	3.83e+06	3.91852e+06	3.90513e+06	3.57461e+06	3.93212e+06	3.81385e+06	4.57749e+06	4.25237e+06	4.54694e+06	3.88455e+06	3.77353e+06	4.45893e+06	0.97142	1.14786	1.18163	0.402313	0.0207207	0.0110963
O43242	26S proteasome non-ATPase regulatory subunit 3	PSMD3	2.58066e+07	2.64176e+07	2.60074e+07	2.29615e+07	2.40521e+07	2.37967e+07	2.64762e+07	2.67851e+07	2.66873e+07	2.60772e+07	2.36034e+07	2.66495e+07	0.905136	1.02195	1.12905	0.00851795	0.0680148	0.00976611
O43252	Bifunctional 3-phosphoadenosine 5-phosphosulfate synthase 1;Sulfate adenylyltransferase;Adenylyl-sulfate kinase	PAPSS1	5.14077e+06	5.30308e+06	5.93854e+06	5.78476e+06	5.91161e+06	5.54597e+06	6.03762e+06	5.77011e+06	5.55175e+06	5.46079e+06	5.74745e+06	5.78649e+06	1.05249	1.05964	1.00679	0.357006	0.318892	0.842251
O43264	Centromere/kinetochore protein zw10 homolog	ZW10	2.5004e+06	2.42325e+06	2.51551e+06	2.36265e+06	2.59627e+06	2.4953e+06	2.75285e+06	2.66125e+06	2.63327e+06	2.47972e+06	2.48474e+06	2.68246e+06	1.00202	1.08176	1.07957	0.965409	0.0119133	0.0877718
O43290	U4/U6.U5 tri-snRNP-associated protein 1	SART1	1.26969e+07	1.31265e+07	1.3185e+07	1.14407e+07	1.21105e+07	1.21294e+07	1.21508e+07	1.2013e+07	1.1966e+07	1.30028e+07	1.18935e+07	1.20433e+07	0.91469	0.926209	1.01259	0.02372	0.014019	0.576092
O43292	Glycosylphosphatidylinositol anchor attachment 1 protein	GPAA1	924145	1.03291e+06	984660	851589	855894	1.04202e+06	978198	1.00478e+06	1.06586e+06	980572	916500	1.01628e+06	0.934659	1.03641	1.10887	0.409392	0.430233	0.243318
O43293	Death-associated protein kinase 3	DAPK3	1.71983e+06	1.70558e+06	1.56343e+06	1.46099e+06	1.69769e+06	1.7236e+06	1.53234e+06	1.50995e+06	1.48159e+06	1.66295e+06	1.62742e+06	1.50796e+06	0.978637	0.9068	0.926595	0.724968	0.0746391	0.29639
O43294	Transforming growth factor beta-1-induced transcript 1 protein	TGFB1I1	80641.9	106260	113504	80286.7	77931.6	86751.1	80555.9	89006.6	75030.7	100135	81656.5	81531.1	0.815463	0.81421	0.998464	0.197659	0.191565	0.962579
O43299	AP-5 complex subunit zeta-1	AP5Z1	278051	283788	289675	265994	320917	271891	273746	249428	279892	283838	286267	267689	1.00856	0.943104	0.935101	0.940053	0.227334	0.411957
O43301	Heat shock 70 kDa protein 12A	HSPA12A	278236	245245	213084	445105	294979	352083	262489	265737	222393	245522	364056	250206	1.48278	1.01908	0.687275	0.0629235	0.834147	0.0738866
O43310	CBP80/20-dependent translation initiation factor	CTIF	365927	334381	348849	298147	336192	342279	326800	336516	342706	349719	325539	335341	0.93086	0.958886	1.03011	0.237996	0.25281	0.551564
O43314	Inositol hexakisphosphate and diphosphoinositol-pentakisphosphate kinase 2	PPIP5K2	1.22555e+06	1.22796e+06	1.23109e+06	1.4398e+06	1.49358e+06	1.42375e+06	1.42926e+06	1.36704e+06	1.4275e+06	1.2282e+06	1.45238e+06	1.40793e+06	1.18253	1.14634	0.969399	0.00700932	0.0108513	0.205381
O43318	Mitogen-activated protein kinase kinase kinase 7	MAP3K7;DKFZp586F0420	1.95213e+06	1.87097e+06	2.04029e+06	1.63517e+06	1.89391e+06	1.79718e+06	1.63684e+06	1.70536e+06	1.66027e+06	1.95446e+06	1.77542e+06	1.66749e+06	0.908393	0.85317	0.939207	0.139204	0.0119563	0.289268
O43324	Eukaryotic translation elongation factor 1 epsilon-1	EEF1E1;EEF1E1-BLOC1S5	9.16277e+06	8.9538e+06	8.61582e+06	8.38408e+06	9.58971e+06	9.02221e+06	9.85239e+06	1.01767e+07	9.81719e+06	8.9108e+06	8.99867e+06	9.94877e+06	1.00986	1.11648	1.10558	0.853838	0.0101864	0.110211
O43353	Receptor-interacting serine/threonine-protein kinase 2	RIPK2	746071	729732	763495	765660	825163	847340	744992	770235	750130	746433	812721	755119	1.08881	1.01164	0.929124	0.0924651	0.522777	0.127786
O43379	WD repeat-containing protein 62	WDR62	6.25407e+06	6.31904e+06	6.11682e+06	6.92796e+06	6.75947e+06	6.44204e+06	6.90714e+06	6.78378e+06	6.87031e+06	6.22998e+06	6.70983e+06	6.85375e+06	1.07702	1.10012	1.02145	0.056795	0.00270701	0.419066
O43390	Heterogeneous nuclear ribonucleoprotein R	HNRNPR	1.20174e+07	1.38993e+07	1.34238e+07	1.24094e+07	1.38573e+07	1.25199e+07	1.57232e+07	1.60373e+07	1.66559e+07	1.31135e+07	1.29289e+07	1.61388e+07	0.985921	1.2307	1.24828	0.822403	0.0287561	0.0122251
O43395	U4/U6 small nuclear ribonucleoprotein Prp3	PRPF3	8.34554e+06	8.6042e+06	8.31749e+06	7.31216e+06	8.67882e+06	8.34061e+06	8.93777e+06	8.61653e+06	8.72046e+06	8.42241e+06	8.11053e+06	8.75825e+06	0.96297	1.03987	1.07986	0.520482	0.0622693	0.262683
O43396	Thioredoxin-like protein 1	TXNL1	1.02197e+07	1.04318e+07	1.01598e+07	1.02369e+07	1.07408e+07	1.06044e+07	1.06863e+07	1.05043e+07	1.05275e+07	1.02704e+07	1.05274e+07	1.05727e+07	1.02502	1.02943	1.00431	0.22838	0.0469836	0.792717
O43402	ER membrane protein complex subunit 8	EMC8	2.45212e+06	2.42306e+06	2.30268e+06	2.27035e+06	2.15531e+06	2.08755e+06	2.28516e+06	2.28617e+06	2.29148e+06	2.39262e+06	2.17107e+06	2.2876e+06	0.907403	0.956108	1.05367	0.0379427	0.147006	0.162997
O43427	Acidic fibroblast growth factor intracellular-binding protein	FIBP	1.23642e+06	1.32356e+06	1.37666e+06	1.22478e+06	1.21319e+06	1.31353e+06	1.27418e+06	1.31463e+06	1.2448e+06	1.31221e+06	1.2505e+06	1.27787e+06	0.952969	0.973827	1.02189	0.302506	0.516911	0.505464
O43447	Peptidyl-prolyl cis-trans isomerase H;Peptidyl-prolyl cis-trans isomerase	PPIH	1.65551e+06	1.63913e+06	1.54187e+06	1.70808e+06	1.85066e+06	1.63354e+06	1.58439e+06	1.59326e+06	1.6063e+06	1.61217e+06	1.73076e+06	1.59465e+06	1.07356	0.989136	0.921358	0.190973	0.686667	0.156492
[truncated: 5,125 more rows]

## Sheet: 1363 Changed Proteins
Uniprot Accession Number	Protein Name	Gene Symbol	Protein Intensity									Average Protein Intensity			Ratio (YTH1 sh#1/Ctr sh)	Ratio (YTH1 sh#2/Ctr sh)	Ration (YTH1 sh#2/YTH1 sh#1)	p-value (YTH1 sh#1/Ctr sh)	p-value (YTH1 sh#2/Ctr sh)	p-value (YTH1 sh#2/YTH1 sh#1)
[truncated: 1,364 more rows]
