# Supplementary material for: YTHDF1 links hypoxia adaptation and non-small cell lung cancer progression
Source: Nat Commun. 2019 Oct 25;10:4892. doi: 10.1038/s41467-019-12801-6 (PMC6814821; doi:10.1038/s41467-019-12801-6)
Supplement: Supplementary file 7 — Supplementary Data 4 [file 41467_2019_12801_MOESM7_ESM.xlsx]

## Sheet: m6A peaks
Peak.id	Gene	Strand	Location	Ensembl gene id	RNA type
chr19:40422574-40425927	SERTAD1	-	intron	ENSG00000197019.4	mRNA
chr8:94519334-94526380	KIAA1429	-	intron	ENSG00000164944.11	mRNA
chr11:770792-771190	PDDC1	-	intron	ENSG00000177225.16	mRNA
chr9:134815592-134819038	COL5A1	+	intron	ENSG00000130635.15	mRNA
chr15:41749783-41750632	MGA	+	CDS	ENSG00000174197.16	mRNA
chr12:8044845-8048268	FOXJ2	+	intron	ENSG00000065970.8	mRNA
chr2:231808308-231808657	COPS7B	+	3UTR	ENSG00000144524.17	mRNA
chr19:1877989-1878239	ABHD17A	-	intron	ENSG00000129968.15	mRNA
chr6:30740726-30741212	FLOT1	-	intron	ENSG00000137312.14	mRNA
chr18:74149006-74155240	TIMM21	+	intron	ENSG00000075336.11	mRNA
chr14:39292691-39294032	CTAGE5	+	CDS	ENSG00000150527.16	mRNA
chr22:41216197-41217277	L3MBTL2	+	intron	ENSG00000100395.14	mRNA
chr14:74763615-74778548	YLPM1	+	intron	ENSG00000119596.17	mRNA
chr22:41584350-41584451	PMM1	-	intron	ENSG00000100417.11	mRNA
chr13:114281682-114282110	UPF3A	+	intron	ENSG00000169062.14	mRNA
chr2:200572321-200572521	SGO2	+	CDS	ENSG00000163535.17	mRNA
chr2:219538995-219540574	CHPF	-	CDS	ENSG00000123989.13	mRNA
chr1:113913287-113913587	DCLRE1B	+	3UTR	ENSG00000118655.4	mRNA
chr4:13601036-13601187	BOD1L1	-	CDS	ENSG00000038219.12	mRNA
chr9:128149496-128150470	LCN2	+	intron	ENSG00000148346.11	mRNA
chr20:4175078-4176110	SMOX	+	intron	ENSG00000088826.17	mRNA
chr20:297756-300025	ZCCHC3	+	3UTR	ENSG00000247315.3	mRNA
chr14:70730266-70732889	MAP3K9	-	intron	ENSG00000006432.15	mRNA
chr2:38880669-38882580	MORN2	+	intron	ENSG00000188010.12	mRNA
chr1:9680861-9687506	PIK3CD	+	intron	ENSG00000171608.15	mRNA
chr11:66342174-66344670	BRMS1	-	intron	ENSG00000174744.13	mRNA
chr5:44809023-44809846	MRPS30	+	CDS	ENSG00000112996.10	mRNA
chr7:75073417-75073817	RCC1L	-	CDS	ENSG00000274523.4	mRNA
chr19:38831122-38831660	ECH1	-	CDS	ENSG00000104823.8	mRNA
chr15:79845072-79924211	ST20-MTHFS	-	intron	ENSG00000259332.3	mRNA
chr1:248917380-248917529	PGBD2	+	CDS	ENSG00000185220.11	mRNA
chr9:134052418-134053762	BRD3	-	intron	ENSG00000169925.16	mRNA
chr12:132772808-132774598	GOLGA3	-	intron	ENSG00000090615.13	mRNA
chr7:131510878-131511277	PODXL	-	CDS	ENSG00000128567.16	mRNA
chr16:399721-404984	DECR2	+	intron	ENSG00000242612.6	mRNA
chr7:134449088-134449237	AKR1B1	-	intron	ENSG00000085662.13	mRNA
chr22:28107400-28107651	TTC28	-	CDS	ENSG00000100154.14	mRNA
chr19:7898737-7899303	LRRC8E	+	CDS	ENSG00000171017.10	mRNA
chr2:61187810-61188979	AHSA2	+	3UTR	ENSG00000173209.22	mRNA
chr1:180190562-180197608	QSOX1	+	intron	ENSG00000116260.16	mRNA
chr19:1555518-1556218	MEX3D	-	CDS	ENSG00000181588.16	mRNA
chrX:101411999-101412750	HNRNPH2	+	CDS	ENSG00000126945.8	mRNA
chr11:72292920-72295638	CLPB	-	intron	ENSG00000162129.12	mRNA
chr1:11023036-11024118	RP4-635E18.9	+	intron	ENSG00000277726.4	mRNA
chr1:164849039-164849890	PBX1	+	3UTR	ENSG00000185630.18	mRNA
chr5:150557162-150557363	NDST1	+	3UTR	ENSG00000070614.14	mRNA
chr3:49962629-49962779	RBM6	+	intron	ENSG00000004534.14	mRNA
chr11:72018246-72020362	NUMA1	-	intron	ENSG00000137497.17	mRNA
chr10:114162710-114163211	CCDC186	-	CDS	ENSG00000165813.17	mRNA
chr19:14491711-14496149	GIPC1	-	intron	ENSG00000123159.15	mRNA
chr6:36209912-36210496	BRPF3	+	intron	ENSG00000096070.19	mRNA
chrX:71294280-71294430	NONO	+	CDS	ENSG00000147140.15	mRNA
chr3:123914889-123930841	CCDC14	-	intron	ENSG00000175455.14	mRNA
chr19:44106557-44107107	ZNF224	+	CDS	ENSG00000267680.5	mRNA
chr7:129167803-129168154	TSPAN33	+	3UTR	ENSG00000158457.5	mRNA
chr20:1454272-1455764	NSFL1C	-	3UTR	ENSG00000088833.17	mRNA
chr6:108663511-108663711	FOXO3	+	CDS	ENSG00000118689.14	mRNA
chr21:14378404-14383095	HSPA13	-	intron	ENSG00000155304.5	mRNA
chr7:27828822-27829022	TAX1BP1	+	intron	ENSG00000106052.13	mRNA
chr17:75757469-75757669	GALK1	-	intron	ENSG00000108479.11	mRNA
chr17:28404709-28405059	SLC46A1	-	CDS	ENSG00000076351.12	mRNA
chr20:41421032-41421483	CHD6	-	CDS	ENSG00000124177.14	mRNA
chr12:57784107-57793008	TSFM	+	intron	ENSG00000123297.17	mRNA
chr19:44176936-44177435	ZNF226	+	3UTR	ENSG00000167380.16	mRNA
chr17:82294461-82294611	RP13-516M14.1	+	exon	ENSG00000260563.3	Long non-coding RNA
chr14:102139965-102167436	WDR20	+	intron	ENSG00000140153.17	mRNA
chr7:193416-195677	FAM20C	+	intron	ENSG00000177706.8	mRNA
chr14:64932645-64932795	CHURC1-FNTB	+	intron	ENSG00000125954.12	mRNA
chr14:20476594-20477044	PNP	+	3UTR	ENSG00000198805.11	mRNA
chr19:12807822-12813588	RNASEH2A	+	intron	ENSG00000104889.4	mRNA
chr15:40035934-40036757	SRP14	-	CDS	ENSG00000140319.10	mRNA
chr15:39801020-39801468	AC023908.1	-	CDS	ENSG00000283382.1	mRNA
chr3:112570662-112581114	SLC35A5	+	intron	ENSG00000138459.8	mRNA
chr2:158673900-158676938	PKP4	+	intron	ENSG00000144283.21	mRNA
chr19:40749509-40750466	C19orf54	-	intron	ENSG00000188493.14	mRNA
chr12:57002714-57003113	ZBTB39	-	CDS	ENSG00000166860.2	mRNA
chr1:1013539-1014491	ISG15	+	CDS	ENSG00000187608.8	mRNA
chr16:30570088-30570782	ZNF688	-	CDS	ENSG00000229809.8	mRNA
chr1:35419558-35420359	ZMYM4	+	3UTR	ENSG00000146463.11	mRNA
chr3:184193428-184194012	ABCF3	+	3UTR	ENSG00000161204.11	mRNA
chr1:155947349-155951247	ARHGEF2	-	intron	ENSG00000116584.17	mRNA
chr7:27107667-27115385	HOXA3	-	intron	ENSG00000105997.22	mRNA
chr9:133056078-133058503	GTF3C5	+	intron	ENSG00000148308.17	mRNA
chr3:125233340-125234211	ZNF148	-	CDS	ENSG00000163848.19	mRNA
chr17:1704480-1704780	TLCD2	-	3UTR	ENSG00000185561.9	mRNA
chrX:10449206-10454910	MID1	-	intron	ENSG00000101871.14	mRNA
chr7:2234380-2238077	MRM2	-	intron	ENSG00000122687.17	mRNA
chr6:28122335-28122729	ZSCAN16-AS1	-	exon	ENSG00000269293.2	Long non-coding RNA
chr1:84498421-84503760	GNG5	-	intron	ENSG00000174021.10	mRNA
chr9:128258098-128258795	GOLGA2	-	intron	ENSG00000167110.16	mRNA
chr8:39104497-39104846	ADAM9	+	3UTR	ENSG00000168615.11	mRNA
chr1:26284942-26285042	UBXN11	-	intron	ENSG00000158062.20	mRNA
chr3:51391816-51394413	RBM15B	+	CDS	ENSG00000259956.1	mRNA
chrX:130411413-130412846	RBMX2	+	intron	ENSG00000134597.14	mRNA
chr4:56491438-56502081	SRP72	+	intron	ENSG00000174780.15	mRNA
chr19:5678469-5678840	RPL36	+	intron	ENSG00000130255.12	mRNA
chr17:42956304-42970312	PTGES3L-AARSD1	-	intron	ENSG00000108825.17	mRNA
chr1:50968866-50969412	CDKN2C	+	5UTR	ENSG00000123080.10	mRNA
chr21:37511969-37512917	DYRK1A	+	CDS	ENSG00000157540.19	mRNA
chr2:108767940-108768090	RANBP2	+	CDS	ENSG00000153201.15	mRNA
chr17:44189107-44189751	TMUB2	+	CDS	ENSG00000168591.15	mRNA
chr19:17516222-17516463	PGLS	+	intron	ENSG00000130313.6	mRNA
chr17:28396757-28397008	SARM1	+	3UTR	ENSG00000004139.13	mRNA
chr1:156947908-156948423	ARHGEF11	-	intron	ENSG00000132694.18	mRNA
chr9:128256126-128256326	GOLGA2	-	3UTR	ENSG00000167110.16	mRNA
chr1:201890463-201892107	SHISA4	+	intron	ENSG00000198892.6	mRNA
chr16:89228741-89228941	ZNF778	+	3UTR	ENSG00000170100.13	mRNA
chr12:53543260-53625979	RP11-793H13.10	-	intron	ENSG00000267281.2	mRNA
chr7:27128805-27129455	HOXA4	-	3UTR	ENSG00000197576.13	mRNA
chr19:535887-536406	CDC34	+	intron	ENSG00000099804.8	mRNA
chr20:44489307-44490407	TTPAL	+	3UTR	ENSG00000124120.10	mRNA
chr1:171782011-171784476	METTL13	+	intron	ENSG00000010165.19	mRNA
chr17:46764447-46770018	WNT3	-	intron	ENSG00000108379.9	mRNA
chr19:40205169-40206210	MAP3K10	+	intron	ENSG00000130758.7	mRNA
chr7:130129532-130130841	KLHDC10	+	intron	ENSG00000128607.13	mRNA
chr21:43986185-43986336	AGPAT3	+	3UTR	ENSG00000160216.18	mRNA
chr11:61828003-61837883	FADS2	+	intron	ENSG00000134824.13	mRNA
chr18:57600705-57600955	NARS	-	3UTR	ENSG00000134440.11	mRNA
chr19:2341835-2342901	SPPL2B	+	3UTR	ENSG00000005206.16	mRNA
chr5:141970769-141974935	RNF14	+	intron	ENSG00000013561.17	mRNA
chr5:129107042-129113233	ISOC1	+	intron	ENSG00000066583.11	mRNA
chr11:65916905-65918970	C11orf68	-	CDS	ENSG00000175573.6	mRNA
chr9:33290560-33301317	NFX1	+	intron	ENSG00000086102.18	mRNA
chr8:27658583-27659331	SCARA3	+	CDS	ENSG00000168077.13	mRNA
chr17:28614788-28615089	KIAA0100	-	3UTR	ENSG00000007202.14	mRNA
chr12:1592971-1594066	FBXL14	-	CDS	ENSG00000171823.6	mRNA
chr1:46033828-46034362	MAST2	+	CDS	ENSG00000086015.20	mRNA
chr2:97084245-97085864	FAHD2B	-	intron	ENSG00000144199.11	mRNA
chr11:67254288-67256041	KDM2A	+	3UTR	ENSG00000173120.14	mRNA
chr3:10023626-10026316	CIDECP	-	intron	ENSG00000186162.10	Others
chr2:148470116-148470366	MBD5	+	CDS	ENSG00000204406.12	mRNA
chr8:22069425-22073750	DMTN	+	intron	ENSG00000158856.17	mRNA
chr5:55424951-55425923	PLPP1	-	intron	ENSG00000067113.16	mRNA
chr17:3664696-3669668	TAX1BP3	-	intron	ENSG00000213977.7	mRNA
chr15:64675789-64682779	ZNF609	+	intron	ENSG00000180357.9	mRNA
chr9:6014329-6015426	RANBP6	-	CDS	ENSG00000137040.9	mRNA
chr2:174337509-174338050	SP9	+	3UTR	ENSG00000217236.1	mRNA
chr1:207048576-207049722	YOD1	-	CDS	ENSG00000180667.10	mRNA
chr17:44749110-44750665	DBF4B	+	3UTR	ENSG00000161692.17	mRNA
chr17:38322535-38323121	MRPL45	+	3UTR	ENSG00000278845.4	mRNA
chr7:76064394-76064957	MDH2	+	intron	ENSG00000146701.11	mRNA
chr19:9160444-9160743	ZNF317	+	3UTR	ENSG00000130803.14	mRNA
chr20:2652894-2653113	NOP56	+	intron	ENSG00000101361.15	mRNA
chr12:20916062-20916612	SLCO1B3	+	3UTR	ENSG00000111700.12	mRNA
chr10:69172613-69172861	VPS26A	+	3UTR	ENSG00000122958.14	mRNA
chr1:85581997-85582195	CYR61	+	CDS	ENSG00000142871.16	mRNA
chr12:57624925-57625473	SLC26A10	+	intron	ENSG00000135502.17	mRNA
chrX:19914206-19914976	CXorf23	-	3UTR	ENSG00000173681.16	mRNA
chr15:43804738-43810017	MFAP1	-	intron	ENSG00000140259.6	mRNA
chr8:143811170-143811320	SCRIB	-	CDS	ENSG00000180900.17	mRNA
chr9:98220893-98229015	TBC1D2	-	intron	ENSG00000095383.19	mRNA
chr22:37181165-37181366	C1QTNF6	-	intron	ENSG00000133466.13	mRNA
chr16:72097721-72098684	DHX38	+	intron	ENSG00000140829.11	mRNA
chr12:89522756-89525962	POC1B-GALNT4	-	CDS	ENSG00000259075.6	mRNA
chr16:67724655-67725302	RANBP10	-	3UTR	ENSG00000141084.10	mRNA
chr15:74852121-74852272	SCAMP2	-	intron	ENSG00000140497.16	mRNA
chr7:37949012-37950707	SFRP4	-	intron	ENSG00000106483.11	mRNA
chr16:72086021-72089048	TXNL4B	-	intron	ENSG00000140830.8	mRNA
chr6:89637020-89638280	LYRM2	-	intron	ENSG00000083099.10	mRNA
chr8:47736957-47737701	CEBPD	-	CDS	ENSG00000221869.4	mRNA
chr15:82986255-82989980	FAM103A1	+	intron	ENSG00000169612.3	mRNA
chr12:89590646-89591196	ATP2B1	-	3UTR	ENSG00000070961.15	mRNA
chr10:104254940-104255063	GSTO1	+	intron	ENSG00000148834.12	mRNA
chr16:29911853-29919622	KCTD13	-	intron	ENSG00000174943.9	mRNA
chr7:76504367-76505995	DTX2	+	intron	ENSG00000091073.19	mRNA
chr8:144792138-144792338	RPL8	-	intron	ENSG00000161016.16	mRNA
chr13:21146847-21147736	SAP18	+	3UTR	ENSG00000150459.12	mRNA
chr1:9268495-9270888	H6PD	+	3UTR	ENSG00000049239.12	mRNA
chr5:78485314-78485614	LHFPL2	-	3UTR	ENSG00000145685.13	mRNA
chr17:47100066-47100273	RP11-156P1.3	-	intron	ENSG00000262879.5	Long non-coding RNA
chr15:30930556-30942209	FAN1	+	intron	ENSG00000198690.9	mRNA
chr16:75539526-75541498	RP11-77K12.7	-	intron	ENSG00000260092.1	mRNA
chr14:24140950-24141538	EMC9	-	CDS	ENSG00000100908.13	mRNA
chr1:218302373-218302624	RRP15	+	CDS	ENSG00000067533.5	mRNA
chr16:89701506-89701606	SPATA2L	-	5UTR	ENSG00000158792.15	mRNA
chr5:44814978-44815275	MRPS30	+	CDS	ENSG00000112996.10	mRNA
chr14:75152107-75176034	TMED10	-	intron	ENSG00000170348.8	mRNA
chr17:63832180-63832579	SMARCD2	-	3UTR	ENSG00000108604.15	mRNA
chr6:30562114-30563524	PRR3	+	3UTR	ENSG00000204576.11	mRNA
chr14:39326866-39327017	CTAGE5	+	CDS	ENSG00000150527.16	mRNA
chr11:32957973-32966436	QSER1	+	intron	ENSG00000060749.14	mRNA
chr6:26172160-26172556	HIST1H2BE	+	5UTR	ENSG00000274290.2	mRNA
chr15:72219002-72221224	PKM	-	intron	ENSG00000067225.17	mRNA
chr1:151161888-151165850	LYSMD1	-	intron	ENSG00000163155.11	mRNA
chr10:124681677-124682025	RP11-12J10.3	-	3UTR	ENSG00000258539.1	mRNA
chr5:115620463-115625711	TMED7	-	intron	ENSG00000134970.13	mRNA
chrX:77508418-77521026	ATRX	-	intron	ENSG00000085224.21	mRNA
chr8:144473452-144474052	FOXH1	-	3UTR	ENSG00000160973.7	mRNA
chr2:233475618-233477112	USP40	-	3UTR	ENSG00000085982.13	mRNA
chr9:97854192-97854391	FOXE1	+	CDS	ENSG00000178919.8	mRNA
chr5:127524605-127524855	PRRC1	+	CDS	ENSG00000164244.20	mRNA
chr12:113428025-113435371	SDSL	+	intron	ENSG00000139410.14	mRNA
chr8:30384578-30385255	RBPMS	+	5UTR	ENSG00000157110.15	mRNA
chr3:160226081-160226336	C3orf80	+	CDS	ENSG00000180044.4	mRNA
chr22:22303272-22307255	BMS1P20	+	intron	ENSG00000236850.4	Others
chr17:48622795-48625909	HOXB9	-	intron	ENSG00000170689.9	mRNA
chr19:55485995-55486192	NAT14	+	intron	ENSG00000090971.4	mRNA
chr8:143295782-143296575	ZNF696	+	CDS	ENSG00000185730.7	mRNA
chr7:66905349-66905599	RP11-458F8.4	+	exon	ENSG00000273142.1	Long non-coding RNA
chr4:154569777-154570692	FGB	+	intron	ENSG00000171564.11	mRNA
chr5:180849808-180850458	ZFP62	-	CDS	ENSG00000196670.13	mRNA
chr19:2071087-2071988	MOB3A	-	3UTR	ENSG00000172081.13	mRNA
chr11:65120976-65121177	FAU	-	3UTR	ENSG00000149806.10	mRNA
chr3:128065175-128068740	SEC61A1	+	CDS	ENSG00000058262.9	mRNA
chr20:62306720-62309059	ADRM1	+	intron	ENSG00000130706.12	mRNA
chr16:72796016-72796266	ZFHX3	-	CDS	ENSG00000140836.14	mRNA
chr1:246860967-246861217	AHCTF1	-	CDS	ENSG00000153207.14	mRNA
chr6:33776882-33777214	LEMD2	-	CDS	ENSG00000161904.11	mRNA
chr17:36952996-36953195	AATF	+	intron	ENSG00000275700.4	mRNA
chr2:112738842-112742433	CKAP2L	-	intron	ENSG00000169607.12	mRNA
chr12:53443473-53443973	PRR13	+	CDS	ENSG00000205352.10	mRNA
chrX:55000456-55002343	APEX2	+	intron	ENSG00000169188.4	mRNA
chr14:103557040-103557339	BAG5	-	3UTR	ENSG00000166170.9	mRNA
chr7:42917454-42923351	PSMA2	-	3UTR	ENSG00000106588.10	mRNA
chr17:75778529-75779279	H3F3B	-	CDS	ENSG00000132475.9	mRNA
chr16:30947735-30953249	ORAI3	+	intron	ENSG00000175938.6	mRNA
chr1:150960588-150963035	SETDB1	+	intron	ENSG00000143379.12	mRNA
chr11:8911238-8912520	AKIP1	+	intron	ENSG00000166452.11	mRNA
chr6:31539263-31541995	ATP6V1G2-DDX39B	-	intron	ENSG00000254870.5	mRNA
chr12:313151-318312	KDM5A	-	intron	ENSG00000073614.12	mRNA
chr20:4699280-4699821	PRNP	+	CDS	ENSG00000171867.16	mRNA
chr19:41316446-41320562	TGFB1	-	intron	ENSG00000105329.9	mRNA
chr1:204221186-204222777	PLEKHA6	-	3UTR	ENSG00000143850.13	mRNA
chr9:40992348-40992499	FRG1HP	+	exon	ENSG00000276291.5	Others
chr5:5464046-5465044	ICE1	+	CDS	ENSG00000164151.11	mRNA
chr18:80034592-80051316	RBFA	+	intron	ENSG00000101546.12	mRNA
chr3:48460298-48463841	ATRIP	+	intron	ENSG00000282827.1	mRNA
chr11:10306359-10307051	ADM	+	3UTR	ENSG00000148926.9	mRNA
chr12:124911703-124912004	UBC	-	CDS	ENSG00000150991.14	mRNA
chr12:57105474-57105575	STAT6	-	3UTR	ENSG00000166888.10	mRNA
chr9:124857928-124861090	RPL35	-	intron	ENSG00000136942.14	mRNA
chr22:17613252-17628719	ATP6V1E1	-	intron	ENSG00000131100.12	mRNA
chr8:11844716-11845066	CTSB	-	3UTR	ENSG00000164733.20	mRNA
chr17:75501652-75502437	CASKIN2	-	CDS	ENSG00000177303.9	mRNA
chr17:15628009-15628160	TRIM16	-	intron	ENSG00000221926.11	mRNA
chrX:81298252-81298400	SH3BGRL	+	3UTR	ENSG00000131171.12	mRNA
chr6:7579799-7583320	DSP	+	CDS	ENSG00000096696.13	mRNA
chr2:174571759-174574790	WIPF1	-	intron	ENSG00000115935.17	mRNA
chr14:64945912-64946560	CHURC1-FNTB	+	intron	ENSG00000125954.12	mRNA
chr1:28473792-28474042	PHACTR4	+	CDS	ENSG00000204138.12	mRNA
chr6:30489813-30490062	HLA-E	+	CDS	ENSG00000204592.8	mRNA
chr20:10055619-10055818	ANKEF1	+	3UTR	ENSG00000132623.15	mRNA
chr11:64878244-64878592	EHD1	-	CDS	ENSG00000110047.17	mRNA
chr11:1995955-1996398	H19	-	exon	ENSG00000130600.16	Long non-coding RNA
chr1:89843685-89934185	LRRC8D	+	intron	ENSG00000171492.14	mRNA
chr13:27435478-27441092	MTIF3	-	intron	ENSG00000122033.14	mRNA
chr5:76734293-76734790	F2R	+	3UTR	ENSG00000181104.6	mRNA
chr9:110169426-110169728	PALM2-AKAP2	+	3UTR	ENSG00000157654.17	mRNA
chr19:5708349-5708549	LONP1	-	intron	ENSG00000196365.11	mRNA
chr17:60043243-60044038	HEATR6	-	CDS	ENSG00000068097.14	mRNA
chr5:141318934-141320771	TAF7	-	CDS	ENSG00000178913.7	mRNA
chr20:2116744-2144852	STK35	+	intron	ENSG00000125834.12	mRNA
chr11:67048966-67049915	SYT12	+	3UTR	ENSG00000173227.13	mRNA
chr6:31969859-31970306	DXO	-	intron	ENSG00000204348.9	mRNA
chr1:151569795-151579685	TUFT1	+	intron	ENSG00000143367.15	mRNA
chr10:6580917-6583901	PRKCQ-AS1	+	intron	ENSG00000237943.6	Long non-coding RNA
chr5:181256021-181256324	TRIM52	-	3UTR	ENSG00000183718.5	mRNA
chr8:22108236-22109224	NUDT18	-	intron	ENSG00000275074.1	mRNA
chr6:33457390-33457499	SYNGAP1	+	3UTR	ENSG00000197283.13	mRNA
chr14:45242130-45247291	MIS18BP1	-	intron	ENSG00000129534.13	mRNA
chr12:54283852-54284392	HNRNPA1	+	intron	ENSG00000135486.17	mRNA
chr17:73201111-73201807	COG1	+	CDS	ENSG00000166685.11	mRNA
chr19:3538310-3538858	MFSD12	-	3UTR	ENSG00000161091.12	mRNA
chr1:154978800-154979199	CKS1B	+	3UTR	ENSG00000173207.12	mRNA
chr9:132892443-132892842	TSC1	-	3UTR	ENSG00000165699.13	mRNA
chr5:181234214-181235261	TRIM41	+	intron	ENSG00000146063.18	mRNA
chr17:67024951-67030814	CACNG4	+	intron	ENSG00000075461.5	mRNA
chr7:11051774-11061379	PHF14	+	intron	ENSG00000106443.15	mRNA
chr3:124969050-124969899	HEG1	-	3UTR	ENSG00000173706.12	mRNA
chr6:157943830-157944329	SNX9	+	3UTR	ENSG00000130340.15	mRNA
chr17:19381018-19382368	MAPK7	+	intron	ENSG00000166484.19	mRNA
chr7:73736143-73736906	ABHD11	-	3UTR	ENSG00000106077.18	mRNA
chr17:7564683-7565026	SENP3	+	CDS	ENSG00000161956.12	mRNA
chr11:7651729-7653756	PPFIBP2	+	intron	ENSG00000166387.11	mRNA
chr19:58469780-58471214	ZNF324	+	intron	ENSG00000083812.11	mRNA
chr14:50665096-50668281	SAV1	-	intron	ENSG00000151748.14	mRNA
chr16:88862388-88862636	TRAPPC2L	+	3UTR	ENSG00000167515.10	mRNA
chrX:130065071-130065816	ELF4	-	3UTR	ENSG00000102034.16	mRNA
chr2:73926922-73938985	DGUOK	+	intron	ENSG00000114956.19	mRNA
chr17:5486411-5487020	MIS12	+	intron	ENSG00000167842.15	mRNA
chr5:71458752-71464095	BDP1	+	intron	ENSG00000145734.18	mRNA
chr4:163494738-163512510	TMA16	+	intron	ENSG00000198498.9	mRNA
chr8:70661874-70669125	LACTB2	-	intron	ENSG00000147592.8	mRNA
chr5:160077833-160080664	PWWP2A	-	intron	ENSG00000170234.12	mRNA
chr1:78013081-78016023	DNAJB4	+	intron	ENSG00000162616.8	mRNA
chr11:94180104-94181280	PANX1	+	intron	ENSG00000110218.8	mRNA
chr1:16455888-16460028	NECAP2	+	intron	ENSG00000157191.19	mRNA
chr2:223957503-223959985	MRPL44	+	intron	ENSG00000135900.3	mRNA
chr14:77027610-77028402	IRF2BPL	-	5UTR	ENSG00000119669.4	mRNA
chr8:95154095-95154942	PLEKHF2	+	CDS	ENSG00000175895.3	mRNA
chr3:124796452-124796703	ITGB5	-	CDS	ENSG00000082781.11	mRNA
chr6:34883037-34887941	TAF11	-	intron	ENSG00000064995.16	mRNA
chr3:51993648-51994407	RPL29	-	CDS	ENSG00000162244.10	mRNA
chr17:45218709-45219156	CTD-2020K17.1	-	intron	ENSG00000267121.5	Long non-coding RNA
chr12:54000251-54000499	HOXC9	+	CDS	ENSG00000180806.4	mRNA
chr17:41688934-41689232	EIF1	+	intron	ENSG00000173812.10	mRNA
chr20:3471089-3471239	ATRN	+	CDS	ENSG00000088812.17	mRNA
chr8:102809672-102809971	KB-1732A1.1	+	exon	ENSG00000253669.3	Long non-coding RNA
chr5:98774178-98780099	RGMB	+	intron	ENSG00000174136.11	mRNA
chr1:154959163-154959810	PYGO2	-	CDS	ENSG00000163348.3	mRNA
chr20:35772073-35774981	PHF20	+	intron	ENSG00000025293.16	mRNA
chr4:75644227-75648707	G3BP2	-	intron	ENSG00000138757.14	mRNA
chr5:16463594-16465742	ZNF622	-	intron	ENSG00000173545.4	mRNA
chr20:37397736-37400196	SRC	+	intron	ENSG00000197122.11	mRNA
chr3:44446945-44447096	ZNF445	-	CDS	ENSG00000185219.16	mRNA
chr22:38681997-38682273	TOMM22	+	intron	ENSG00000100216.5	mRNA
chr20:23628103-23628503	CST3	-	3UTR	ENSG00000101439.8	mRNA
chr16:68300978-68302071	SLC7A6OS	-	intron	ENSG00000103061.12	mRNA
chr5:127551752-127552151	PRRC1	+	intron	ENSG00000164244.20	mRNA
chr10:100987794-100989859	C10orf2	+	CDS	ENSG00000107815.7	mRNA
chr22:40844896-40856622	ST13	-	intron	ENSG00000100380.13	mRNA
chr20:3784896-3786491	CENPB	-	CDS	ENSG00000125817.7	mRNA
chr6:165908900-165946847	LINC00473	-	intron	ENSG00000223414.2	Long non-coding RNA
chr5:140513396-140526971	ANKHD1	+	intron	ENSG00000131503.20	mRNA
chr17:78048881-78049330	TNRC6C	+	CDS	ENSG00000078687.17	mRNA
chr8:141207464-141208609	SLC45A4	-	3UTR	ENSG00000022567.9	mRNA
chr20:32453418-32456340	AL034550.1	-	intron	ENSG00000283233.1	mRNA
chr8:17634202-17642946	PDGFRL	+	intron	ENSG00000104213.12	mRNA
chr19:44169609-44172305	ZNF226	+	intron	ENSG00000167380.16	mRNA
chr5:58969137-58969787	PDE4D	-	3UTR	ENSG00000113448.17	mRNA
chr15:43420387-43421723	TP53BP1	-	CDS	ENSG00000067369.13	mRNA
chr10:38121361-38121712	ZNF37A	+	3UTR	ENSG00000075407.18	mRNA
chr3:12416763-12434006	PPARG	+	intron	ENSG00000132170.19	mRNA
chr2:241728830-241728980	ING5	+	3UTR	ENSG00000168395.15	mRNA
chr1:212863792-212870100	FLVCR1	+	intron	ENSG00000162769.12	mRNA
chr12:14717-15961	WASH7P	-	intron	ENSG00000226210.3	Pseudogene
chr1:90937566-90938295	ZNF644	-	intron	ENSG00000122482.20	mRNA
chrX:51743774-51745151	GSPT2	+	CDS	ENSG00000189369.8	mRNA
chr11:1200487-1201138	MUC5AC	+	3UTR	ENSG00000215182.8	mRNA
chr11:6681918-6682315	MRPL17	-	3UTR	ENSG00000158042.8	mRNA
chr2:231708564-231709892	PTMA	+	intron	ENSG00000187514.15	mRNA
chr20:52084190-52084840	ZFP64	-	intron	ENSG00000020256.19	mRNA
chr16:30532358-30532638	AC002310.11	-	3UTR	ENSG00000261459.1	mRNA
chr1:119182964-119183313	RP11-418J17.1	+	exon	ENSG00000231365.5	Long non-coding RNA
chr7:21511131-21511232	SP4	+	CDS	ENSG00000105866.13	mRNA
chr14:60975144-60980859	TRMT5	-	intron	ENSG00000126814.6	mRNA
chr2:179945123-179950614	CWC22	-	intron	ENSG00000163510.13	mRNA
chr16:47082190-47082440	NETO2	-	3UTR	ENSG00000171208.9	mRNA
chr2:55585132-55598634	PPP4R3B	-	intron	ENSG00000275052.4	mRNA
chr4:102885315-102887374	CISD2	+	intron	ENSG00000145354.9	mRNA
chr17:42125024-42128559	CTD-2132N18.3	-	intron	ENSG00000267261.5	mRNA
chr12:111783291-111790479	ALDH2	+	intron	ENSG00000111275.12	mRNA
chr6:127266905-127280338	RNF146	+	intron	ENSG00000118518.15	mRNA
chr2:10057478-10057928	CYS1	-	3UTR	ENSG00000205795.4	mRNA
chr19:51099095-51104167	CTU1	-	intron	ENSG00000142544.6	mRNA
chr19:42387064-42387440	CNFN	-	intron	ENSG00000105427.9	mRNA
chr10:28523798-28525983	WAC-AS1	-	intron	ENSG00000254635.5	Long non-coding RNA
chr3:51981000-51981149	ABHD14B	-	intron	ENSG00000114779.19	mRNA
chr5:98901037-98903881	CHD1	-	intron	ENSG00000153922.10	mRNA
chr11:73977030-73978101	UCP2	-	intron	ENSG00000175567.8	mRNA
chr9:101409117-101409566	ZNF189	+	CDS	ENSG00000136870.10	mRNA
chr1:151403920-151404120	POGZ	-	3UTR	ENSG00000143442.21	mRNA
chr9:123380848-123381098	DENND1A	-	3UTR	ENSG00000119522.16	mRNA
chrX:135032414-135033497	FAM127A	+	3UTR	ENSG00000134590.13	mRNA
chr10:122993944-122994643	IKZF5	-	CDS	ENSG00000095574.11	mRNA
chr14:103535334-103535980	TRMT61A	+	3UTR	ENSG00000166166.12	mRNA
chr7:99419070-99424802	PTCD1	-	intron	ENSG00000106246.17	mRNA
chr22:45178317-45180235	NUP50	+	intron	ENSG00000093000.18	mRNA
chr14:44928954-44929154	KLHL28	-	CDS	ENSG00000179454.13	mRNA
chr19:39825399-39826191	DYRK1B	-	CDS	ENSG00000105204.13	mRNA
chr14:73719366-73721561	ELMSAN1	-	intron	ENSG00000156030.13	mRNA
chr1:34981922-34992315	RP11-244H3.4	-	intron	ENSG00000271741.1	mRNA
chr6:31534572-31535318	ATP6V1G2-DDX39B	-	intron	ENSG00000254870.5	mRNA
chr5:160421870-160422227	PTTG1	+	5UTR	ENSG00000164611.12	mRNA
chr19:2427311-2427598	TIMM13	-	CDS	ENSG00000099800.7	mRNA
chr9:107488424-107489586	KLF4	-	CDS	ENSG00000136826.14	mRNA
chr11:110237579-110237729	RDX	-	intron	ENSG00000137710.14	mRNA
chr17:29073570-29074123	TIAF1	-	3UTR	ENSG00000221995.5	mRNA
chr11:19880059-19933202	NAV2	+	intron	ENSG00000166833.19	mRNA
chr8:38995653-38996468	TM2D2	-	intron	ENSG00000169490.16	mRNA
chr4:3512307-3515973	LRPAP1	-	intron	ENSG00000163956.10	mRNA
chr14:104803461-104803762	ZBTB42	+	3UTR	ENSG00000179627.9	mRNA
chr17:16348873-16349588	CENPV	-	3UTR	ENSG00000166582.9	mRNA
chr4:3766743-3766898	ADRA2C	+	CDS	ENSG00000184160.7	mRNA
chr19:1610385-1610685	TCF3	-	3UTR	ENSG00000071564.14	mRNA
chr8:142682429-142682675	PSCA	+	3UTR	ENSG00000167653.4	mRNA
chr4:38826856-38828429	TLR1	-	intron	ENSG00000174125.7	mRNA
chrX:119589423-119589968	UBE2A	+	intron	ENSG00000077721.15	mRNA
chr15:77115295-77133580	PEAK1	-	intron	ENSG00000173517.10	mRNA
chr9:128431248-128434426	CERCAM	+	intron	ENSG00000167123.18	mRNA
chr3:49044452-49086986	QRICH1	-	intron	ENSG00000198218.10	mRNA
chr16:11691354-11692103	TXNDC11	-	CDS	ENSG00000153066.12	mRNA
chr1:183545090-183547206	SMG7	+	CDS	ENSG00000116698.20	mRNA
chr6:159790007-159790708	MRPL18	+	intron	ENSG00000112110.9	Others
chr3:22382360-22382460	HMGB1P5	+	exon	ENSG00000132967.9	Pseudogene
chr15:44402924-44413339	CASC4	+	intron	ENSG00000166734.18	mRNA
chr11:57326756-57327005	SSRP1	-	CDS	ENSG00000149136.8	mRNA
chr7:44121836-44122137	POLD2	-	CDS	ENSG00000106628.10	mRNA
chr19:12673281-12676178	WDR83	+	intron	ENSG00000123154.11	mRNA
chr19:2210447-2212281	DOT1L	+	intron	ENSG00000104885.17	mRNA
chr16:4881961-4882310	UBN1	+	3UTR	ENSG00000118900.14	mRNA
chr14:24180317-24181611	IPO4	-	intron	ENSG00000196497.15	mRNA
chr17:38810508-38825281	CWC25	-	intron	ENSG00000273559.4	mRNA
chr21:37166037-37166288	TTC3	+	CDS	ENSG00000182670.13	mRNA
chr4:1737323-1737842	TACC3	+	intron	ENSG00000013810.18	mRNA
chr20:3221879-3223673	ITPA	+	intron	ENSG00000125877.12	mRNA
chr19:46610148-46610347	CALM3	+	3UTR	ENSG00000160014.16	mRNA
chr20:35863083-35863334	PHF20	+	CDS	ENSG00000025293.16	mRNA
chr9:133363295-133363696	SURF4	-	3UTR	ENSG00000148248.13	mRNA
chr7:1542333-1542548	MAFK	+	3UTR	ENSG00000198517.9	mRNA
chr4:89111845-89113811	TIGD2	+	5UTR	ENSG00000180346.3	mRNA
chr22:42210431-42210732	TCF20	-	CDS	ENSG00000100207.18	mRNA
chr22:42518052-42518618	RRP7A	-	intron	ENSG00000189306.10	mRNA
chr14:103385441-103386041	MARK3	+	5UTR	ENSG00000075413.17	mRNA
chr19:49838616-49839430	PTOV1-AS1	-	exon	ENSG00000268006.1	Long non-coding RNA
chr7:43800420-43800569	BLVRA	+	CDS	ENSG00000106605.10	mRNA
chr7:100071579-100072127	ZNF3	-	CDS	ENSG00000166526.16	mRNA
chr20:32195379-32195975	PLAGL2	-	3UTR	ENSG00000126003.6	mRNA
chr15:55467035-55497764	DYX1C1	-	intron	ENSG00000256061.7	mRNA
chr12:92798897-92801661	EEA1	-	intron	ENSG00000102189.16	mRNA
chr19:37635414-37643318	ZFP30	-	intron	ENSG00000120784.15	mRNA
chr10:99928217-99957040	DNMBP	-	intron	ENSG00000107554.16	mRNA
chr16:23678894-23679292	PLK1	+	CDS	ENSG00000166851.14	mRNA
chr16:58013316-58013636	USB1	+	intron	ENSG00000103005.11	mRNA
chr21:14964582-14966083	NRIP1	-	CDS	ENSG00000180530.10	mRNA
chr1:23309980-23310830	HNRNPR	-	3UTR	ENSG00000125944.18	mRNA
chr3:129433906-129434055	MBD4	-	CDS	ENSG00000129071.9	mRNA
chr19:6585838-6586383	CD70	-	CDS	ENSG00000125726.10	mRNA
chr22:38734770-38739138	SUN2	-	intron	ENSG00000100242.15	mRNA
chr9:127941078-127941479	FAM102A	-	3UTR	ENSG00000167106.11	mRNA
chr5:140870027-140870327	PCDHA6	+	intron	ENSG00000081842.17	mRNA
chr15:22556980-22559876	HERC2P2	+	intron	ENSG00000276550.4	Others
chr1:154275204-154275875	HAX1	+	intron	ENSG00000143575.14	mRNA
chr1:90939983-90940183	ZNF644	-	intron	ENSG00000122482.20	mRNA
chr10:95613781-95616496	ALDH18A1	-	intron	ENSG00000059573.8	mRNA
chr9:137743902-137745585	EHMT1	+	intron	ENSG00000181090.18	mRNA
chr1:116579577-116584844	IGSF3	-	intron	ENSG00000143061.17	mRNA
chr7:70789827-70790127	AUTS2	+	CDS	ENSG00000158321.15	mRNA
chr1:235328617-235329115	GGPS1	+	intron	ENSG00000152904.11	mRNA
chr4:112646916-112650537	LARP7	+	intron	ENSG00000174720.15	mRNA
chr18:49843340-49849813	MYO5B	-	intron	ENSG00000167306.19	mRNA
chr19:1088216-1088713	POLR2E	-	3UTR	ENSG00000099817.11	mRNA
chr1:167787890-167788140	MPZL1	+	3UTR	ENSG00000197965.11	mRNA
chr17:50360017-50360565	XYLT2	+	3UTR	ENSG00000015532.9	mRNA
chr12:104928006-104928505	SLC41A2	-	CDS	ENSG00000136052.9	mRNA
chr7:90154472-90161112	STEAP1	+	intron	ENSG00000164647.8	mRNA
chr8:67149795-67157724	CSPP1	+	intron	ENSG00000104218.14	mRNA
chr11:71929096-71962241	RNF121	+	intron	ENSG00000137522.17	mRNA
chr7:99525891-99526338	ZKSCAN5	+	CDS	ENSG00000196652.11	mRNA
chr13:21140613-21140856	SAP18	+	intron	ENSG00000150459.12	mRNA
chr5:179769003-179770992	MAML1	+	intron	ENSG00000161021.11	mRNA
chr2:96860410-96861156	SEMA4C	-	CDS	ENSG00000168758.10	mRNA
chr8:40299234-40299433	CTA-392C11.1	-	exon	ENSG00000253802.1	Long non-coding RNA
chr19:44819246-44821370	BCAM	+	3UTR	ENSG00000187244.10	mRNA
chr7:33014462-33015750	NT5C3A	-	intron	ENSG00000122643.18	mRNA
chr8:12182294-12182793	FAM86B1	-	3UTR	ENSG00000186523.14	mRNA
chr10:114134940-114145723	CCDC186	-	intron	ENSG00000165813.17	mRNA
chr14:73718317-73719067	ELMSAN1	-	3UTR	ENSG00000156030.13	mRNA
chr13:44573211-44577519	TSC22D1	-	CDS	ENSG00000102804.14	mRNA
chr10:58277217-58282991	CISD1	+	intron	ENSG00000122873.11	mRNA
chr5:32125747-32126046	GOLPH3	-	3UTR	ENSG00000113384.13	mRNA
chr11:64911210-64912228	ATG2A	-	intron	ENSG00000110046.12	mRNA
chr2:130346211-130346721	IMP4	+	3UTR	ENSG00000136718.9	mRNA
chr7:116500817-116501117	CAV2	+	3UTR	ENSG00000105971.14	mRNA
chr19:45641740-45642100	EML2	-	CDS	ENSG00000125746.15	mRNA
chr20:3873429-3874328	MAVS	+	3UTR	ENSG00000088888.17	mRNA
chr6:52984575-52987392	GSTA4	-	intron	ENSG00000170899.10	mRNA
chr2:46909069-46910871	MCFD2	-	intron	ENSG00000180398.11	mRNA
chr1:113642040-113642290	MAGI3	+	CDS	ENSG00000081026.18	mRNA
chr19:15649274-15658278	CYP4F3	+	intron	ENSG00000186529.14	mRNA
chr5:134893545-134896110	TXNDC15	+	intron	ENSG00000113621.14	mRNA
chr3:48440305-48440603	TMA7	+	CDS	ENSG00000232112.3	mRNA
chr17:35259339-35259788	SLFN5	+	CDS	ENSG00000166750.9	mRNA
chr4:73102423-73102623	ANKRD17	-	CDS	ENSG00000132466.17	mRNA
chr5:150047712-150052496	HMGXB3	+	intron	ENSG00000113716.12	mRNA
chr11:62740085-62740185	TTC9C	+	3UTR	ENSG00000162222.13	mRNA
chr14:24138076-24138324	PSME1	+	CDS	ENSG00000092010.14	mRNA
chr12:108522978-108523961	FICD	+	intron	ENSG00000198855.6	mRNA
chr12:120496125-120496323	DYNLL1	+	intron	ENSG00000088986.10	mRNA
chr3:49510812-49531883	DAG1	+	intron	ENSG00000173402.11	mRNA
chr15:89201235-89201671	ABHD2	+	3UTR	ENSG00000140526.17	mRNA
chr16:69328610-69332861	COG8	-	intron	ENSG00000213380.14	mRNA
chr2:28799216-28810858	SPDYA	+	intron	ENSG00000163806.15	Others
chr19:49118891-49119090	C19orf73	-	CDS	ENSG00000221916.3	mRNA
chr14:105492617-105494238	C14orf80	+	intron	ENSG00000185347.17	mRNA
chr12:6945086-6946003	C12orf57	+	intron	ENSG00000111678.10	mRNA
chr15:70668209-70671084	UACA	-	intron	ENSG00000137831.14	mRNA
chr5:140245136-140281015	PFDN1	-	intron	ENSG00000113068.9	mRNA
chr12:98613503-98624403	IKBIP	-	intron	ENSG00000166130.14	mRNA
chr3:25428318-25458339	RARB	+	intron	ENSG00000077092.18	mRNA
chr3:9947435-9954740	PRRT3	-	intron	ENSG00000163704.11	mRNA
chr14:64541193-64541941	HSPA2	+	CDS	ENSG00000126803.9	mRNA
chr12:20621308-20635043	PDE3A	+	intron	ENSG00000172572.6	mRNA
chr9:40992697-41008996	FRG1HP	+	intron	ENSG00000276291.5	Others
chr2:170993459-170993908	TLK1	-	3UTR	ENSG00000198586.13	mRNA
chr11:832942-834593	CD151	+	intron	ENSG00000177697.17	mRNA
chr8:124451216-124451564	TRMT12	+	intron	ENSG00000183665.5	mRNA
chr20:47627160-47627694	NCOA3	+	intron	ENSG00000124151.18	mRNA
chr19:17274156-17276537	BABAM1	+	intron	ENSG00000105393.15	mRNA
chr18:73349135-73349581	CTD-2354A18.1	+	exon	ENSG00000261780.2	Long non-coding RNA
chr1:180098932-180111542	CEP350	+	intron	ENSG00000135837.15	mRNA
chr8:143588895-143590145	EEF1D	-	intron	ENSG00000104529.17	mRNA
chr5:32126145-32135578	GOLPH3	-	intron	ENSG00000113384.13	mRNA
chr2:174387744-174395665	CIR1	-	intron	ENSG00000138433.15	mRNA
chr2:65104773-65130106	RAB1A	-	intron	ENSG00000138069.16	mRNA
chr2:10913279-10914225	KCNF1	+	CDS	ENSG00000162975.4	mRNA
chr8:142703497-142703628	LY6K	+	3UTR	ENSG00000160886.13	mRNA
chr2:96366002-96373348	NCAPH	+	intron	ENSG00000121152.9	mRNA
chrX:150767230-150767579	CD99L2	-	3UTR	ENSG00000102181.20	mRNA
chrX:47228602-47229051	CDK16	+	3UTR	ENSG00000102225.15	mRNA
chr20:3121421-3123346	UBOX5	-	CDS	ENSG00000185019.16	mRNA
chr5:175442954-175443714	DRD1	-	5UTR	ENSG00000184845.3	mRNA
chr19:39420774-39421744	PLEKHG2	+	intron	ENSG00000090924.14	mRNA
chr6:32189736-32190036	PBX2	-	CDS	ENSG00000204304.11	mRNA
chr5:181259529-181259704	TRIM52	-	intron	ENSG00000183718.5	mRNA
chr17:2701496-2702015	CLUH	-	intron	ENSG00000132361.16	mRNA
chr1:151342533-151343732	RFX5	-	CDS	ENSG00000143390.17	mRNA
chr1:153658753-153658953	SNAPIN	+	CDS	ENSG00000143553.10	mRNA
chr1:15941968-15942496	ZBTB17	-	CDS	ENSG00000116809.11	mRNA
chr6:41600194-41600593	FOXP4	+	3UTR	ENSG00000137166.14	mRNA
chr6:31268945-31269454	HLA-C	-	intron	ENSG00000204525.15	mRNA
chr1:235152738-235161251	RBM34	-	intron	ENSG00000188739.14	mRNA
chr11:65535300-65535500	SCYL1	+	intron	ENSG00000142186.16	mRNA
chr14:68787709-68788106	ZFP36L1	-	3UTR	ENSG00000185650.9	mRNA
chr5:157791823-157791923	CLINT1	-	CDS	ENSG00000113282.13	mRNA
chr11:9724767-9724968	SWAP70	+	CDS	ENSG00000133789.14	mRNA
chr17:35016544-35036362	RFFL	-	CDS	ENSG00000092871.16	mRNA
chr20:62943043-62945345	GID8	+	intron	ENSG00000101193.7	mRNA
chr11:47752956-47765287	FNBP4	-	intron	ENSG00000109920.12	mRNA
chr1:153981862-153982354	RAB13	-	CDS	ENSG00000143545.8	mRNA
chr1:153636756-153636907	CHTOP	+	intron	ENSG00000160679.12	mRNA
chr2:201700803-201701053	ALS2	-	3UTR	ENSG00000003393.14	mRNA
chr7:16801724-16803166	AGR2	-	intron	ENSG00000106541.11	mRNA
chr8:143835532-143835832	NRBP2	-	CDS	ENSG00000185189.16	mRNA
chr17:28360803-28381297	VTN	-	intron	ENSG00000109072.13	mRNA
chr1:224183274-224183728	DEGS1	+	intron	ENSG00000143753.12	mRNA
chr7:967134-967934	COX19	-	3UTR	ENSG00000240230.5	mRNA
chr1:16129588-16132164	EPHA2	-	intron	ENSG00000142627.12	mRNA
chr20:2657892-2658093	NOP56	+	CDS	ENSG00000101361.15	mRNA
chr19:1009697-1010991	TMEM259	-	3UTR	ENSG00000182087.12	mRNA
chr7:152182000-152182979	KMT2C	-	3UTR	ENSG00000055609.17	mRNA
chr4:87135612-87136661	AFF1	+	3UTR	ENSG00000172493.20	mRNA
chr16:89716508-89719047	VPS9D1	-	intron	ENSG00000075399.13	mRNA
chr11:67441121-67441619	CORO1B	-	CDS	ENSG00000172725.13	mRNA
chr9:133357750-133361073	SURF2	+	intron	ENSG00000148291.9	mRNA
chr14:24429961-24430265	KHNYN	+	5UTR	ENSG00000100441.9	mRNA
chr6:75241203-75241859	COX7A2	-	intron	ENSG00000112695.11	mRNA
chr6:24650523-24652983	TDP2	-	intron	ENSG00000111802.13	mRNA
chr16:88433364-88433864	ZNF469	+	CDS	ENSG00000225614.2	mRNA
chr14:21103331-21103431	TMEM253	+	3UTR	ENSG00000232070.8	mRNA
chr2:71433195-71433345	ZNF638	+	CDS	ENSG00000075292.18	mRNA
chr7:73671668-73671817	VPS37D	+	3UTR	ENSG00000176428.5	mRNA
chr3:10260240-10270941	RP11-438J1.1	+	intron	ENSG00000272410.5	mRNA
chr9:3827812-3829312	GLIS3	-	intron	ENSG00000107249.21	mRNA
chr3:128081033-128081482	RUVBL1	-	intron	ENSG00000175792.11	mRNA
chr3:52487819-52489546	NISCH	+	intron	ENSG00000010322.15	mRNA
chr15:89623734-89624680	TICRR	+	CDS	ENSG00000140534.13	mRNA
chr9:97855873-97856221	FOXE1	+	3UTR	ENSG00000178919.8	mRNA
chr11:1191046-1191647	MUC5AC	+	CDS	ENSG00000215182.8	mRNA
chr1:156054801-156055523	LAMTOR2	+	intron	ENSG00000116586.11	mRNA
chr5:150375001-150375251	TCOF1	+	CDS	ENSG00000070814.17	mRNA
chr15:55408745-55418516	DYX1C1	-	intron	ENSG00000256061.7	mRNA
chr6:31558087-31558780	NFKBIL1	+	CDS	ENSG00000204498.10	mRNA
chr5:141863447-141863646	PCDH1	-	intron	ENSG00000156453.13	mRNA
chr1:224389484-224393901	WDR26	-	intron	ENSG00000162923.14	mRNA
chr1:37705521-37708979	CDCA8	+	intron	ENSG00000134690.10	mRNA
chr19:1277221-1279249	C19orf24	+	intron	ENSG00000228300.13	mRNA
chr9:130887027-130887426	ABL1	+	3UTR	ENSG00000097007.17	mRNA
chr2:70932947-70933396	VAX2	+	CDS	ENSG00000116035.2	mRNA
chr9:86026245-86026943	GOLM1	-	3UTR	ENSG00000135052.16	mRNA
chr14:21073952-21075552	ARHGEF40	+	CDS	ENSG00000165801.9	mRNA
chr17:67340547-67340945	PSMD12	-	3UTR	ENSG00000197170.9	mRNA
chrX:71250677-71254073	ZMYM3	-	intron	ENSG00000147130.14	mRNA
chr4:6321677-6329295	PPP2R2C	-	intron	ENSG00000074211.13	mRNA
chr1:231226807-231236770	C1orf131	-	intron	ENSG00000143633.12	mRNA
chr20:56517126-56524606	GCNT7	-	intron	ENSG00000124091.9	mRNA
chr3:65356424-65360354	MAGI1	-	intron	ENSG00000151276.23	mRNA
chr17:47120391-47122615	CDC27	-	intron	ENSG00000004897.11	mRNA
chr8:143616595-143616745	TSTA3	-	CDS	ENSG00000104522.15	mRNA
chr19:50266900-50271492	MYH14	+	intron	ENSG00000105357.15	mRNA
chr9:35690320-35690770	TPM2	-	5UTR	ENSG00000198467.13	mRNA
chr8:143598083-143598234	EEF1D	-	intron	ENSG00000104529.17	mRNA
chr6:10528588-10528937	GCNT2	+	5UTR	ENSG00000111846.15	mRNA
chr14:23324027-23326135	BCL2L2-PABPN1	+	intron	ENSG00000258643.5	mRNA
chr11:62787464-62789558	TMEM179B	+	intron	ENSG00000185475.9	mRNA
chr1:28737016-28737215	YTHDF2	+	5UTR	ENSG00000198492.15	mRNA
chr8:124451910-124452208	TRMT12	+	intron	ENSG00000183665.5	mRNA
chr16:2002295-2002742	ZNF598	-	intron	ENSG00000167962.13	mRNA
chr12:52045505-52053462	NR4A1	+	intron	ENSG00000123358.19	mRNA
chr12:122985022-122986069	PITPNM2	-	3UTR	ENSG00000090975.12	mRNA
chr11:67401107-67401305	PPP1CA	-	intron	ENSG00000172531.14	mRNA
chr1:88805585-88805736	PKN2	+	CDS	ENSG00000065243.19	mRNA
chr14:22998544-22999998	C14orf93	-	intron	ENSG00000100802.14	mRNA
chr2:201286661-201286812	CASP8	+	3UTR	ENSG00000064012.21	mRNA
chr15:56094620-56098228	RFX7	-	CDS	ENSG00000181827.14	mRNA
chr17:7932166-7932616	CNTROB	+	5UTR	ENSG00000170037.13	mRNA
chr7:128767645-128769402	CALU	+	intron	ENSG00000128595.16	mRNA
chr5:176905104-176905669	UIMC1	-	CDS	ENSG00000087206.16	mRNA
chr4:7054615-7056359	TADA2B	+	3UTR	ENSG00000173011.11	mRNA
chr3:168010175-168036993	GOLIM4	-	intron	ENSG00000173905.8	mRNA
chr3:136151917-136194473	MSL2	-	intron	ENSG00000174579.3	mRNA
chr11:102377541-102378122	BIRC2	+	intron	ENSG00000110330.8	mRNA
chr8:23190697-23191878	TNFRSF10A	-	3UTR	ENSG00000104689.9	mRNA
chr9:136440644-136440844	SEC16A	-	3UTR	ENSG00000148396.18	mRNA
chr19:38081326-38087781	SIPA1L3	+	intron	ENSG00000105738.10	mRNA
chr12:57768618-57769603	METTL1	-	CDS	ENSG00000037897.16	mRNA
chr16:87406545-87406695	ZCCHC14	-	3UTR	ENSG00000140948.11	mRNA
chr10:11866601-11870842	PROSER2	+	intron	ENSG00000148426.12	mRNA
chr15:71215317-71256682	THSD4	+	intron	ENSG00000187720.14	mRNA
chr7:45068507-45070004	CCM2	+	intron	ENSG00000136280.15	mRNA
chr2:200573217-200573566	SGO2	+	CDS	ENSG00000163535.17	mRNA
chr19:1969547-1978372	CSNK1G2	+	intron	ENSG00000133275.15	mRNA
chr19:1242495-1242796	ATP5D	+	intron	ENSG00000099624.7	mRNA
chr3:78598536-78607247	ROBO1	-	intron	ENSG00000169855.19	mRNA
chr22:43132702-43133399	MCAT	-	3UTR	ENSG00000100294.12	mRNA
chr5:143399703-143401306	NR3C1	-	CDS	ENSG00000113580.14	mRNA
chr12:89352324-89352486	DUSP6	-	5UTR	ENSG00000139318.7	mRNA
chr22:30584393-30584683	PES1	-	intron	ENSG00000100029.17	mRNA
chr10:30434281-30439397	MAP3K8	+	intron	ENSG00000107968.9	mRNA
chr1:25862907-25863320	PAQR7	-	CDS	ENSG00000182749.5	mRNA
chr19:681717-682064	FSTL3	+	3UTR	ENSG00000070404.9	mRNA
chr17:77215750-77216351	SEC14L1	+	3UTR	ENSG00000129657.14	mRNA
chrX:55002972-55007660	APEX2	+	intron	ENSG00000169188.4	mRNA
chr17:30635283-30648384	AC005562.1	+	intron	ENSG00000214719.11	Others
chr8:1762087-1762332	CLN8	+	intron	ENSG00000182372.8	mRNA
chr3:125232093-125233142	ZNF148	-	CDS	ENSG00000163848.19	mRNA
chr6:156901452-156901603	ARID1B	+	intron	ENSG00000049618.22	mRNA
chr2:130372910-130375210	PTPN18	+	intron	ENSG00000072135.12	mRNA
chr19:10317765-10318371	CTD-2369P2.12	-	intron	ENSG00000267303.1	mRNA
chr17:58089178-58089626	DYNLL2	+	3UTR	ENSG00000264364.2	mRNA
chr17:46548723-46549171	AC138645.1	-	intron	ENSG00000283191.1	mRNA
chr17:50367906-50368353	MRPL27	-	CDS	ENSG00000108826.15	mRNA
chrX:23987850-23988150	KLHL15	-	CDS	ENSG00000174010.9	mRNA
chr3:63835369-63838182	C3orf49	+	intron	ENSG00000163632.12	mRNA
chr17:44147922-44148908	C17orf53	+	CDS	ENSG00000125319.14	mRNA
chr14:64943549-64943947	CHURC1-FNTB	+	intron	ENSG00000125954.12	mRNA
chr11:14498871-14507743	RP11-140L24.4	-	intron	ENSG00000256206.2	mRNA
chr22:28742079-28745297	HSCB	+	intron	ENSG00000100209.9	mRNA
chr17:38801582-38806617	CWC25	-	intron	ENSG00000273559.4	mRNA
chr9:14569-15105	WASH1	-	CDS	ENSG00000181404.15	mRNA
chr8:56993693-56993844	IMPAD1	-	5UTR	ENSG00000104331.8	mRNA
chr12:123619459-123620544	DDX55	+	CDS	ENSG00000111364.15	mRNA
chr11:83157186-83157983	PCF11	+	CDS	ENSG00000165494.11	mRNA
chr11:65120677-65120877	FAU	-	3UTR	ENSG00000149806.10	mRNA
chr11:6482984-6483483	TIMM10B	+	3UTR	ENSG00000132286.11	mRNA
chr5:139680808-139683290	CXXC5	+	intron	ENSG00000171604.11	mRNA
chr13:45968985-46001239	ZC3H13	-	intron	ENSG00000123200.16	mRNA
chr20:20000673-20001120	RIN2	+	CDS	ENSG00000132669.12	mRNA
chr17:44673541-44674282	CCDC43	-	intron	ENSG00000180329.13	mRNA
chr16:19267085-19267585	SYT17	+	3UTR	ENSG00000103528.16	mRNA
chr1:63323139-63323488	FOXD3	+	CDS	ENSG00000187140.5	mRNA
chr6:30578485-30586160	ABCF1	+	intron	ENSG00000204574.12	mRNA
chr5:132762551-132763811	SEPT8	-	intron	ENSG00000164402.13	mRNA
chr11:9750594-9750744	SWAP70	+	3UTR	ENSG00000133789.14	mRNA
chr1:109094497-109094995	TMEM167B	+	3UTR	ENSG00000215717.5	mRNA
chr16:16364813-16365064	RP11-958N24.2	+	exon	ENSG00000227827.3	Pseudogene
chr10:31831793-31908560	ARHGAP12	-	intron	ENSG00000165322.17	mRNA
chr1:215567441-215573807	KCTD3	+	intron	ENSG00000136636.12	mRNA
chr20:37517479-37517928	BLCAP	-	3UTR	ENSG00000166619.12	mRNA
chr4:122876422-122892508	FGF2	+	intron	ENSG00000138685.12	mRNA
chr19:44477017-44477865	ZNF180	-	3UTR	ENSG00000167384.10	mRNA
chr19:39125819-39152219	PAK4	+	intron	ENSG00000130669.17	mRNA
chr5:150378695-150379704	TCOF1	+	intron	ENSG00000070814.17	mRNA
chr6:44258612-44259158	NFKBIE	-	3UTR	ENSG00000146232.15	mRNA
chr6:33455472-33456841	SYNGAP1	+	3UTR	ENSG00000197283.13	mRNA
chr16:30969612-30979967	SETD1A	+	intron	ENSG00000099381.16	mRNA
chr12:107318512-107319111	BTBD11	+	5UTR	ENSG00000151136.14	mRNA
chr19:3762711-3767560	MRPL54	+	intron	ENSG00000183617.4	mRNA
chr19:58561980-58562580	MZF1	-	CDS	ENSG00000099326.8	mRNA
chr2:231056913-231061272	PSMD1	+	intron	ENSG00000173692.12	mRNA
chr12:20862839-20875420	SLCO1B3	+	intron	ENSG00000111700.12	mRNA
chr1:77933341-77941749	NEXN	+	intron	ENSG00000162614.18	mRNA
chr16:30084752-30085228	PPP4C	+	3UTR	ENSG00000149923.13	mRNA
chr12:47780217-47780467	SLC48A1	+	3UTR	ENSG00000211584.13	mRNA
chr21:43694042-43695135	RRP1B	+	3UTR	ENSG00000160208.12	mRNA
chr2:87455466-87470017	LINC00152	+	intron	ENSG00000222041.10	Long non-coding RNA
chr16:719255-719655	METRN	+	3UTR	ENSG00000103260.8	mRNA
chr10:68959858-68963420	DDX21	+	intron	ENSG00000165732.12	mRNA
chr6:152971165-152971315	FBXO5	-	CDS	ENSG00000112029.9	mRNA
chr2:149570031-149572305	MMADHC	-	CDS	ENSG00000168288.12	mRNA
chr1:236484081-236484566	EDARADD	+	3UTR	ENSG00000186197.13	mRNA
chr1:147611750-147612993	BCL9	+	intron	ENSG00000116128.10	mRNA
chr7:130018334-130018681	ZC3HC1	-	3UTR	ENSG00000091732.15	mRNA
chr22:35781636-35836379	RBFOX2	-	intron	ENSG00000100320.22	mRNA
chr1:150220440-150234658	ANP32E	-	intron	ENSG00000143401.14	mRNA
chr16:72950589-72950939	ZFHX3	-	CDS	ENSG00000140836.14	mRNA
chr6:30727907-30730083	FLOT1	-	intron	ENSG00000137312.14	mRNA
chr20:44531884-44564256	PKIG	+	intron	ENSG00000168734.13	mRNA
chr17:68134642-68134941	RP11-147L13.13	+	exon	ENSG00000277476.1	Long non-coding RNA
chr10:101588353-101609003	DPCD	+	intron	ENSG00000166171.12	mRNA
chr14:32090580-32091630	ARHGAP5	+	intron	ENSG00000100852.12	mRNA
chr3:186147685-186148185	DGKG	-	3UTR	ENSG00000058866.14	mRNA
chr2:95148174-95148921	ZNF514	-	3UTR	ENSG00000144026.11	mRNA
chr15:44550896-44560444	EIF3J	+	intron	ENSG00000104131.12	mRNA
chr21:32316519-32317678	URB1	-	intron	ENSG00000142207.6	mRNA
chr19:29674513-29674762	PLEKHF1	+	CDS	ENSG00000166289.5	mRNA
chr17:74770746-74771846	NAT9	-	3UTR	ENSG00000109065.11	mRNA
chr17:63728372-63751998	RP11-51F16.8	-	intron	ENSG00000125695.12	mRNA
chr1:231366088-231366388	EGLN1	-	3UTR	ENSG00000135766.8	mRNA
chr22:24556001-24557886	SNRPD3	+	intron	ENSG00000100028.11	mRNA
chr7:36297125-36299744	EEPD1	+	intron	ENSG00000122547.10	mRNA
chr6:106104861-106105559	PRDM1	+	CDS	ENSG00000057657.15	mRNA
chr2:68141715-68157461	RP11-474G23.1	-	intron	ENSG00000273398.6	mRNA
chr14:65075609-65076755	MAX	-	3UTR	ENSG00000125952.18	mRNA
chr11:8948034-8952794	TMEM9B	-	intron	ENSG00000175348.10	mRNA
chr1:236551088-236551886	LGALS8	+	3UTR	ENSG00000116977.18	mRNA
chr19:43623016-43623416	CADM4	-	3UTR	ENSG00000105767.2	mRNA
chr17:17187926-17189274	MPRIP	+	intron	ENSG00000133030.19	mRNA
chr11:94795137-94821647	AMOTL1	+	intron	ENSG00000166025.17	mRNA
chr19:55453034-55453530	ISOC2	-	3UTR	ENSG00000063241.7	mRNA
chr6:8079878-8090144	EEF1E1	-	intron	ENSG00000124802.11	mRNA
chr22:21622488-21622938	UBE2L3	+	3UTR	ENSG00000185651.14	mRNA
chr7:44579430-44580244	TMED4	-	intron	ENSG00000158604.14	mRNA
chr6:29945587-29945884	HLA-A	+	3UTR	ENSG00000206503.11	mRNA
chr17:80209531-80211968	SGSH	-	intron	ENSG00000181523.12	mRNA
chr8:30571113-30571862	RBPMS	+	3UTR	ENSG00000157110.15	mRNA
chr3:53189235-53192467	PRKCD	+	intron	ENSG00000163932.13	mRNA
chr21:37202312-37202463	TTC3	+	3UTR	ENSG00000182670.13	mRNA
chr5:132758571-132758920	SEPT8	-	3UTR	ENSG00000164402.13	mRNA
chr11:13010369-13010916	RASSF10	+	CDS	ENSG00000189431.7	mRNA
chr9:98078187-98080954	NANS	+	intron	ENSG00000095380.10	mRNA
chr1:217431133-217431283	GPATCH2	-	CDS	ENSG00000092978.10	mRNA
chr22:41280986-41281187	RANGAP1	-	5UTR	ENSG00000100401.19	mRNA
chr17:81911988-81912683	SIRT7	-	3UTR	ENSG00000187531.13	mRNA
chr8:22566317-22566467	SORBS3	+	5UTR	ENSG00000120896.13	mRNA
chr17:68530331-68530581	PRKAR1A	+	3UTR	ENSG00000108946.14	mRNA
chr1:155900188-155904377	RIT1	-	intron	ENSG00000143622.10	mRNA
chr1:7961729-7961980	PARK7	+	intron	ENSG00000116288.12	mRNA
chr1:184794610-184794860	FAM129A	-	intron	ENSG00000135842.16	mRNA
chr6:7578487-7579700	DSP	+	intron	ENSG00000096696.13	mRNA
chr5:59275500-59275701	PDE4D	-	intron	ENSG00000113448.17	mRNA
chr4:119030973-119031373	SYNPO2	+	CDS	ENSG00000172403.10	mRNA
chr1:202941021-202944032	ADIPOR1	-	intron	ENSG00000159346.12	mRNA
chr12:121429993-121440029	KDM2B	-	intron	ENSG00000089094.17	mRNA
chr9:4662563-4666326	PLPP6	+	3UTR	ENSG00000205808.5	mRNA
chr17:28714330-28714678	RAB34	-	3UTR	ENSG00000109113.18	mRNA
chr10:22320010-22320259	COMMD3	+	3UTR	ENSG00000148444.15	mRNA
chr13:108210727-108211277	LIG4	-	CDS	ENSG00000174405.13	mRNA
chr1:36139826-36140251	TRAPPC3	-	intron	ENSG00000054116.11	mRNA
chr6:149864025-149864316	RAET1E-AS1	+	exon	ENSG00000268592.3	Long non-coding RNA
chr3:160423479-160424964	SMC4	+	intron	ENSG00000113810.15	mRNA
chr20:25294792-25303352	ABHD12	-	intron	ENSG00000100997.18	mRNA
chr11:10852949-10854696	ZBED5	-	CDS	ENSG00000236287.7	mRNA
chr6:33318755-33320305	DAXX	-	CDS	ENSG00000204209.10	mRNA
chr17:75913926-75919724	FBF1	-	intron	ENSG00000188878.18	mRNA
chr4:124709999-124710400	ANKRD50	-	intron	ENSG00000151458.11	mRNA
chr12:124457138-124486426	NCOR2	-	intron	ENSG00000196498.13	mRNA
chr4:6642056-6642303	MRFAP1	+	3UTR	ENSG00000179010.14	mRNA
chr12:123407914-123408512	KMT5A	+	3UTR	ENSG00000183955.12	mRNA
chr15:44561084-44561984	EIF3J	+	3UTR	ENSG00000104131.12	mRNA
chr1:211374546-211374647	TRAF5	+	3UTR	ENSG00000082512.14	mRNA
chr15:40898980-40900175	VPS18	+	CDS	ENSG00000104142.10	mRNA
chr2:169636157-169637523	PPIG	+	CDS	ENSG00000138398.15	mRNA
chr5:177331954-177334459	LMAN2	-	intron	ENSG00000169223.14	mRNA
chr1:20942274-20997611	EIF4G3	-	intron	ENSG00000075151.20	mRNA
chr9:130137122-130137672	GPR107	+	3UTR	ENSG00000148358.19	mRNA
chr16:671084-671284	RHOT2	+	3UTR	ENSG00000140983.13	mRNA
chr5:93585263-93587125	NR2F1	+	intron	ENSG00000175745.11	mRNA
chr16:89696640-89697137	SPATA2L	-	intron	ENSG00000158792.15	mRNA
chr1:6592709-6593702	KLHL21	-	3UTR	ENSG00000162413.16	mRNA
chr7:12687727-12689105	ARL4A	+	CDS	ENSG00000122644.12	mRNA
chr10:117283810-117285108	PDZD8	-	CDS	ENSG00000165650.11	mRNA
chr1:156135963-156136405	LMNA	+	intron	ENSG00000160789.19	mRNA
chr9:129009288-129010309	SH3GLB2	-	3UTR	ENSG00000148341.17	mRNA
chr20:36154832-36175595	EPB41L1	+	intron	ENSG00000088367.21	mRNA
chr14:64933934-64934530	CHURC1-FNTB	+	intron	ENSG00000125954.12	mRNA
chr11:65572542-65572738	FAM89B	+	5UTR	ENSG00000176973.7	mRNA
chr20:32210083-32215310	POFUT1	+	intron	ENSG00000101346.12	mRNA
chr2:28404184-28408784	FOSL2	+	intron	ENSG00000075426.11	mRNA
chr5:93683032-93683423	FAM172A	-	intron	ENSG00000113391.17	mRNA
chr2:110084660-110084909	MALL	-	3UTR	ENSG00000144063.3	mRNA
chr17:79044049-79046934	C1QTNF1	+	intron	ENSG00000173918.14	mRNA
chr17:28720747-28720996	RPL23A	+	CDS	ENSG00000198242.13	mRNA
chr19:51965838-51966138	ZNF350	-	CDS	ENSG00000256683.6	mRNA
chr19:40447837-40457552	BLVRB	-	intron	ENSG00000090013.9	mRNA
chr19:682458-683399	FSTL3	+	3UTR	ENSG00000070404.9	mRNA
chr7:66240377-66240774	TPST1	+	CDS	ENSG00000169902.13	mRNA
chr6:32185503-32185693	PBX2	-	3UTR	ENSG00000204304.11	mRNA
chr6:36201137-36204477	BRPF3	+	intron	ENSG00000096070.19	mRNA
chr10:74600418-74708507	ADK	+	intron	ENSG00000156110.13	mRNA
chr1:201866948-201870593	IPO9	+	CDS	ENSG00000198700.9	mRNA
chr17:42797664-42798704	COA3	-	intron	ENSG00000183978.7	mRNA
chr19:1106415-1106791	GPX4	+	3UTR	ENSG00000167468.16	mRNA
chr7:1476640-1480407	INTS1	-	intron	ENSG00000164880.15	mRNA
chr1:42927727-42930377	SLC2A1	-	intron	ENSG00000117394.19	mRNA
chr6:89083763-89084313	PNRC1	+	CDS	ENSG00000146278.10	mRNA
chr11:2902644-2916154	SLC22A18	+	intron	ENSG00000110628.13	mRNA
chr8:103324510-103324709	FZD6	+	3UTR	ENSG00000164930.11	mRNA
chr4:186618285-186618586	FAT1	-	CDS	ENSG00000083857.13	mRNA
chr22:41674822-41681278	SNU13	-	intron	ENSG00000100138.13	mRNA
chr1:26827008-26832546	ZDHHC18	+	intron	ENSG00000204160.11	mRNA
chr13:57634750-57666682	PCDH17	+	intron	ENSG00000118946.11	mRNA
chr3:38254840-38255189	OXSR1	+	3UTR	ENSG00000172939.8	mRNA
chr1:6621546-6621944	PHF13	+	3UTR	ENSG00000116273.5	mRNA
chr6:142771092-142771343	HIVEP2	-	CDS	ENSG00000010818.8	mRNA
chr19:39169746-39174001	PAK4	+	intron	ENSG00000130669.17	mRNA
chr11:862570-862820	TSPAN4	+	CDS	ENSG00000214063.10	mRNA
chr1:150328381-150329816	PRPF3	+	intron	ENSG00000117360.12	mRNA
chr1:150949234-150951054	SETDB1	+	intron	ENSG00000143379.12	mRNA
chr5:179776489-179776690	MAML1	+	3UTR	ENSG00000161021.11	mRNA
chr19:58562779-58563628	MZF1	-	CDS	ENSG00000099326.8	mRNA
chr16:14326047-14326496	MIR193BHG	+	exon	ENSG00000262454.2	Long non-coding RNA
chr4:41646674-41650424	LIMCH1	+	intron	ENSG00000064042.17	mRNA
chr19:10090004-10091456	C19orf66	+	intron	ENSG00000130813.17	mRNA
chr19:14563727-14564154	TECR	+	intron	ENSG00000099797.12	mRNA
chr19:45550349-45550700	OPA3	-	intron	ENSG00000125741.4	mRNA
chr8:144291689-144308932	HSF1	+	intron	ENSG00000185122.10	mRNA
chr3:44925676-44932948	ZDHHC3	-	CDS	ENSG00000163812.13	mRNA
chr19:11617097-11618241	ZNF627	+	3UTR	ENSG00000198551.9	mRNA
chr5:141864439-141864588	PCDH1	-	intron	ENSG00000156453.13	mRNA
chr9:35099970-35100835	STOML2	-	intron	ENSG00000165283.15	mRNA
chr3:136948332-136948581	NCK1	+	3UTR	ENSG00000158092.6	mRNA
chr16:86849-88975	NPRL3	-	intron	ENSG00000103148.15	mRNA
chr19:42375576-42376974	MEGF8	+	CDS	ENSG00000105429.12	mRNA
chr14:102343847-102344048	CINP	-	3UTR	ENSG00000100865.14	mRNA
chr18:9536721-9537071	RALBP1	+	3UTR	ENSG00000017797.11	mRNA
chr1:200907881-200909252	C1orf106	+	intron	ENSG00000163362.10	mRNA
chrX:63350103-63350749	SPIN4	-	CDS	ENSG00000186767.6	mRNA
chr15:59117275-59123719	CCNB2	+	intron	ENSG00000157456.7	mRNA
chr2:72130379-72130578	CYP26B1	-	3UTR	ENSG00000003137.8	mRNA
chr16:3140757-3141157	ZNF213	+	3UTR	ENSG00000085644.13	mRNA
chr1:25223273-25230410	SYF2	-	intron	ENSG00000117614.9	mRNA
chr3:14112519-14116489	CHCHD4	-	intron	ENSG00000163528.12	mRNA
chr1:205302407-205304452	NUAK2	-	3UTR	ENSG00000163545.8	mRNA
chr1:15219434-15220430	TMEM51	+	3UTR	ENSG00000171729.13	mRNA
chr11:125899448-125900298	HYLS1	+	CDS	ENSG00000198331.10	mRNA
chrX:57592999-57593600	ZXDB	+	CDS	ENSG00000198455.4	mRNA
chr20:63865277-63869389	TPD52L2	+	intron	ENSG00000101150.17	mRNA
chr21:6119905-6121262	CH507-42P11.8	+	CDS	ENSG00000275993.2	mRNA
chr8:22601814-22602152	AC037459.4	+	CDS	ENSG00000248235.6	mRNA
chr5:73502958-73504533	BTF3	+	intron	ENSG00000145741.15	mRNA
chr22:35410799-35412544	MCM5	+	intron	ENSG00000100297.15	mRNA
chrX:101616311-101616955	ARMCX6	-	5UTR	ENSG00000198960.10	mRNA
chr1:202016688-202016938	ELF3	+	3UTR	ENSG00000163435.15	mRNA
chr1:17033119-17052268	SDHB	-	intron	ENSG00000117118.9	mRNA
chr1:150625436-150629612	ENSA	-	CDS	ENSG00000143420.17	mRNA
chr6:138404498-138405245	HEBP2	+	intron	ENSG00000051620.10	mRNA
chr5:31538338-31538538	C5orf22	+	intron	ENSG00000082213.17	mRNA
chr7:73573422-73573882	TBL2	-	intron	ENSG00000106638.15	mRNA
chr17:7038353-7038553	SLC16A13	+	CDS	ENSG00000174327.6	mRNA
chrX:154515791-154516192	FAM3A	-	5UTR	ENSG00000071889.16	mRNA
chr16:83957683-83966332	OSGIN1	+	intron	ENSG00000140961.12	mRNA
chr16:28835075-28835474	ATXN2L	+	intron	ENSG00000168488.18	mRNA
chr1:1082165-1082714	C1orf159	-	3UTR	ENSG00000131591.17	mRNA
chr3:27633074-27633796	AC098614.2	+	exon	ENSG00000213846.5	Pseudogene
chr17:28905798-28906597	PHF12	-	3UTR	ENSG00000109118.13	mRNA
chrX:48831142-48832237	PCSK1N	-	intron	ENSG00000102109.8	mRNA
chr16:84662438-84662739	KLHL36	+	exon	ENSG00000135686.12	Long non-coding RNA
chr7:100070036-100070435	ZNF3	-	3UTR	ENSG00000166526.16	mRNA
chr11:111721893-111724256	SIK2	+	intron	ENSG00000170145.4	mRNA
chr12:6905687-6907327	LRRC23	+	CDS	ENSG00000010626.14	mRNA
chr11:118627360-118627710	PHLDB1	+	CDS	ENSG00000019144.17	mRNA
chr17:14033894-14069396	COX10-AS1	-	intron	ENSG00000236088.9	Long non-coding RNA
chrX:106941943-106942192	MORC4	-	intron	ENSG00000133131.14	mRNA
chr8:60856570-60860936	CHD7	+	intron	ENSG00000171316.11	mRNA
chr16:84178742-84179838	TAF1C	-	3UTR	ENSG00000103168.16	mRNA
chr5:149981134-149981682	SLC26A2	+	intron	ENSG00000155850.7	mRNA
chr5:6377234-6378545	MED10	-	intron	ENSG00000133398.3	mRNA
chr1:205228225-205228623	TMCC2	+	5UTR	ENSG00000133069.15	mRNA
chr8:144478067-144478490	PPP1R16A	+	intron	ENSG00000160972.9	Long non-coding RNA
chr2:240467430-240467929	GPC1	+	3UTR	ENSG00000063660.8	mRNA
chr20:25614965-25615065	NANP	-	3UTR	ENSG00000170191.4	mRNA
chr17:7259395-7259891	RP1-4G17.5	-	intron	ENSG00000262302.1	mRNA
chr16:681257-681869	STUB1	+	CDS	ENSG00000103266.10	mRNA
chr5:54519049-54519348	SNX18	+	CDS	ENSG00000178996.13	mRNA
chr7:123692431-123696643	WASL	-	intron	ENSG00000106299.7	mRNA
chr11:6682757-6683005	MRPL17	-	intron	ENSG00000158042.8	mRNA
chr2:69245284-69246133	ANTXR1	+	3UTR	ENSG00000169604.19	mRNA
chr2:24817781-24822526	CENPO	+	3UTR	ENSG00000138092.10	mRNA
chr12:123584629-123584780	TMED2	+	CDS	ENSG00000086598.10	mRNA
chr22:30578925-30579075	PES1	-	intron	ENSG00000100029.17	mRNA
chr17:44011882-44012602	TMEM101	-	intron	ENSG00000091947.9	mRNA
chr11:20044284-20049872	NAV2	+	intron	ENSG00000166833.19	mRNA
chr22:37510283-37510433	CARD10	-	CDS	ENSG00000100065.14	mRNA
chr1:236523661-236523859	LGALS8	+	intron	ENSG00000116977.18	mRNA
chr3:150545739-150546463	SERP1	-	CDS	ENSG00000120742.10	mRNA
chr11:124691775-124694544	SPA17	+	intron	ENSG00000064199.6	mRNA
chr12:123485670-123498708	RILPL1	-	intron	ENSG00000188026.12	mRNA
chr8:67115986-67116087	CSPP1	+	CDS	ENSG00000104218.14	mRNA
chr2:62990812-62994052	EHBP1	+	intron	ENSG00000115504.14	mRNA
chr10:13204308-13204458	MCM10	+	intron	ENSG00000065328.16	mRNA
chr7:99499879-99500275	ZNF394	-	CDS	ENSG00000160908.14	mRNA
chr11:94545720-94675669	PIWIL4	+	intron	ENSG00000134627.11	mRNA
chr10:122227953-122229391	TACC2	+	intron	ENSG00000138162.18	mRNA
chr1:224189620-224193047	DEGS1	+	intron	ENSG00000143753.12	mRNA
chr20:36783831-36785530	SOGA1	-	3UTR	ENSG00000149639.14	mRNA
chr12:92816367-92819425	EEA1	-	intron	ENSG00000102189.16	mRNA
chr1:154948372-154951471	PBXIP1	-	intron	ENSG00000163346.16	mRNA
chr1:144422724-144424795	NBPF15	-	intron	ENSG00000266338.6	mRNA
chr8:37778723-37778972	PROSC	+	3UTR	ENSG00000147471.11	mRNA
chr2:177216742-177219085	HNRNPA3	+	intron	ENSG00000170144.19	mRNA
chr8:143309440-143310314	TOP1MT	-	intron	ENSG00000184428.12	mRNA
chr20:36815244-36815495	SOGA1	-	CDS	ENSG00000149639.14	mRNA
chr4:185190245-185191194	CFAP97	-	CDS	ENSG00000164323.12	mRNA
chr11:64307226-64313787	ESRRA	+	intron	ENSG00000173153.13	mRNA
chr3:183829533-183833514	PARL	-	intron	ENSG00000175193.12	mRNA
chrX:71283640-71283880	NONO	+	intron	ENSG00000147140.15	mRNA
chr9:92613580-92613688	IPPK	-	3UTR	ENSG00000127080.9	mRNA
chr19:2269558-2337444	LLfos-48D6.2	+	intron	ENSG00000273734.1	mRNA
chrX:106928143-106930120	CLDN2	+	3UTR	ENSG00000165376.10	mRNA
chr19:45507501-45518073	VASP	+	intron	ENSG00000125753.13	mRNA
chr8:25184772-25270885	DOCK5	+	intron	ENSG00000147459.17	mRNA
chr19:40680999-40684206	NUMBL	-	intron	ENSG00000105245.9	mRNA
chr3:184710812-184712002	MAGEF1	-	CDS	ENSG00000177383.4	mRNA
chr2:101253199-101257810	CNOT11	+	intron	ENSG00000158435.7	mRNA
chr14:30894642-30894841	STRN3	-	3UTR	ENSG00000196792.11	mRNA
chr1:160998103-160998448	F11R	-	3UTR	ENSG00000158769.17	mRNA
chr1:9263711-9264459	H6PD	+	CDS	ENSG00000049239.12	mRNA
chr5:134580536-134581484	JADE2	+	3UTR	ENSG00000043143.20	mRNA
chr15:29678030-29678230	RP11-680F8.1	+	exon	ENSG00000256802.2	Long non-coding RNA
chr11:66437201-66438778	MRPL11	-	intron	ENSG00000174547.13	mRNA
chr2:222619666-222624750	FARSB	-	intron	ENSG00000116120.9	mRNA
chr19:1905412-1908106	SCAMP4	+	intron	ENSG00000227500.9	mRNA
chr14:104689705-104701573	INF2	+	intron	ENSG00000203485.12	mRNA
chr7:129017045-129018145	TNPO3	-	intron	ENSG00000064419.13	mRNA
chr6:52497550-52497849	EFHC1	+	intron	ENSG00000096093.15	mRNA
chr9:33922390-33923966	UBAP2	-	intron	ENSG00000137073.20	mRNA
chr12:123408611-123409209	KMT5A	+	3UTR	ENSG00000183955.12	mRNA
chr21:45989094-45999424	COL6A1	+	intron	ENSG00000142156.14	mRNA
chr1:1082862-1083062	C1orf159	-	CDS	ENSG00000131591.17	mRNA
chr8:11844068-11844468	CTSB	-	intron	ENSG00000164733.20	mRNA
chr9:69065030-69072997	FXN	+	intron	ENSG00000165060.11	mRNA
chr19:40800291-40801388	RAB4B-EGLN2	+	3UTR	ENSG00000171570.10	mRNA
chr17:56891042-56891291	TRIM25	-	3UTR	ENSG00000121060.15	mRNA
chr1:12617183-12617432	DHRS3	-	CDS	ENSG00000162496.8	mRNA
chr7:93921797-93926541	GNG11	+	intron	ENSG00000127920.5	mRNA
chr7:2613484-2614035	IQCE	+	3UTR	ENSG00000106012.17	mRNA
chr2:130370922-130371306	PTPN18	+	intron	ENSG00000072135.12	mRNA
chr1:15944990-15945902	ZBTB17	-	intron	ENSG00000116809.11	mRNA
chr1:6632400-6632600	THAP3	+	CDS	ENSG00000041988.15	mRNA
chr14:73491508-73492996	C14orf169	+	CDS	ENSG00000170468.7	mRNA
chr5:163459414-163459665	NUDCD2	-	intron	ENSG00000170584.10	mRNA
chr11:233111-233486	SIRT3	-	intron	ENSG00000142082.14	mRNA
chrX:154379294-154379698	EMD	+	CDS	ENSG00000102119.10	mRNA
chr3:52292290-52292538	GLYCTK	+	intron	ENSG00000168237.17	mRNA
chr6:3270061-3270262	SLC22A23	-	3UTR	ENSG00000137266.14	mRNA
chr1:11736182-11745961	AGTRAP	+	intron	ENSG00000177674.15	mRNA
chr3:121691965-121693773	GOLGB1	-	intron	ENSG00000173230.15	mRNA
chr11:64313985-64315016	ESRRA	+	intron	ENSG00000173153.13	mRNA
chr14:51728484-51728784	FRMD6	+	3UTR	ENSG00000139926.15	mRNA
chr9:121192177-121222210	RAB14	-	intron	ENSG00000119396.10	mRNA
chr7:127374809-127375010	ZNF800	-	CDS	ENSG00000048405.9	mRNA
chr10:47986838-47987085	CH17-360D5.2	-	intron	ENSG00000276850.4	Long non-coding RNA
chr17:80394090-80395040	RNF213	+	3UTR	ENSG00000173821.19	mRNA
chr1:53210822-53211171	CPT2	+	CDS	ENSG00000157184.6	mRNA
chr4:127880960-127881160	PLK4	+	5UTR	ENSG00000142731.10	mRNA
chr15:77613818-77614463	LINGO1	-	CDS	ENSG00000169783.12	mRNA
chr16:3290108-3291408	ZNF263	+	3UTR	ENSG00000006194.9	mRNA
chr15:99130308-99132257	SYNM	+	CDS	ENSG00000182253.14	mRNA
chr19:54153787-54153938	CNOT3	+	intron	ENSG00000088038.17	mRNA
chr15:41480323-41481076	RTF1	+	3UTR	ENSG00000137815.14	mRNA
chr6:127196443-127197040	RSPO3	+	intron	ENSG00000146374.13	mRNA
chr17:75271863-75272310	RP11-649A18.12	+	intron	ENSG00000263843.1	Long non-coding RNA
chr17:39173855-39174055	CACNB1	-	3UTR	ENSG00000067191.15	mRNA
chr15:90079862-90080063	ZNF710	+	3UTR	ENSG00000140548.9	mRNA
chr14:92000105-92004464	TRIP11	-	intron	ENSG00000100815.12	mRNA
chr3:49674349-49675358	APEH	+	intron	ENSG00000164062.12	mRNA
chr17:81681223-81682227	ARL16	-	CDS	ENSG00000214087.8	mRNA
chr12:52245354-52247680	KRT7	+	intron	ENSG00000135480.14	mRNA
chr15:92126147-92147032	SLCO3A1	+	intron	ENSG00000176463.13	mRNA
chr2:38779069-38779358	GEMIN6	+	intron	ENSG00000152147.10	mRNA
chr16:19502482-19502830	GDE1	-	3UTR	ENSG00000006007.11	mRNA
chr1:229635171-229635519	URB2	+	CDS	ENSG00000135763.9	mRNA
chr1:43990325-43990922	B4GALT2	+	3UTR	ENSG00000117411.16	mRNA
chr4:6716103-6717279	BLOC1S4	+	CDS	ENSG00000186222.4	mRNA
chr19:35995344-35996315	SDHAF1	+	3UTR	ENSG00000205138.3	mRNA
chr22:49823640-49824241	BRD1	-	CDS	ENSG00000100425.18	mRNA
chr4:118631592-118631692	RP11-384K6.6	+	exon	ENSG00000260404.3	Others
chr20:36496730-36497561	DLGAP4	+	intron	ENSG00000080845.17	mRNA
chr11:62888376-62888875	SLC3A2	+	CDS	ENSG00000168003.16	mRNA
chr15:43403764-43404435	TP53BP1	-	3UTR	ENSG00000067369.13	mRNA
chr22:24542213-24544050	GUCD1	-	intron	ENSG00000138867.16	mRNA
chr15:37100237-37100438	MEIS2	-	intron	ENSG00000134138.19	mRNA
chr14:67385326-67386020	EIF2S1	+	3UTR	ENSG00000134001.12	mRNA
chr14:21369821-21372044	SUPT16H	-	intron	ENSG00000092201.9	mRNA
chr17:76391782-76395472	UBE2O	-	intron	ENSG00000175931.12	mRNA
chr20:38033644-38034092	RPRD1B	+	5UTR	ENSG00000101413.11	mRNA
chr11:294568-294817	ATHL1	+	CDS	ENSG00000142102.15	mRNA
chr1:220690388-220696932	C1orf115	+	intron	ENSG00000162817.6	mRNA
chr5:131429048-131431263	CTC-432M15.3	-	intron	ENSG00000273217.1	mRNA
chr3:149059721-149063518	HLTF	-	intron	ENSG00000071794.15	mRNA
chr1:149886302-149886652	HIST2H2BE	-	CDS	ENSG00000184678.10	mRNA
chr4:177336118-177336267	NEIL3	+	CDS	ENSG00000109674.3	mRNA
chr17:4789007-4789530	GLTPD2	+	CDS	ENSG00000182327.7	mRNA
chr8:123014858-123015657	DERL1	-	3UTR	ENSG00000136986.9	mRNA
chr11:96353668-96359197	CCDC82	-	intron	ENSG00000149231.11	mRNA
chr4:169713250-169720534	CLCN3	+	intron	ENSG00000109572.13	mRNA
chr11:36489809-36490555	TRAF6	-	CDS	ENSG00000175104.14	mRNA
chr5:34821817-34823622	RAI14	+	intron	ENSG00000039560.13	mRNA
chr12:2877272-2920847	TULP3	+	intron	ENSG00000078246.16	mRNA
chr11:126293775-126297044	TIRAP	+	intron	ENSG00000150455.13	mRNA
chr16:30650924-30651433	PRR14	+	intron	ENSG00000156858.11	mRNA
chr16:1997752-1998693	ZNF598	-	3UTR	ENSG00000167962.13	mRNA
chr15:41332941-41349199	NUSAP1	+	intron	ENSG00000137804.12	mRNA
chr1:2193706-2194193	FAAP20	-	intron	ENSG00000162585.16	mRNA
chr2:24084288-24084486	FAM228B	+	intron	ENSG00000219626.8	mRNA
chr11:61897349-61898336	RAB3IL1	-	3UTR	ENSG00000167994.11	mRNA
chr1:42696771-42697205	YBX1	+	intron	ENSG00000065978.18	mRNA
chr5:181256618-181257115	TRIM52	-	3UTR	ENSG00000183718.5	mRNA
chr19:36125748-36125947	TBCB	+	3UTR	ENSG00000105254.11	mRNA
chr7:129952549-129952949	UBE2H	-	5UTR	ENSG00000186591.11	mRNA
chr11:57817946-57818246	CTNND1	+	3UTR	ENSG00000198561.13	mRNA
chr10:63206614-63207312	JMJD1C	-	CDS	ENSG00000171988.17	mRNA
chr9:124873659-124877486	ARPC5L	+	intron	ENSG00000136950.13	mRNA
chr22:50220205-50221754	TUBGCP6	-	CDS	ENSG00000128159.11	mRNA
chr19:1244146-1244826	ATP5D	+	intron	ENSG00000099624.7	mRNA
chr6:1610567-1611264	FOXC1	+	CDS	ENSG00000054598.6	mRNA
chr3:23805952-23807250	UBE2E1	+	intron	ENSG00000170142.11	mRNA
chr8:143561729-143561879	GSDMD	+	CDS	ENSG00000104518.10	mRNA
chr11:76542231-76545849	EMSY	+	intron	ENSG00000158636.16	mRNA
chr15:74446026-74458752	UBL7	-	intron	ENSG00000138629.15	mRNA
chr13:99982512-99983105	ZIC2	+	CDS	ENSG00000043355.11	mRNA
chr19:16076458-16077130	TPM4	+	intron	ENSG00000167460.14	mRNA
chr3:134356172-134360108	AMOTL2	-	intron	ENSG00000114019.14	mRNA
chr16:88435561-88435862	ZNF469	+	CDS	ENSG00000225614.2	mRNA
chr10:103967648-103967799	SLK	+	5UTR	ENSG00000065613.13	mRNA
chr1:28200576-28200875	DNAJC8	-	3UTR	ENSG00000126698.10	mRNA
chr2:105092451-105097271	MRPS9	+	intron	ENSG00000135972.8	mRNA
chr17:78222984-78223704	BIRC5	+	intron	ENSG00000089685.14	mRNA
chr3:47412991-47413391	PTPN23	+	3UTR	ENSG00000076201.14	mRNA
chr17:56832971-56833886	C17orf67	-	intron	ENSG00000214226.8	mRNA
chr14:60115016-60115626	PCNX4	+	CDS	ENSG00000126773.12	mRNA
chr2:74530065-74530459	HTRA2	+	CDS	ENSG00000115317.11	mRNA
chr15:84782933-84783283	ZNF592	+	CDS	ENSG00000166716.9	mRNA
chr22:30426816-30429053	RP4-539M6.19	+	intron	ENSG00000249590.7	mRNA
chr1:2229441-2232534	SKI	+	intron	ENSG00000157933.9	mRNA
chr17:43071166-43074508	BRCA1	-	intron	ENSG00000012048.20	mRNA
chr1:93544159-93547407	FNBP1L	+	intron	ENSG00000137942.16	mRNA
chr17:74795081-74837139	TMEM104	+	intron	ENSG00000109066.13	mRNA
chr13:100086126-100088848	RP11-12G12.7	-	intron	ENSG00000274605.1	Long non-coding RNA
chr10:32888184-32888283	RP11-479G22.8	-	exon	ENSG00000273038.2	Long non-coding RNA
chr4:158868264-158868614	FNIP2	+	CDS	ENSG00000052795.12	mRNA
chr19:10114237-10116207	EIF3G	-	intron	ENSG00000130811.11	mRNA
chrX:53192317-53192717	KDM5C	-	3UTR	ENSG00000126012.11	mRNA
chr6:34878073-34882939	UHRF1BP1	+	intron	ENSG00000065060.16	mRNA
chr19:42079216-42080507	ZNF574	+	CDS	ENSG00000105732.12	mRNA
chr12:132704659-132714912	RP13-672B3.2	+	intron	ENSG00000256632.3	mRNA
chr9:126832548-126834188	ZBTB43	+	CDS	ENSG00000169155.9	mRNA
chr20:33648990-33649439	CBFA2T2	+	3UTR	ENSG00000078699.21	mRNA
chr12:57514779-57515421	MARS	+	intron	ENSG00000166986.13	mRNA
chr9:110138098-110156474	AKAP2	+	intron	ENSG00000241978.9	mRNA
chr17:81556936-81558183	NPLOC4	-	3UTR	ENSG00000182446.13	mRNA
chr17:82293964-82294213	RP13-516M14.1	+	exon	ENSG00000260563.3	Long non-coding RNA
chr16:22420106-22420305	CDR2	-	intron	ENSG00000140743.7	mRNA
chr17:7459714-7460013	ZBTB4	-	3UTR	ENSG00000174282.11	mRNA
chr20:5109408-5111119	TMEM230	-	intron	ENSG00000089063.14	mRNA
chr20:62796551-62798593	MRGBP	+	intron	ENSG00000101189.6	mRNA
chr7:129834426-129834726	UBE2H	-	3UTR	ENSG00000186591.11	mRNA
chr2:98604182-98604380	COA5	-	intron	ENSG00000183513.8	mRNA
chr2:127493376-127502713	IWS1	-	intron	ENSG00000163166.14	mRNA
chr17:41949193-41965501	TTC25	+	intron	ENSG00000204815.9	mRNA
chr1:23757077-23759863	TCEB3	+	intron	ENSG00000011007.12	mRNA
chr1:32684319-32695151	SYNC	-	intron	ENSG00000162520.14	mRNA
chr14:93293993-93294394	BTBD7	-	intron	ENSG00000011114.14	mRNA
chr9:136833771-136833971	RABL6	+	intron	ENSG00000196642.17	mRNA
chr6:43635862-43636717	MAD2L1BP	+	intron	ENSG00000124688.13	mRNA
chr19:55241039-55241584	PPP6R1	-	CDS	ENSG00000105063.18	mRNA
chr5:83056909-83065011	TMEM167A	-	intron	ENSG00000174695.9	mRNA
chr1:248824785-248824936	SH3BP5L	-	CDS	ENSG00000175137.10	mRNA
chr1:12572759-12579309	DHRS3	-	intron	ENSG00000162496.8	mRNA
chr17:791820-792509	MRM3	+	3UTR	ENSG00000171861.10	mRNA
chr19:48480670-48481617	CYTH2	+	3UTR	ENSG00000105443.13	mRNA
chr16:68022603-68022851	DDX28	-	CDS	ENSG00000182810.6	mRNA
chr16:14261579-14261930	MKL2	+	3UTR	ENSG00000186260.16	mRNA
chr5:177607383-177607583	B4GALT7	+	3UTR	ENSG00000027847.13	mRNA
chr22:21643948-21644298	SDF2L1	+	CDS	ENSG00000128228.4	mRNA
chr8:23068831-23069030	TNFRSF10B	-	5UTR	ENSG00000120889.12	mRNA
chr20:35115454-35115898	EDEM2	-	CDS	ENSG00000088298.12	mRNA
chr8:144528934-144529083	C8orf82	-	5UTR	ENSG00000213563.6	mRNA
chr16:1771032-1771381	NME3	-	intron	ENSG00000103024.7	mRNA
chr3:136151218-136151869	MSL2	-	CDS	ENSG00000174579.3	mRNA
chr11:376770-377266	B4GALNT4	+	CDS	ENSG00000182272.11	mRNA
chr1:9149798-9151041	MIR34A	-	exon	ENSG00000228526.5	Long non-coding RNA
chr22:39431299-39431696	TAB1	+	intron	ENSG00000100324.13	mRNA
chr15:82834118-82834517	WHAMM	+	3UTR	ENSG00000156232.7	mRNA
chr9:136993638-136993984	C9orf142	+	3UTR	ENSG00000148362.10	mRNA
chr17:17491676-17491977	MED9	+	3UTR	ENSG00000141026.5	mRNA
chr16:20741587-20741737	THUMPD1	-	CDS	ENSG00000066654.13	mRNA
chr5:103276033-103276777	C5orf30	+	CDS	ENSG00000181751.9	mRNA
chr2:186508618-186509115	ZC3H15	+	3UTR	ENSG00000065548.17	mRNA
chr17:4545320-4547758	MYBBP1A	-	intron	ENSG00000132382.14	mRNA
chr11:72837542-72837842	ATG16L2	+	intron	ENSG00000168010.10	mRNA
chr5:476340-477129	SLC9A3	-	intron	ENSG00000066230.10	mRNA
chr17:15437611-15503211	TVP23C-CDRT4	-	intron	ENSG00000259024.6	mRNA
chr11:64266376-64267677	PLCB3	+	intron	ENSG00000149782.11	mRNA
chr19:33125162-33130143	GPATCH1	+	intron	ENSG00000076650.6	mRNA
chr20:50749972-50750619	PARD6B	+	intron	ENSG00000124171.8	mRNA
chr10:71750296-71751669	CDH23	+	intron	ENSG00000107736.19	mRNA
chr19:2243429-2244877	SF3A2	+	intron	ENSG00000104897.9	mRNA
chr19:49491485-49492160	RPL13A	+	3UTR	ENSG00000142541.16	mRNA
chr1:212897265-212897765	FLVCR1	+	3UTR	ENSG00000162769.12	mRNA
chr19:10996280-11007911	SMARCA4	+	intron	ENSG00000127616.17	mRNA
chr11:8947441-8947788	TMEM9B	-	3UTR	ENSG00000175348.10	mRNA
chr7:45108909-45110813	TBRG4	-	intron	ENSG00000136270.13	mRNA
chr5:96757595-96765313	CAST	+	intron	ENSG00000153113.23	mRNA
chr19:55138071-55142006	TNNT1	-	intron	ENSG00000105048.16	mRNA
chr19:1104901-1105272	GPX4	+	intron	ENSG00000167468.16	mRNA
chr10:104312039-104315228	ITPRIP	-	3UTR	ENSG00000148841.15	mRNA
chr6:12120160-12120759	HIVEP1	+	intron	ENSG00000095951.16	mRNA
chr11:3686001-3693069	NUP98	-	intron	ENSG00000110713.15	mRNA
chr2:64524403-64551582	AFTPH	+	intron	ENSG00000119844.15	mRNA
chr12:6943756-6944648	C12orf57	+	intron	ENSG00000111678.10	mRNA
chrX:49175463-49177048	PRICKLE3	-	CDS	ENSG00000012211.12	mRNA
chr12:131941250-131943803	PUS1	+	intron	ENSG00000177192.13	mRNA
chr19:56377034-56377284	ZNF582	-	intron	ENSG00000018869.16	mRNA
chr1:200857812-200858262	CAMSAP2	+	CDS	ENSG00000118200.14	mRNA
chr11:308162-308362	IFITM2	+	CDS	ENSG00000185201.16	mRNA
chr2:158678611-158680835	PKP4	+	intron	ENSG00000144283.21	mRNA
chr2:238275826-238277772	PER2	-	intron	ENSG00000132326.11	mRNA
chr12:12974913-12977505	HEBP1	-	intron	ENSG00000013583.8	mRNA
chr1:22030341-22031029	LINC00339	+	exon	ENSG00000218510.6	Long non-coding RNA
chr1:236548101-236548301	LGALS8	+	3UTR	ENSG00000116977.18	mRNA
chr3:9806243-9807034	ARPC4	+	3UTR	ENSG00000241553.12	mRNA
chr3:40517106-40517452	ZNF620	+	3UTR	ENSG00000177842.11	mRNA
chr3:52478528-52480368	NISCH	+	intron	ENSG00000010322.15	mRNA
chr19:10652703-10653646	ILF3-AS1	-	exon	ENSG00000267100.1	Long non-coding RNA
chr10:75234017-75234514	COMTD1	-	intron	ENSG00000165644.10	mRNA
chr9:137039519-137041094	RP11-229P13.27	-	intron	ENSG00000279073.3	mRNA
chr2:54972236-54972387	RTN4	-	3UTR	ENSG00000115310.17	mRNA
chr17:78050076-78051423	TNRC6C	+	CDS	ENSG00000078687.17	mRNA
chr2:55334867-55335068	CCDC88A	-	CDS	ENSG00000115355.15	mRNA
chr16:8893786-8894581	USP7	-	intron	ENSG00000187555.14	mRNA
chr17:75154384-75154484	HN1	-	5UTR	ENSG00000189159.15	mRNA
chr17:64213380-64214131	TEX2	-	CDS	ENSG00000136478.7	mRNA
chr8:91063582-91067946	OTUD6B-AS1	-	intron	ENSG00000253738.1	Long non-coding RNA
chr6:44230393-44232083	SLC29A1	+	intron	ENSG00000112759.16	mRNA
chr2:238032245-238045743	UBE2F-SCLY	+	intron	ENSG00000258984.5	mRNA
chr14:32149964-32154035	ARHGAP5	+	intron	ENSG00000100852.12	mRNA
chr19:531910-535838	CDC34	+	intron	ENSG00000099804.8	mRNA
chr5:57176029-57214151	GPBP1	+	intron	ENSG00000062194.15	mRNA
chr2:108782537-108783869	RANBP2	+	intron	ENSG00000153201.15	mRNA
chr14:23566110-23566510	AP1G2	-	CDS	ENSG00000213983.11	mRNA
chr17:28357729-28358066	TMEM199	+	intron	ENSG00000244045.11	mRNA
chr12:85301185-85301485	ALX1	+	CDS	ENSG00000180318.3	mRNA
chr9:133343802-133344151	MED22	-	intron	ENSG00000148297.15	mRNA
chr5:61545029-61545278	ZSWIM6	+	3UTR	ENSG00000130449.5	mRNA
chr3:170866358-170868045	RPL22L1	-	intron	ENSG00000163584.17	mRNA
chr21:46431725-46431975	PCNT	+	CDS	ENSG00000160299.16	mRNA
chr3:50319036-50320459	HYAL2	-	CDS	ENSG00000068001.13	mRNA
chr19:34219484-34221439	LSM14A	+	intron	ENSG00000257103.8	mRNA
chr16:72793373-72794571	ZFHX3	-	CDS	ENSG00000140836.14	mRNA
chr11:12942187-12942687	TEAD1	+	3UTR	ENSG00000187079.15	mRNA
chr17:81396301-81396500	BAHCC1	+	intron	ENSG00000266074.8	mRNA
chr1:203798807-203799309	ZBED6	+	CDS	ENSG00000257315.1	mRNA
chr4:101347828-101348883	FLJ20021	+	exon	ENSG00000254531.1	Long non-coding RNA
chr3:50288473-50288865	IFRD2	-	CDS	ENSG00000214706.10	mRNA
chr10:128115736-128115936	MKI67	-	CDS	ENSG00000148773.13	mRNA
chr22:26491039-26494491	SRRD	+	3UTR	ENSG00000100104.13	mRNA
chr19:14482663-14482863	GIPC1	-	intron	ENSG00000123159.15	mRNA
chr17:45104910-45105931	NMT1	+	intron	ENSG00000136448.11	mRNA
chr1:1391171-1391572	CCNL2	-	intron	ENSG00000221978.11	mRNA
chr12:7116880-7117281	C1RL-AS1	+	exon	ENSG00000205885.7	Long non-coding RNA
chrX:21994392-21994835	SMS	+	3UTR	ENSG00000102172.15	mRNA
chr10:30844919-30845118	ZNF438	-	CDS	ENSG00000183621.15	mRNA
chr1:154929148-154936794	PMVK	-	intron	ENSG00000163344.5	mRNA
chr9:107300170-107318791	RAD23B	+	intron	ENSG00000119318.12	mRNA
chr3:63833968-63835171	C3orf49	+	intron	ENSG00000163632.12	mRNA
chr5:159158152-159161200	RNF145	-	intron	ENSG00000145860.11	mRNA
chr4:139387997-139388646	NAA15	+	3UTR	ENSG00000164134.12	mRNA
chr12:49329979-49330430	TROAP	+	CDS	ENSG00000135451.12	mRNA
chr9:128107300-128107899	SLC25A25	+	3UTR	ENSG00000148339.12	mRNA
chr19:36235677-36236027	ZNF146	+	5UTR	ENSG00000167635.11	mRNA
chr17:42568842-42569400	MLX	+	intron	ENSG00000108788.11	mRNA
chr16:70371525-70372386	RP11-529K1.3	+	CDS	ENSG00000260537.2	mRNA
chr9:38567208-38567659	RP11-392E22.9	-	intron	ENSG00000283486.1	mRNA
chrX:47229398-47229748	CDK16	+	3UTR	ENSG00000102225.15	mRNA
chr3:126989343-126991389	PLXNA1	+	intron	ENSG00000114554.11	mRNA
chr20:3046091-3048205	MRPS26	+	intron	ENSG00000125901.5	mRNA
chr22:50179702-50180048	PANX2	+	3UTR	ENSG00000073150.13	mRNA
chr6:42886294-42887588	RPL7L1	+	3UTR	ENSG00000146223.14	mRNA
chr22:24270947-24302273	SPECC1L	+	intron	ENSG00000100014.19	mRNA
chr12:54011516-54011716	HOXC6	+	intron	ENSG00000197757.7	mRNA
chr17:40262563-40273675	WIPF2	+	intron	ENSG00000171475.13	mRNA
chr17:2416156-2416570	METTL16	-	3UTR	ENSG00000127804.12	mRNA
chr16:72100511-72103160	DHX38	+	intron	ENSG00000140829.11	mRNA
chr1:13779179-13779529	PRDM2	+	intron	ENSG00000116731.22	mRNA
chr4:22387608-22388459	ADGRA3	-	CDS	ENSG00000152990.13	mRNA
chr6:24666548-24666983	TDP2	-	CDS	ENSG00000111802.13	mRNA
chr4:89245158-89245309	GPRIN3	-	3UTR	ENSG00000185477.4	mRNA
chr8:38337319-38380640	WHSC1L1	-	intron	ENSG00000147548.16	mRNA
chr16:70156545-70157295	PDPR	+	3UTR	ENSG00000090857.13	mRNA
chr12:7110500-7111253	C1RL-AS1	+	intron	ENSG00000205885.7	Long non-coding RNA
chr14:24145097-24145545	PSME2	-	intron	ENSG00000100911.14	mRNA
chr11:71448770-71452060	DHCR7	-	intron	ENSG00000172893.15	mRNA
chr4:41613573-41619399	LIMCH1	+	intron	ENSG00000064042.17	mRNA
chr15:84798654-84799126	ZNF592	+	intron	ENSG00000166716.9	mRNA
chr12:57098547-57098845	STAT6	-	intron	ENSG00000166888.10	mRNA
chr18:50984405-50984505	ELAC1	+	CDS	ENSG00000141642.8	mRNA
chr17:29582992-29583688	GIT1	-	intron	ENSG00000108262.15	mRNA
chr2:207613085-207620664	METTL21A	-	intron	ENSG00000144401.14	mRNA
chr19:42198647-42201772	DEDD2	-	intron	ENSG00000160570.13	mRNA
chr17:18315858-18324664	SMCR8	+	intron	ENSG00000176994.10	mRNA
chr1:227759395-227759545	SNAP47	+	CDS	ENSG00000143740.14	mRNA
chr6:113859842-113861483	MARCKS	+	3UTR	ENSG00000277443.2	mRNA
chr20:36255989-36256876	AAR2	+	3UTR	ENSG00000131043.11	mRNA
chr16:30397412-30399409	ZNF48	+	CDS	ENSG00000283620.1	mRNA
chr5:5457612-5461204	ICE1	+	intron	ENSG00000164151.11	mRNA
chr4:52713517-52713865	DANCR	+	exon	ENSG00000226950.6	Long non-coding RNA
chr15:98707604-98820869	IGF1R	+	intron	ENSG00000140443.13	mRNA
chr17:75877958-75878653	TRIM47	-	CDS	ENSG00000132481.6	mRNA
chr22:46362577-46363126	CELSR1	-	3UTR	ENSG00000075275.16	mRNA
chr2:11201039-11215048	ROCK2	-	intron	ENSG00000134318.13	mRNA
chr17:17166443-17166693	MPRIP	+	intron	ENSG00000133030.19	mRNA
chr11:57801865-57803890	CTNND1	+	intron	ENSG00000198561.13	mRNA
chr6:17551493-17556497	CAP2	+	intron	ENSG00000112186.11	mRNA
chr12:1371935-1410447	ERC1	+	intron	ENSG00000082805.19	mRNA
chr16:30351956-30353184	CD2BP2	-	3UTR	ENSG00000169217.8	mRNA
chr11:78174023-78174374	KCTD21	-	CDS	ENSG00000188997.7	mRNA
chr5:173034461-173034855	ATP6V0E1	+	3UTR	ENSG00000113732.8	mRNA
chr16:89287373-89288274	ANKRD11	-	intron	ENSG00000167522.14	mRNA
chr14:77341456-77343444	TMED8	-	intron	ENSG00000100580.7	mRNA
chr9:132264103-132266144	SETX	-	intron	ENSG00000107290.13	mRNA
chr1:156596928-156597179	GPATCH4	-	intron	ENSG00000160818.16	mRNA
chr14:100277656-100278006	YY1	+	3UTR	ENSG00000100811.11	mRNA
chr11:58616784-58622831	ZFP91	+	3UTR	ENSG00000186660.14	mRNA
chr5:40827647-40833973	RPL37	-	3UTR	ENSG00000145592.13	mRNA
chr5:34656386-34656536	RAI14	+	5UTR	ENSG00000039560.13	mRNA
chr18:12028887-12030833	IMPA2	+	intron	ENSG00000141401.11	mRNA
chr18:6462433-6462725	RPL6P27	-	exon	ENSG00000235552.4	Pseudogene
chr5:127517708-127523636	PRRC1	+	intron	ENSG00000164244.20	mRNA
chr1:220697969-220698514	C1orf115	+	3UTR	ENSG00000162817.6	mRNA
chr9:2622033-2641450	VLDLR	+	intron	ENSG00000147852.15	mRNA
chr1:150964407-150965367	CERS2	-	intron	ENSG00000143418.19	mRNA
chr14:20316256-20317690	CCNB1IP1	-	intron	ENSG00000100814.17	mRNA
chr17:2059987-2060307	HIC1	+	3UTR	ENSG00000177374.12	mRNA
chr11:123729681-123738675	ZNF202	-	intron	ENSG00000166261.10	mRNA
chr10:128103324-128103474	MKI67	-	CDS	ENSG00000148773.13	mRNA
chr17:28748420-28750009	TRAF4	+	CDS	ENSG00000076604.14	mRNA
chr10:31318051-31318847	ZEB1-AS1	-	exon	ENSG00000237036.4	Long non-coding RNA
chr2:151802949-151803099	ARL5A	-	3UTR	ENSG00000162980.16	mRNA
chr19:54145743-54153187	CNOT3	+	intron	ENSG00000088038.17	mRNA
chr8:23261349-23261900	CHMP7	+	3UTR	ENSG00000147457.13	mRNA
chr17:80346548-80347049	RNF213	+	CDS	ENSG00000173821.19	mRNA
chr3:46921775-46922320	CCDC12	-	3UTR	ENSG00000160799.11	mRNA
chr17:78797052-78797901	USP36	-	intron	ENSG00000055483.19	mRNA
chr8:42326450-42331854	IKBKB	+	3UTR	ENSG00000104365.13	mRNA
chr17:82602501-82602802	FOXK2	+	3UTR	ENSG00000141568.20	mRNA
chr4:6861924-6862125	KIAA0232	+	CDS	ENSG00000170871.11	mRNA
chr2:85840343-85848184	ST3GAL5	-	intron	ENSG00000115525.16	mRNA
chr19:53576828-53577876	ZNF331	+	CDS	ENSG00000130844.16	mRNA
chr19:34228964-34229215	LSM14A	+	3UTR	ENSG00000257103.8	mRNA
chr16:4874355-4875151	UBN1	+	CDS	ENSG00000118900.14	mRNA
chr2:152720576-152759904	ARL6IP6	+	intron	ENSG00000177917.10	mRNA
chr5:176290033-176290483	SIMC1	+	intron	ENSG00000170085.17	mRNA
chr3:141445194-141445494	ZBTB38	+	CDS	ENSG00000177311.11	mRNA
chr22:29265228-29267635	RHBDD3	-	intron	ENSG00000100263.13	mRNA
chr2:240130826-240134069	COPS9	-	intron	ENSG00000172428.10	mRNA
chr10:6232953-6234100	PFKFB3	+	3UTR	ENSG00000170525.18	mRNA
chr19:57750852-57754421	AC003006.7	+	intron	ENSG00000269026.2	mRNA
chr3:149966099-149966549	PFN2	-	3UTR	ENSG00000070087.13	mRNA
chr14:22767267-22767517	OXA1L	+	CDS	ENSG00000155463.12	mRNA
chr5:112861335-112862483	CTC-554D6.1	+	intron	ENSG00000258864.1	mRNA
chr11:66848630-66849949	PC	-	CDS	ENSG00000173599.13	mRNA
chr1:52041575-52055525	TXNDC12	-	intron	ENSG00000117862.11	mRNA
chr3:14178852-14198345	LSM3	+	intron	ENSG00000170860.3	mRNA
chr19:305621-306187	MIER2	-	3UTR	ENSG00000105556.11	mRNA
chr2:234496755-234497053	ARL4C	-	5UTR	ENSG00000188042.7	mRNA
chr13:67227340-67227541	PCDH9	-	CDS	ENSG00000184226.14	mRNA
chr5:173609294-173609394	BOD1	-	CDS	ENSG00000145919.10	mRNA
chr22:30580654-30584295	PES1	-	intron	ENSG00000100029.17	mRNA
chr12:109917430-109917729	TCHP	+	3UTR	ENSG00000139437.17	mRNA
chr1:153986161-153986309	RAB13	-	CDS	ENSG00000143545.8	mRNA
chrX:77684141-77684541	ATRX	-	CDS	ENSG00000085224.21	mRNA
chr19:12680239-12681095	DHPS	-	intron	ENSG00000095059.15	mRNA
chr1:35392254-35398919	ZMYM4	+	intron	ENSG00000146463.11	mRNA
chr3:19950866-19951017	RAB5A	+	CDS	ENSG00000144566.10	mRNA
chr3:64098702-64147103	PRICKLE2	-	intron	ENSG00000163637.11	mRNA
chr10:22318624-22318922	COMMD3	+	intron	ENSG00000148444.15	mRNA
chr17:19676504-19676803	ALDH3A2	+	3UTR	ENSG00000072210.18	mRNA
chr19:54206427-54206626	RPS9	+	intron	ENSG00000170889.13	mRNA
chr19:40443993-40444262	SERTAD3	-	intron	ENSG00000167565.12	mRNA
chr22:17592234-17594669	ATP6V1E1	-	intron	ENSG00000131100.12	mRNA
chr1:231421063-231422208	EGLN1	-	CDS	ENSG00000135766.8	mRNA
chr4:188105336-188105487	TRIML2	-	5UTR	ENSG00000179046.8	mRNA
chr4:48860923-48861222	OCIAD1	+	3UTR	ENSG00000109180.14	mRNA
chr2:38074390-38074788	CYP1B1	-	intron	ENSG00000138061.11	mRNA
chr9:129012148-129012348	SH3GLB2	-	intron	ENSG00000148341.17	mRNA
chr16:30946734-30947436	FBXL19	+	CDS	ENSG00000099364.16	mRNA
chr5:53098111-53098460	MOCS2	-	3UTR	ENSG00000164172.18	mRNA
chr19:47271704-47271953	CCDC9	+	3UTR	ENSG00000105321.12	mRNA
chr19:4792779-4795328	FEM1A	+	3UTR	ENSG00000141965.4	mRNA
chr12:56128321-56128622	ESYT1	+	intron	ENSG00000139641.12	mRNA
chr6:17764192-17770409	KIF13A	-	intron	ENSG00000137177.19	mRNA
chr1:109066192-109076002	TAF13	-	intron	ENSG00000197780.9	mRNA
chr4:77075805-77076005	CCNI	-	5UTR	ENSG00000118816.9	mRNA
chr20:34741866-34743264	NCOA6	-	intron	ENSG00000198646.13	mRNA
chr15:99129567-99130265	SYNM	+	CDS	ENSG00000182253.14	mRNA
chr9:136377934-136378534	SNAPC4	-	CDS	ENSG00000165684.4	mRNA
chr14:60713352-60713502	SIX4	-	CDS	ENSG00000100625.8	mRNA
chr10:96057239-96058622	CCNJ	+	CDS	ENSG00000107443.15	mRNA
chr12:89521956-89522058	POC1B-GALNT4	-	3UTR	ENSG00000259075.6	mRNA
chr12:1490938-1491389	ERC1	+	3UTR	ENSG00000082805.19	mRNA
chr1:18481331-18481731	KLHDC7A	+	CDS	ENSG00000179023.8	mRNA
chr21:45512622-45513911	COL18A1	+	3UTR	ENSG00000182871.14	mRNA
chr17:75610933-75613161	MYO15B	+	intron	ENSG00000266714.6	mRNA
chr16:2036383-2038526	SLC9A3R2	+	intron	ENSG00000065054.13	mRNA
chr11:747476-752359	TALDO1	+	intron	ENSG00000177156.10	mRNA
chr6:136372626-136411671	MAP7	-	intron	ENSG00000135525.18	mRNA
chr12:4612587-4612787	DYRK4	+	CDS	ENSG00000010219.13	mRNA
chr5:157055284-157057991	HAVCR1	-	intron	ENSG00000113249.12	mRNA
chr19:47045953-47048630	TMEM160	-	intron	ENSG00000130748.6	mRNA
chr16:56447822-56451276	NUDT21	-	intron	ENSG00000167005.13	mRNA
chr14:76786275-76786427	ANGEL1	-	3UTR	ENSG00000013523.9	mRNA
chr1:155612304-155612677	MSTO1	+	3UTR	ENSG00000125459.14	mRNA
chrX:81202187-81202677	SH3BGRL	+	intron	ENSG00000131171.12	mRNA
chr11:64806309-64807664	MEN1	-	intron	ENSG00000133895.14	mRNA
chr19:3574405-3575667	HMG20B	+	intron	ENSG00000064961.18	mRNA
chr15:44731395-44732143	TRIM69	+	intron	ENSG00000185880.12	mRNA
chr5:141637099-141637299	RELL2	+	5UTR	ENSG00000164620.8	mRNA
chr17:42666659-42666957	TUBG2	+	3UTR	ENSG00000037042.8	mRNA
chr12:107751509-107756859	PRDM4	-	intron	ENSG00000110851.11	mRNA
chr15:63043730-63044631	TPM1	+	intron	ENSG00000140416.19	mRNA
chr19:2038757-2038956	MKNK2	-	3UTR	ENSG00000099875.14	mRNA
chr16:67154228-67154920	TRADD	-	3UTR	ENSG00000102871.15	mRNA
chr1:11658627-11661490	FBXO44	+	intron	ENSG00000132879.13	mRNA
chr19:616269-616616	HCN2	+	CDS	ENSG00000099822.2	mRNA
chr15:50481651-50482052	USP8	+	CDS	ENSG00000138592.13	mRNA
chr1:1053881-1055938	AGRN	+	CDS	ENSG00000188157.13	mRNA
chr5:150396589-150400258	TCOF1	+	CDS	ENSG00000070814.17	mRNA
chr4:13479519-13484316	RAB28	-	intron	ENSG00000157869.14	mRNA
chr11:644331-646350	DEAF1	-	intron	ENSG00000177030.16	mRNA
chr8:141193312-141193613	DENND3	+	intron	ENSG00000105339.10	mRNA
chr2:201757684-201759531	ALS2	-	intron	ENSG00000003393.14	mRNA
chr1:41017788-41018239	SLFNL1	-	CDS	ENSG00000171790.15	mRNA
chr1:151160779-151160977	LYSMD1	-	3UTR	ENSG00000163155.11	mRNA
chr19:45549299-45549600	OPA3	-	intron	ENSG00000125741.4	mRNA
chr12:53314351-53314552	AAAS	-	intron	ENSG00000094914.12	mRNA
chr16:28831010-28833138	ATXN2L	+	intron	ENSG00000168488.18	mRNA
chr16:1507695-1510407	TELO2	+	intron	ENSG00000100726.14	mRNA
chr7:100474322-100479279	TSC22D4	-	intron	ENSG00000166925.8	mRNA
chr15:79422539-79422889	TMED3	+	3UTR	ENSG00000166557.12	mRNA
chr13:42317531-42317681	AKAP11	+	CDS	ENSG00000023516.8	mRNA
chr22:46762036-46762515	CTA-29F11.1	-	exon	ENSG00000260708.1	Long non-coding RNA
chr2:205794783-205795834	NRP2	+	3UTR	ENSG00000118257.16	mRNA
chr17:9891555-9892052	GLP2R	+	3UTR	ENSG00000065325.12	mRNA
chr19:16185428-16185626	FAM32A	+	intron	ENSG00000105058.11	mRNA
chr16:14889208-14895812	NOMO1	+	intron	ENSG00000103512.14	mRNA
chr15:43358620-43359070	ZSCAN29	-	3UTR	ENSG00000140265.12	mRNA
chr12:117049028-117056806	TESC	-	intron	ENSG00000088992.17	mRNA
chr11:88293741-88296164	CTSC	-	intron	ENSG00000109861.15	mRNA
chr9:128254948-128255198	DNM1	+	3UTR	ENSG00000106976.20	mRNA
chr8:133455146-133455347	ST3GAL1	-	3UTR	ENSG00000008513.14	mRNA
chr6:26158193-26158339	HIST1H2BD	+	CDS	ENSG00000158373.8	mRNA
chr16:2176582-2177979	TRAF7	+	3UTR	ENSG00000131653.12	mRNA
chr2:27771766-27772775	MRPL33	+	intron	ENSG00000243147.7	mRNA
chr17:75038912-75039356	KCTD2	+	intron	ENSG00000180901.10	mRNA
chr14:103468116-103475021	MARK3	+	intron	ENSG00000075413.17	mRNA
chr12:31730756-31730956	RP11-467L13.7	+	exon	ENSG00000276900.1	Long non-coding RNA
chr19:5623134-5623384	SAFB	+	CDS	ENSG00000160633.12	mRNA
chr2:237774400-237779609	LRRFIP1	+	intron	ENSG00000124831.18	mRNA
chr16:67173774-67173975	NOL3	+	intron	ENSG00000140939.14	mRNA
chr5:917024-917371	TRIP13	+	3UTR	ENSG00000071539.13	mRNA
chr22:29328625-29328775	AP1B1	-	3UTR	ENSG00000100280.16	mRNA
chr14:37590977-37593879	FOXA1	-	CDS	ENSG00000129514.5	mRNA
chr10:104267309-104267459	GSTO1	+	CDS	ENSG00000148834.12	mRNA
chr10:118008695-118038935	RAB11FIP2	-	intron	ENSG00000107560.10	mRNA
chr17:7574269-7575124	EIF4A1	+	intron	ENSG00000161960.14	mRNA
chr11:62856151-62876816	SLC3A2	+	intron	ENSG00000168003.16	mRNA
chr10:38119163-38119364	ZNF37A	+	3UTR	ENSG00000075407.18	mRNA
chr19:7899533-7899702	LRRC8E	+	CDS	ENSG00000171017.10	mRNA
chr19:11120446-11127549	LDLR	+	intron	ENSG00000130164.12	mRNA
chr19:19534932-19535031	CTC-260F20.3	+	intron	ENSG00000258674.5	mRNA
chr12:122352767-122354634	CLIP1	-	intron	ENSG00000130779.19	mRNA
chr1:1342059-1349102	DVL1	-	intron	ENSG00000107404.18	mRNA
chr12:28450219-28549145	CCDC91	+	intron	ENSG00000123106.10	mRNA
chrX:41086083-41123694	USP9X	+	intron	ENSG00000124486.12	mRNA
chr10:5739711-5740359	FAM208B	+	CDS	ENSG00000108021.19	mRNA
chr4:2512547-2514019	RNF4	+	intron	ENSG00000063978.15	mRNA
chr17:43768105-43768651	DUSP3	-	intron	ENSG00000108861.8	mRNA
chrX:149482833-149490353	IDS	-	intron	ENSG00000010404.17	mRNA
chr16:2968037-2968373	KREMEN2	+	3UTR	ENSG00000131650.13	mRNA
chr1:228457177-228457525	HIST3H2A	-	3UTR	ENSG00000181218.5	mRNA
chr19:41354469-41354908	TMEM91	+	intron	ENSG00000142046.14	mRNA
chrX:154401784-154402135	DNASE1L1	-	3UTR	ENSG00000013563.13	mRNA
chr19:4402711-4423361	CHAF1A	+	intron	ENSG00000167670.15	mRNA
chr16:19857983-19858367	IQCK	+	3UTR	ENSG00000174628.16	mRNA
chr20:49236285-49239251	DDX27	+	intron	ENSG00000124228.14	mRNA
chr10:97677520-97687177	AVPI1	-	intron	ENSG00000119986.6	mRNA
chrX:154444224-154444534	FAM50A	+	intron	ENSG00000071859.14	mRNA
chr4:40436498-40436749	RBM47	-	intron	ENSG00000163694.14	mRNA
chr3:134361804-134366536	AMOTL2	-	intron	ENSG00000114019.14	mRNA
chr16:87329285-87331384	FBXO31	-	3UTR	ENSG00000103264.16	mRNA
chr2:3467996-3477700	TRAPPC12	+	intron	ENSG00000171853.15	mRNA
chr19:10486168-10486318	KEAP1	-	3UTR	ENSG00000079999.13	mRNA
chr7:100673776-100675385	GNB2	+	intron	ENSG00000172354.9	mRNA
chr3:48682458-48682974	NCKIPSD	-	intron	ENSG00000213672.7	mRNA
chr19:32354792-32356650	ZNF507	+	intron	ENSG00000168813.16	mRNA
chr16:67148289-67149143	B3GNT9	-	3UTR	ENSG00000237172.3	mRNA
chr13:99982067-99982365	ZIC2	+	CDS	ENSG00000043355.11	mRNA
chr12:26973892-26974192	TM7SF3	-	CDS	ENSG00000064115.10	mRNA
chr1:156591811-156592427	NAXE	+	CDS	ENSG00000163382.11	mRNA
chr12:132053194-132055117	EP400	+	intron	ENSG00000183495.13	mRNA
chr5:176528682-176529129	RNF44	-	3UTR	ENSG00000146083.11	mRNA
chr10:72010726-72011921	CHST3	+	3UTR	ENSG00000122863.5	mRNA
chr17:746495-748181	GEMIN4	-	CDS	ENSG00000179409.10	mRNA
chr7:1542844-1544223	TMEM184A	-	3UTR	ENSG00000164855.15	mRNA
chr17:17509522-17518051	PEMT	-	intron	ENSG00000133027.17	mRNA
chr1:3625099-3625447	TPRG1L	+	CDS	ENSG00000158109.14	mRNA
chr9:120902492-120903293	TRAF1	-	3UTR	ENSG00000056558.10	mRNA
chr12:21512357-21516115	GOLT1B	+	intron	ENSG00000111711.9	mRNA
chr11:65320798-65322083	CDC42EP2	+	CDS	ENSG00000149798.4	mRNA
chr8:26370584-26371084	PPP2R2A	+	3UTR	ENSG00000221914.8	mRNA
chr5:150392729-150392880	TCOF1	+	intron	ENSG00000070814.17	mRNA
chr1:154983883-154988870	FLAD1	+	intron	ENSG00000160688.18	mRNA
chr1:204125900-204126648	SOX13	+	3UTR	ENSG00000143842.14	mRNA
chr19:10559511-10559810	KRI1	-	intron	ENSG00000129347.19	mRNA
chr16:16365312-16365762	RP11-958N24.2	+	exon	ENSG00000227827.3	Pseudogene
chr2:120968766-120971978	GLI2	+	intron	ENSG00000074047.21	mRNA
chr11:85959029-85976783	PICALM	-	intron	ENSG00000073921.17	mRNA
chr14:22829927-22830449	MRPL52	+	CDS	ENSG00000172590.18	mRNA
chr1:63323536-63323786	FOXD3	+	CDS	ENSG00000187140.5	mRNA
chr3:48660565-48661366	CELSR3	-	CDS	ENSG00000008300.15	mRNA
chr14:22833415-22834444	MRPL52	+	intron	ENSG00000172590.18	mRNA
chr11:6608872-6609945	ILK	+	CDS	ENSG00000166333.13	mRNA
chr1:89592919-89593170	LRRC8B	+	3UTR	ENSG00000197147.12	mRNA
chr6:63581838-63582338	PTP4A1	+	3UTR	ENSG00000112245.9	mRNA
chr3:15053449-15065285	MRPS25	-	intron	ENSG00000131368.7	mRNA
chr19:5679326-5679522	RPL36	+	intron	ENSG00000130255.12	mRNA
chr16:4332402-4334926	GLIS2	+	intron	ENSG00000126603.8	mRNA
chr3:100744890-100748916	TFG	+	intron	ENSG00000114354.13	mRNA
chr19:36141058-36141389	CAPNS1	+	intron	ENSG00000126247.10	mRNA
chr11:76360989-76361139	THAP12	-	intron	ENSG00000137492.7	mRNA
chr2:231712845-231712995	PTMA	+	3UTR	ENSG00000187514.15	mRNA
chr12:49349105-49351322	DNAJC22	+	intron	ENSG00000178401.14	mRNA
chr11:61402790-61403589	CPSF7	-	3UTR	ENSG00000149532.15	mRNA
chrX:154485353-154486021	UBL4A	-	intron	ENSG00000102178.12	mRNA
chr15:96326285-96331097	NR2F2	+	intron	ENSG00000185551.13	mRNA
chr22:37374645-37375194	ELFN2	-	CDS	ENSG00000166897.14	mRNA
chr17:7936392-7939655	CNTROB	+	intron	ENSG00000170037.13	mRNA
chr12:118032603-118033289	WSB2	-	3UTR	ENSG00000176871.8	mRNA
chr5:138466874-138467622	EGR1	+	CDS	ENSG00000120738.7	mRNA
chr17:75517653-75522895	TSEN54	+	intron	ENSG00000182173.12	mRNA
chr7:143379791-143380495	AC093673.5	-	intron	ENSG00000232533.1	Long non-coding RNA
chr6:10723158-10724486	TMEM14C	+	intron	ENSG00000111843.13	mRNA
chr1:110963600-110963951	LRIF1	-	5UTR	ENSG00000121931.15	mRNA
chr2:120992103-120992353	GLI2	+	3UTR	ENSG00000074047.21	mRNA
chr1:50970296-50974237	CDKN2C	+	intron	ENSG00000123080.10	mRNA
chr17:29581779-29582069	GIT1	-	intron	ENSG00000108262.15	mRNA
chr9:113263247-113264044	SLC31A1	+	3UTR	ENSG00000136868.10	mRNA
chr12:121641103-121641989	ORAI1	+	CDS	ENSG00000276045.2	mRNA
chr19:2343100-2343250	SPPL2B	+	intron	ENSG00000005206.16	mRNA
chr19:35009888-35013062	GRAMD1A	+	CDS	ENSG00000089351.14	mRNA
chr7:7182751-7209508	C1GALT1	+	intron	ENSG00000106392.10	mRNA
chr3:184325570-184326950	EIF4G1	+	intron	ENSG00000114867.20	mRNA
chr17:9842602-9857501	GLP2R	+	intron	ENSG00000065325.12	mRNA
chr9:96450447-96458495	HABP4	+	intron	ENSG00000130956.13	mRNA
chr21:31731826-31732025	SCAF4	-	5UTR	ENSG00000156304.14	mRNA
chr2:58163495-58194253	FANCL	-	intron	ENSG00000115392.11	mRNA
chr6:144094929-144095573	SF3B5	-	CDS	ENSG00000169976.6	mRNA
chr20:62809620-62813951	OGFR	+	intron	ENSG00000060491.16	mRNA
chr15:78593134-78593235	CHRNA3	-	CDS	ENSG00000080644.15	mRNA
chr17:39921682-39921929	ORMDL3	-	3UTR	ENSG00000172057.9	mRNA
chrY:12917433-12918582	DDX3Y	+	intron	ENSG00000067048.16	mRNA
chr15:63324710-63325407	CA12	-	3UTR	ENSG00000074410.13	mRNA
chr7:32761775-32762275	LINC00997	+	exon	ENSG00000281332.1	Long non-coding RNA
chr22:30662131-30662341	DUSP18	-	3UTR	ENSG00000167065.13	mRNA
chr10:100233044-100235689	CWF19L1	-	intron	ENSG00000095485.16	mRNA
chr17:742573-742823	FAM57A	+	3UTR	ENSG00000167695.14	mRNA
chr11:33351774-33353542	HIPK3	+	intron	ENSG00000110422.11	mRNA
chr1:67686428-67688092	GADD45A	+	intron	ENSG00000116717.11	mRNA
chr22:31714698-31715347	PRR14L	-	CDS	ENSG00000183530.13	mRNA
chr17:67032801-67033249	CACNG4	+	3UTR	ENSG00000075461.5	mRNA
chr11:68157207-68157856	KMT5B	-	3UTR	ENSG00000110066.14	mRNA
chr7:6164505-6165308	CYTH3	-	3UTR	ENSG00000008256.15	mRNA
chr19:10562804-10565095	KRI1	-	intron	ENSG00000129347.19	mRNA
chr15:70853498-70854109	LRRC49	+	intron	ENSG00000137821.11	mRNA
chr14:24440564-24441097	KHNYN	+	3UTR	ENSG00000100441.9	mRNA
chr19:55695546-55695747	EPN1	+	3UTR	ENSG00000063245.14	mRNA
chr5:150445644-150446910	RPS14	-	intron	ENSG00000164587.11	mRNA
chr19:47130830-47135546	SAE1	+	intron	ENSG00000142230.11	mRNA
chr20:35078133-35092722	TRPC4AP	-	intron	ENSG00000100991.11	mRNA
chr1:36361278-36362596	STK40	-	intron	ENSG00000196182.10	mRNA
chr1:206648179-206648726	DYRK3	+	CDS	ENSG00000143479.15	mRNA
chr2:176130635-176131753	HOXD8	+	intron	ENSG00000175879.8	mRNA
chr1:153609246-153613145	S100A16	-	intron	ENSG00000188643.10	mRNA
chr3:39383445-39391444	SLC25A38	+	intron	ENSG00000144659.10	mRNA
chr20:36653264-36653664	NDRG3	-	3UTR	ENSG00000101079.20	mRNA
chr19:45825203-45826248	SYMPK	-	intron	ENSG00000125755.18	mRNA
chr6:24178597-24205216	DCDC2	-	intron	ENSG00000146038.11	mRNA
chr16:53209557-53209752	CHD9	+	CDS	ENSG00000177200.15	mRNA
chr2:95165114-95165363	ZNF514	-	5UTR	ENSG00000144026.11	mRNA
chr12:105164711-105167285	KIAA1033	+	intron	ENSG00000136051.13	mRNA
chr20:59034533-59037217	PRELID3B	-	intron	ENSG00000101166.15	mRNA
chr1:203800207-203800409	ZBED6	+	CDS	ENSG00000257315.1	mRNA
chrX:53198988-53201358	KDM5C	-	intron	ENSG00000126012.11	mRNA
chr1:2403047-2403947	RER1	+	3UTR	ENSG00000157916.19	mRNA
chr5:179732899-179733000	MAML1	+	5UTR	ENSG00000161021.11	mRNA
chrX:101346205-101347528	TIMM8A	-	intron	ENSG00000126953.5	mRNA
chr8:97276367-97276667	TSPYL5	-	3UTR	ENSG00000180543.4	mRNA
chr14:65061202-65062252	CHURC1-FNTB	+	3UTR	ENSG00000125954.12	mRNA
chr7:150398020-150398566	ZNF775	+	3UTR	ENSG00000196456.10	mRNA
chr11:83072573-83072871	RAB30-AS1	+	exon	ENSG00000246067.7	Long non-coding RNA
chr16:22437071-22437319	RRN3P3	-	exon	ENSG00000257122.5	Others
chr9:68780103-68781292	PIP5K1B	+	intron	ENSG00000107242.17	mRNA
chr14:23058663-23061331	ACIN1	-	intron	ENSG00000100813.14	mRNA
chr16:58707824-58708122	GOT2	-	3UTR	ENSG00000125166.12	mRNA
chr12:123389429-123390116	KMT5A	+	intron	ENSG00000183955.12	mRNA
chr1:212072203-212080418	DTL	+	intron	ENSG00000143476.17	mRNA
chr1:173733900-173734296	KLHL20	+	CDS	ENSG00000076321.10	mRNA
chr7:6692329-6697765	ZNF12	-	intron	ENSG00000164631.18	mRNA
chr16:70250591-70251484	EXOSC6	-	3UTR	ENSG00000223496.2	mRNA
chr9:127497302-127503303	LRSAM1	+	intron	ENSG00000148356.13	mRNA
chr7:42909374-42910574	C7orf25	-	CDS	ENSG00000136197.12	mRNA
chr1:209783342-209784410	C1orf74	-	intron	ENSG00000162757.4	mRNA
chr20:349311-354151	NRSN2	+	intron	ENSG00000125841.12	mRNA
chr7:100202189-100202537	STAG3	+	intron	ENSG00000066923.17	mRNA
chr13:29850235-29850634	UBL3	-	5UTR	ENSG00000122042.9	mRNA
chr14:102326068-102331552	ZNF839	+	intron	ENSG00000022976.15	mRNA
chr1:43365270-43366348	ELOVL1	-	intron	ENSG00000066322.13	mRNA
chr6:125275878-125276278	HDDC2	-	intron	ENSG00000111906.17	mRNA
chr11:59107234-59109724	FAM111B	+	intron	ENSG00000189057.10	mRNA
chr7:5065461-5065859	RBAK-RBAKDN	+	intron	ENSG00000272968.5	mRNA
chr11:114312048-114312593	NNMT	+	CDS	ENSG00000166741.7	mRNA
chr12:62648308-62667198	PPM1H	-	intron	ENSG00000111110.11	mRNA
chr12:7115582-7116132	C1RL-AS1	+	exon	ENSG00000205885.7	Long non-coding RNA
chr10:116672286-116672593	HSPA12A	-	3UTR	ENSG00000165868.13	mRNA
chr17:15260709-15262514	PMP22	-	intron	ENSG00000109099.13	mRNA
chr2:74527294-74527764	AUP1	-	CDS	ENSG00000115307.16	mRNA
chr1:26921812-26922222	NUDC	+	intron	ENSG00000090273.13	mRNA
chr16:3288487-3290059	ZNF263	+	intron	ENSG00000006194.9	mRNA
chr10:73516522-73517673	USP54	-	3UTR	ENSG00000166348.18	mRNA
chr7:149071178-149072467	ZNF786	-	CDS	ENSG00000197362.14	mRNA
chr19:38915887-38917738	CTC-360G5.8	-	intron	ENSG00000269547.1	mRNA
chr19:19494373-19496210	GATAD2A	+	intron	ENSG00000167491.17	mRNA
chr10:103088722-103089058	CNNM2	+	3UTR	ENSG00000148842.17	mRNA
chrX:130014330-130014580	BCORL1	+	CDS	ENSG00000085185.15	mRNA
chr16:30740629-30748242	RP11-2C24.9	+	3UTR	ENSG00000282034.1	mRNA
chr12:284424-284875	KDM5A	-	3UTR	ENSG00000073614.12	mRNA
chr6:33438107-33438347	SYNGAP1	+	CDS	ENSG00000197283.13	mRNA
chr16:2597700-2598349	PDPK1	+	3UTR	ENSG00000140992.18	mRNA
chrX:69531368-69531616	FAM155B	+	3UTR	ENSG00000130054.4	mRNA
chr19:12806629-12806878	RNASEH2A	+	CDS	ENSG00000104889.4	mRNA
chr15:43361113-43363769	ZSCAN29	-	intron	ENSG00000140265.12	mRNA
chrX:67544580-67544980	AR	+	5UTR	ENSG00000169083.15	mRNA
chr16:2513969-2521063	RP11-20I23.1	+	intron	ENSG00000260272.1	mRNA
chr9:107283285-107283683	RAD23B	+	5UTR	ENSG00000119318.12	mRNA
chr2:181057758-181063220	UBE2E3	+	intron	ENSG00000170035.15	mRNA
chrX:66597177-66597376	EDA2R	-	3UTR	ENSG00000131080.14	mRNA
chr10:8058355-8069481	GATA3	+	intron	ENSG00000107485.15	mRNA
chr11:59143906-59144156	FAM111A	+	intron	ENSG00000166801.15	mRNA
chr7:140454431-140454681	MKRN1	-	CDS	ENSG00000133606.10	mRNA
chr4:121810054-121814119	EXOSC9	+	intron	ENSG00000123737.12	mRNA
chr20:35669000-35672816	RP1-309K20.6	-	intron	ENSG00000272897.5	mRNA
chr17:48613182-48613479	HOXB8	-	CDS	ENSG00000120068.6	mRNA
chr10:70075790-70093786	H2AFY2	+	intron	ENSG00000099284.13	mRNA
chr5:138542842-138543152	ETF1	-	intron	ENSG00000120705.12	mRNA
chr17:10680407-10686779	SCO1	-	intron	ENSG00000133028.10	mRNA
chr3:47380263-47380803	RP11-708J19.1	-	exon	ENSG00000260236.1	Long non-coding RNA
chr15:48878185-48878591	SHC4	-	intron	ENSG00000185634.11	mRNA
chr3:23917192-23917342	NKIRAS1	-	intron	ENSG00000197885.10	mRNA
chr2:200573615-200575447	SGO2	+	intron	ENSG00000163535.17	mRNA
chr13:109755393-109755993	IRS2	-	3UTR	ENSG00000185950.8	mRNA
chr1:236542798-236543048	LGALS8	+	CDS	ENSG00000116977.18	mRNA
chr1:109064501-109066143	TAF13	-	intron	ENSG00000197780.9	mRNA
chr17:44191087-44191731	TMUB2	+	3UTR	ENSG00000168591.15	mRNA
chr19:43600808-43601008	ZNF576	+	3UTR	ENSG00000124444.15	mRNA
chr11:95979033-95979232	MAML2	-	CDS	ENSG00000184384.13	mRNA
chr12:56999082-56999232	ZBTB39	-	3UTR	ENSG00000166860.2	mRNA
chr11:66564983-66567626	CTSF	-	CDS	ENSG00000174080.10	mRNA
chr15:75648353-75648558	SNX33	+	5UTR	ENSG00000173548.8	mRNA
chr14:22609884-22611329	ABHD4	+	intron	ENSG00000100439.10	mRNA
chr15:84239971-84240668	GOLGA6L4	+	intron	ENSG00000184206.11	mRNA
chrX:120254674-120255320	ZBTB33	+	CDS	ENSG00000177485.6	mRNA
chr8:70587119-70587609	TRAM1	-	intron	ENSG00000067167.7	mRNA
chr8:22615406-22616057	CCAR2	+	CDS	ENSG00000158941.16	mRNA
chr7:99027935-99028583	SMURF1	-	3UTR	ENSG00000198742.9	mRNA
chr17:7557148-7557643	TNFSF12-TNFSF13	+	intron	ENSG00000248871.1	mRNA
chr17:29560596-29560796	ABHD15	-	3UTR	ENSG00000168792.4	mRNA
chr7:72941994-72942394	POM121	+	CDS	ENSG00000196313.11	mRNA
chr5:115524287-115524834	FEM1C	-	CDS	ENSG00000145780.7	mRNA
chr2:226864636-226865086	RHBDD1	+	CDS	ENSG00000144468.16	mRNA
chr5:34831578-34832178	RAI14	+	3UTR	ENSG00000039560.13	mRNA
chr10:100275074-100286612	BLOC1S2	-	intron	ENSG00000196072.11	mRNA
chr16:30756394-30757546	PHKG2	+	CDS	ENSG00000156873.15	mRNA
chr15:75639133-75640268	IMP3	-	CDS	ENSG00000177971.8	mRNA
chr10:27167129-27170794	MASTL	+	intron	ENSG00000120539.14	mRNA
chr14:74019451-74022982	BBOF1	+	intron	ENSG00000119636.15	mRNA
chr19:7459966-7464685	ARHGEF18	+	CDS	ENSG00000104880.17	mRNA
chr1:1064502-1065413	RP11-465B22.3	+	intron	ENSG00000217801.9	Others
chr6:42887686-42887787	RPL7L1	+	3UTR	ENSG00000146223.14	mRNA
chrX:71240717-71241017	ZMYM3	-	3UTR	ENSG00000147130.14	mRNA
chr20:3755581-3767254	C20orf27	-	intron	ENSG00000101220.17	mRNA
chr12:16036782-16037082	DERA	+	3UTR	ENSG00000023697.12	mRNA
chr11:65615822-65616172	PCNX3	+	5UTR	ENSG00000197136.4	mRNA
chr12:47781360-47781610	SLC48A1	+	intron	ENSG00000211584.13	mRNA
chr1:20644499-20645584	PINK1	+	intron	ENSG00000158828.6	mRNA
chr11:46508357-46543990	AMBRA1	-	intron	ENSG00000110497.14	mRNA
chr7:101091682-101091882	TRIM56	+	3UTR	ENSG00000169871.12	mRNA
chr7:129502626-129512587	SMKR1	+	intron	ENSG00000240204.2	mRNA
chr3:134485369-134485992	ANAPC13	-	5UTR	ENSG00000129055.12	mRNA
chr19:54187221-54188378	MBOAT7	-	intron	ENSG00000125505.16	mRNA
chr17:15976805-15977150	ZSWIM7	-	3UTR	ENSG00000214941.7	mRNA
chr8:141126090-141126376	DENND3	+	intron	ENSG00000105339.10	mRNA
chr19:3467467-3467668	NFIC	+	3UTR	ENSG00000141905.17	mRNA
chr11:116762613-116763013	BUD13	-	intron	ENSG00000137656.11	mRNA
chr8:143652889-143653337	ZNF623	+	3UTR	ENSG00000183309.11	mRNA
chr4:118691606-118697196	METTL14	+	intron	ENSG00000145388.14	mRNA
chr8:22066839-22067646	DMTN	+	intron	ENSG00000158856.17	mRNA
chr15:84603886-84606630	ZSCAN2	+	intron	ENSG00000176371.13	mRNA
chr12:6390673-6391471	LTBR	+	3UTR	ENSG00000111321.10	mRNA
chr15:41380553-41380852	NUSAP1	+	3UTR	ENSG00000137804.12	mRNA
chr8:89953251-89953649	NBN	-	3UTR	ENSG00000104320.13	mRNA
chr6:43058063-43059259	MRPL2	-	intron	ENSG00000112651.11	mRNA
chr17:82391069-82391220	OGFOD3	-	3UTR	ENSG00000181396.12	mRNA
chr17:50382753-50396063	LRRC59	-	intron	ENSG00000108829.9	mRNA
chr12:1028539-1115676	ERC1	+	intron	ENSG00000082805.19	mRNA
chr1:203799508-203799809	ZBED6	+	CDS	ENSG00000257315.1	mRNA
chr2:27358575-27358972	AC074117.10	+	intron	ENSG00000234072.1	Long non-coding RNA
chr20:34757303-34768482	NCOA6	-	intron	ENSG00000198646.13	mRNA
chr17:38399513-38400062	SOCS7	+	3UTR	ENSG00000274211.4	mRNA
chr1:1043954-1045186	AGRN	+	intron	ENSG00000188157.13	mRNA
chr10:47970091-47970480	CH17-360D5.2	-	intron	ENSG00000276850.4	Long non-coding RNA
chr13:52024540-52028321	UTP14C	+	intron	ENSG00000253797.2	mRNA
chr12:92778072-92782075	EEA1	-	intron	ENSG00000102189.16	mRNA
chr20:35172122-35176412	PROCR	+	intron	ENSG00000101000.5	mRNA
chr1:32366296-32366745	BSDC1	-	3UTR	ENSG00000160058.18	mRNA
chr2:69904341-69904885	SNRNP27	+	3UTR	ENSG00000124380.10	mRNA
chr4:122892806-122893305	NUDT6	-	3UTR	ENSG00000170917.13	mRNA
chr19:53456176-53456822	ZNF761	+	CDS	ENSG00000160336.14	mRNA
chr9:33037016-33037215	DNAJA1	+	CDS	ENSG00000086061.15	mRNA
chr20:35277210-35278081	MMP24-AS1	-	3UTR	ENSG00000126005.16	mRNA
chr20:44956470-44960437	PABPC1L	+	3UTR	ENSG00000101104.12	mRNA
chr14:21351570-21351969	SUPT16H	-	3UTR	ENSG00000092201.9	mRNA
chr4:119271383-119272084	USP53	+	CDS	ENSG00000145390.11	mRNA
chr21:32393275-32393911	URB1-AS1	+	exon	ENSG00000256073.3	Long non-coding RNA
chr9:100297943-100300800	INVS	+	intron	ENSG00000119509.12	mRNA
chr18:3247829-3248180	MYL12A	+	intron	ENSG00000101608.12	mRNA
chr16:31915860-31916160	ZNF267	+	CDS	ENSG00000185947.14	mRNA
chr20:56468683-56470864	RTFDC1	+	intron	ENSG00000022277.12	mRNA
chr17:50863111-50864051	TOB1	-	CDS	ENSG00000141232.4	mRNA
chr20:407596-409870	RBCK1	+	5UTR	ENSG00000125826.19	mRNA
chr5:72199152-72199602	MAP1B	+	CDS	ENSG00000131711.14	mRNA
chr9:33922091-33922192	UBAP2	-	3UTR	ENSG00000137073.20	mRNA
chr19:53067849-53068099	ZNF160	-	3UTR	ENSG00000170949.17	mRNA
chr22:27982361-27983062	TTC28	-	CDS	ENSG00000100154.14	mRNA
chr18:9102728-9122625	NDUFV2	+	intron	ENSG00000178127.12	mRNA
chr1:1649552-1657497	CDK11B	-	intron	ENSG00000248333.8	mRNA
chr15:41299277-41299428	OIP5-AS1	+	exon	ENSG00000247556.6	Long non-coding RNA
chr11:78174420-78174574	KCTD21	-	CDS	ENSG00000188997.7	mRNA
chr11:64853677-64855075	EHD1	-	CDS	ENSG00000110047.17	mRNA
chr9:113597542-113597693	RGS3	+	3UTR	ENSG00000138835.22	mRNA
chr16:4871192-4873069	UBN1	+	intron	ENSG00000118900.14	mRNA
chr17:17816290-17816551	SREBF1	-	intron	ENSG00000072310.16	mRNA
chr9:132329531-132329682	SETX	-	CDS	ENSG00000107290.13	mRNA
chr12:111361391-111361689	FAM109A	-	3UTR	ENSG00000198324.13	mRNA
chr19:51588060-51588211	ZNF175	+	intron	ENSG00000105497.7	mRNA
chr9:136791949-136799207	RP11-216L13.17	+	intron	ENSG00000272896.1	mRNA
chr6:2770138-2783450	WRNIP1	+	intron	ENSG00000124535.15	mRNA
chr16:75640271-75647508	KARS	-	intron	ENSG00000065427.14	mRNA
chr19:50271541-50276790	MYH14	+	intron	ENSG00000105357.15	mRNA
chr19:17323819-17327439	ANO8	-	intron	ENSG00000074855.10	mRNA
chr11:45812470-45812817	SLC35C1	+	3UTR	ENSG00000181830.8	mRNA
chr6:142770195-142770645	HIVEP2	-	CDS	ENSG00000010818.8	mRNA
chr2:181919426-181922361	SSFA2	+	intron	ENSG00000138434.16	mRNA
chr2:119264263-119264809	STEAP3	+	3UTR	ENSG00000115107.19	mRNA
chr14:24316547-24316945	LTB4R	+	3UTR	ENSG00000213903.8	mRNA
chr3:129651376-129651676	TMCC1	-	CDS	ENSG00000172765.16	mRNA
chr9:128067057-128067306	NAIF1	-	5UTR	ENSG00000171169.8	mRNA
chr19:36035033-36035527	THAP8	-	3UTR	ENSG00000161277.10	mRNA
chr22:37181914-37182764	C1QTNF6	-	3UTR	ENSG00000133466.13	mRNA
chr9:12821436-12821883	LURAP1L	+	CDS	ENSG00000153714.5	mRNA
chr16:645544-645795	MCRIP2	+	intron	ENSG00000172366.19	mRNA
chr15:82472380-82476525	GOLGA2P10	-	intron	ENSG00000255769.7	Others
chr21:45504104-45512573	COL18A1	+	intron	ENSG00000182871.14	mRNA
chr20:3846898-3857645	MAVS	+	intron	ENSG00000088888.17	mRNA
chrX:103629739-103630031	TCEAL1	+	5UTR	ENSG00000172465.13	mRNA
chr5:10679525-10680070	DAP	-	3UTR	ENSG00000112977.15	mRNA
chr1:44308379-44319746	ERI3	-	intron	ENSG00000117419.14	mRNA
chr9:33038715-33039312	DNAJA1	+	3UTR	ENSG00000086061.15	mRNA
chrX:129924868-129925018	UTP14A	+	CDS	ENSG00000156697.12	mRNA
chr2:19896989-19898179	TTC32	-	intron	ENSG00000183891.5	mRNA
chr15:65133637-65133836	PDCD7	-	CDS	ENSG00000090470.14	mRNA
chr9:113267340-113275589	CDC26	-	intron	ENSG00000176386.8	mRNA
chr2:74455814-74460394	INO80B-WBP1	+	intron	ENSG00000274049.4	mRNA
chr3:50331432-50336454	RASSF1	-	intron	ENSG00000068028.17	mRNA
chr1:10378857-10379407	KIF1B	+	3UTR	ENSG00000054523.17	mRNA
chr6:132814749-132817050	RPS12	+	intron	ENSG00000112306.7	mRNA
chr19:4657612-4659808	MYDGF	-	intron	ENSG00000074842.7	mRNA
chr4:56502180-56502381	SRP72	+	3UTR	ENSG00000174780.15	mRNA
chr9:137188695-137190321	SSNA1	+	intron	ENSG00000176101.11	mRNA
chr6:34247815-34248826	C6orf1	-	intron	ENSG00000186577.12	mRNA
chr8:33041686-33044521	RP11-11N9.4	+	intron	ENSG00000247134.6	Long non-coding RNA
chr16:4883704-4884254	PPL	-	CDS	ENSG00000118898.15	mRNA
chr10:70816010-70820247	SGPL1	+	intron	ENSG00000166224.16	mRNA
chr17:28592426-28599030	SPAG5	-	intron	ENSG00000076382.16	mRNA
chr6:1390330-1390530	FOXF2	+	CDS	ENSG00000137273.3	mRNA
chr12:122983728-122983928	PITPNM2	-	3UTR	ENSG00000090975.12	mRNA
chr10:11462167-11481832	USP6NL	-	intron	ENSG00000148429.14	mRNA
chr7:4984953-5057415	RBAK-RBAKDN	+	intron	ENSG00000272968.5	mRNA
chr20:36229407-36230854	EPB41L1	+	3UTR	ENSG00000088367.21	mRNA
chr12:124912053-124912303	UBC	-	intron	ENSG00000150991.14	mRNA
chr4:118631940-118632537	RP11-384K6.6	+	exon	ENSG00000260404.3	Others
chr1:145977748-145977949	POLR3GL	+	CDS	ENSG00000121851.12	mRNA
chr20:33640397-33645806	CBFA2T2	+	intron	ENSG00000078699.21	mRNA
chr19:46716508-46717127	PRKD2	-	intron	ENSG00000105287.12	mRNA
chr17:74748848-74749046	SLC9A3R1	+	CDS	ENSG00000109062.10	mRNA
chr1:8354786-8359974	RERE	-	intron	ENSG00000142599.17	mRNA
chr5:160251950-160252300	CCNJL	-	3UTR	ENSG00000135083.14	mRNA
chr17:64193648-64193849	TEX2	-	CDS	ENSG00000136478.7	mRNA
chr17:44319922-44320200	SLC25A39	-	CDS	ENSG00000013306.15	mRNA
chr14:102722407-102726806	RCOR1	+	intron	ENSG00000089902.9	mRNA
chr19:58349675-58350121	A1BG	-	intron	ENSG00000121410.11	mRNA
chr20:23369734-23370680	GZF1	+	CDS	ENSG00000125812.15	mRNA
chr22:37639496-37639745	SH3BP1	+	5UTR	ENSG00000100092.20	mRNA
chr16:89227444-89228542	ZNF778	+	CDS	ENSG00000170100.13	mRNA
chr8:22201211-22201411	BMP1	+	3UTR	ENSG00000168487.17	mRNA
chr16:673526-673975	RHOT2	+	3UTR	ENSG00000140983.13	mRNA
chr9:128436853-128437351	CERCAM	+	3UTR	ENSG00000167123.18	mRNA
chr1:23743553-23744109	TCEB3	+	intron	ENSG00000011007.12	mRNA
chr5:60945176-61050415	NDUFAF2	+	intron	ENSG00000164182.10	mRNA
chr16:86576416-86578654	FOXL1	+	intron	ENSG00000176678.5	mRNA
chr1:25903677-25905087	STMN1	-	intron	ENSG00000117632.21	mRNA
chr11:65616928-65622261	PCNX3	+	CDS	ENSG00000197136.4	mRNA
chr12:108785534-108785735	SSH1	-	3UTR	ENSG00000084112.14	mRNA
chr5:177210590-177229809	NSD1	+	intron	ENSG00000165671.18	mRNA
chr14:81476377-81479370	SEL1L	-	intron	ENSG00000071537.13	mRNA
chr11:61865856-61865957	FADS2	+	3UTR	ENSG00000134824.13	mRNA
chr12:120438139-120460669	AL021546.6	+	intron	ENSG00000111780.8	mRNA
chr5:83512220-83512471	VCAN	+	CDS	ENSG00000038427.15	mRNA
chr2:201168244-201170293	CFLAR	+	3UTR	ENSG00000003402.19	mRNA
chr8:41542059-41542209	GINS4	+	3UTR	ENSG00000147536.11	mRNA
chr3:88156157-88156953	C3orf38	+	3UTR	ENSG00000179021.9	mRNA
chr17:75148565-75153001	HN1	-	intron	ENSG00000189159.15	mRNA
chr1:113683029-113683380	MAGI3	+	CDS	ENSG00000081026.18	mRNA
chr12:122272630-122272981	CLIP1	-	3UTR	ENSG00000130779.19	mRNA
chr1:164559263-164560069	PBX1	+	intron	ENSG00000185630.18	mRNA
chr8:144545327-144547891	ARHGAP39	-	intron	ENSG00000147799.11	mRNA
chr8:100151891-100152039	POLR2K	+	intron	ENSG00000147669.10	mRNA
chr5:83541120-83562153	VCAN	+	intron	ENSG00000038427.15	mRNA
chr17:7393798-7394292	TMEM256-PLSCR3	-	intron	ENSG00000262481.5	mRNA
chr13:110307432-110328380	COL4A2	+	intron	ENSG00000134871.17	mRNA
chr13:77026995-77027145	RP11-226E21.4	+	intron	ENSG00000283208.1	mRNA
chr1:32077167-32077316	TMEM39B	+	CDS	ENSG00000121775.17	mRNA
chrX:134796341-134796935	FAM122B	-	intron	ENSG00000156504.16	mRNA
chr7:91873235-91873785	MTERF1	-	3UTR	ENSG00000127989.13	mRNA
chr4:77047257-77047457	CCNI	-	3UTR	ENSG00000118816.9	mRNA
chr2:241584504-241592029	THAP4	-	intron	ENSG00000176946.11	mRNA
chr8:17577298-17589656	PDGFRL	+	intron	ENSG00000104213.12	mRNA
chr19:32691418-32691656	CTD-2538C1.2	-	exon	ENSG00000267475.1	Long non-coding RNA
chr16:85707615-85708062	C16orf74	-	3UTR	ENSG00000154102.10	mRNA
chr17:45135701-45136050	ACBD4	+	5UTR	ENSG00000181513.14	mRNA
chr17:1725764-1738599	WDR81	+	intron	ENSG00000167716.18	mRNA
chr2:37227943-37228938	CEBPZ	-	CDS	ENSG00000115816.14	mRNA
chr19:32971061-32971891	CEP89	-	CDS	ENSG00000121289.17	mRNA
chr14:37172528-37172874	SLC25A21	-	5UTR	ENSG00000183032.11	mRNA
chr21:29326094-29327389	BACH1	+	CDS	ENSG00000156273.15	mRNA
chr10:45972546-45982573	TIMM23	+	intron	ENSG00000265354.3	mRNA
chr11:78069579-78072947	NDUFC2	-	intron	ENSG00000151366.12	mRNA
chr7:105101488-105102234	KMT2E	+	intron	ENSG00000005483.20	mRNA
chr6:35869564-35872604	SRPK1	-	intron	ENSG00000096063.15	mRNA
chr8:10726290-10726567	CTD-2135J3.4	-	CDS	ENSG00000258724.1	mRNA
chr15:58879939-58883560	RNF111	+	intron	ENSG00000157450.15	mRNA
chr6:24774979-24775544	GMNN	+	intron	ENSG00000112312.9	mRNA
chr16:29987946-29988096	TAOK2	+	3UTR	ENSG00000149930.17	mRNA
chr4:173332932-173334134	HMGB2	-	CDS	ENSG00000164104.11	mRNA
chr19:9160891-9161885	ZNF317	+	3UTR	ENSG00000130803.14	mRNA
chr1:222628342-222629190	MIA3	+	CDS	ENSG00000154305.16	mRNA
chr1:92843057-92847191	FAM69A	-	intron	ENSG00000154511.11	mRNA
chr1:150487462-150487954	TARS2	+	intron	ENSG00000143374.15	mRNA
chr5:146509166-146511164	TCERG1	+	intron	ENSG00000113649.11	mRNA
chr1:209782744-209783194	C1orf74	-	CDS	ENSG00000162757.4	mRNA
chr6:41906594-41907092	MED20	-	3UTR	ENSG00000124641.15	mRNA
chr3:170390277-170392496	SKIL	+	intron	ENSG00000136603.13	mRNA
chr10:67916510-67916758	SIRT1	+	3UTR	ENSG00000096717.11	mRNA
chr11:57407499-57407863	RP11-872D17.8	-	3UTR	ENSG00000254979.5	mRNA
chr5:112841192-112841443	CTC-554D6.1	+	intron	ENSG00000258864.1	mRNA
chr22:38682421-38684127	TOMM22	+	intron	ENSG00000100216.5	mRNA
chr7:151081177-151082869	TMUB1	-	intron	ENSG00000164897.12	mRNA
chr22:19968632-19969031	COMT	+	3UTR	ENSG00000093010.12	mRNA
chr1:214643088-214644771	CENPF	+	intron	ENSG00000117724.12	mRNA
chr17:47828540-47829157	MRPL10	-	intron	ENSG00000159111.12	mRNA
chr10:114125106-114126016	CCDC186	-	intron	ENSG00000165813.17	mRNA
chr10:97333037-97333972	FRAT2	-	3UTR	ENSG00000181274.6	mRNA
chr11:61398320-61398814	TMEM216	+	3UTR	ENSG00000187049.9	mRNA
chr16:83220-85757	NPRL3	-	3UTR	ENSG00000103148.15	mRNA
chr5:126777219-126777469	LMNB1	+	5UTR	ENSG00000113368.11	mRNA
chr2:218644375-218644575	ZNF142	-	3UTR	ENSG00000115568.15	mRNA
chr5:917468-917815	TRIP13	+	3UTR	ENSG00000071539.13	mRNA
chr2:20224884-20225333	SDC1	-	intron	ENSG00000115884.10	mRNA
chr14:61740805-61744718	HIF1A	+	intron	ENSG00000100644.16	mRNA
chr5:176656719-176657117	TSPAN17	+	CDS	ENSG00000048140.17	mRNA
chr6:31859248-31860094	NEU1	-	3UTR	ENSG00000204386.10	mRNA
chr5:146447360-146463786	TCERG1	+	intron	ENSG00000113649.11	mRNA
chrX:77652143-77673984	ATRX	-	intron	ENSG00000085224.21	mRNA
chr3:9734209-9739664	BRPF1	+	intron	ENSG00000156983.15	mRNA
chr6:83398398-83431021	ME1	-	intron	ENSG00000065833.8	mRNA
chr2:73451300-73451699	ALMS1	+	CDS	ENSG00000116127.17	mRNA
chr17:44206580-44207516	UBTF	-	3UTR	ENSG00000108312.14	mRNA
chr12:120219265-120219564	PXN	-	intron	ENSG00000089159.16	mRNA
chr17:77498596-77498747	SEPT9	+	3UTR	ENSG00000184640.17	mRNA
chr14:105221665-105221816	BRF1	-	CDS	ENSG00000185024.16	mRNA
chr2:48375009-48375508	FOXN2	+	CDS	ENSG00000170802.15	mRNA
chr7:77626727-77632349	PTPN12	+	intron	ENSG00000127947.15	mRNA
chr16:16141180-16142476	ABCC1	+	3UTR	ENSG00000103222.18	mRNA
chr2:219282864-219283015	DNAJB2	+	intron	ENSG00000135924.15	mRNA
chr17:78399376-78414960	PGS1	+	intron	ENSG00000087157.18	mRNA
chr21:34789198-34789348	RUNX1	-	3UTR	ENSG00000159216.18	mRNA
chr20:35502855-35503356	CEP250	+	CDS	ENSG00000126001.15	mRNA
chr16:88438558-88439558	ZNF469	+	CDS	ENSG00000225614.2	mRNA
chr19:49806167-49807113	AP2A1	+	intron	ENSG00000196961.12	mRNA
chr17:45149801-45150551	HEXIM1	+	CDS	ENSG00000186834.3	mRNA
chr6:33203739-33204289	SLC39A7	+	3UTR	ENSG00000112473.17	mRNA
chr3:9445130-9445518	SETD5	+	intron	ENSG00000168137.15	mRNA
chr19:36140071-36140412	CAPNS1	+	intron	ENSG00000126247.10	mRNA
chr14:49607609-49608052	LRR1	+	3UTR	ENSG00000165501.16	mRNA
chr16:4803848-4805241	GLYR1	-	3UTR	ENSG00000140632.16	mRNA
chr3:23961992-23962192	NR1D2	+	CDS	ENSG00000174738.12	mRNA
chr11:94850152-94854076	AMOTL1	+	intron	ENSG00000166025.17	mRNA
chr6:138418512-138418662	HEBP2	+	3UTR	ENSG00000051620.10	mRNA
chr16:72798060-72798460	ZFHX3	-	CDS	ENSG00000140836.14	mRNA
chr1:179914030-179918325	TOR1AIP1	+	intron	ENSG00000143337.18	mRNA
chr5:139329513-139330411	MATR3	+	3UTR	ENSG00000280987.3	mRNA
chr4:2042437-2043921	C4orf48	+	intron	ENSG00000243449.6	mRNA
chr17:37512251-37513001	DUSP14	+	CDS	ENSG00000276023.4	mRNA
chr1:150578893-150579589	MCL1	-	CDS	ENSG00000143384.12	mRNA
chr19:55198889-55202115	PTPRH	-	CDS	ENSG00000080031.9	mRNA
chr1:231335551-231337352	EXOC8	-	CDS	ENSG00000116903.7	mRNA
chr11:47296036-47309289	MADD	+	intron	ENSG00000110514.19	mRNA
chr17:81228970-81231585	TEPSIN	-	intron	ENSG00000167302.10	mRNA
chr9:35757081-35757791	RGP1	+	3UTR	ENSG00000107185.9	mRNA
chr5:172958964-172959580	RPL26L1	+	intron	ENSG00000037241.7	mRNA
chr17:40487082-40488668	TNS4	-	intron	ENSG00000131746.12	mRNA
chr15:59638948-59651286	GTF2A2	-	intron	ENSG00000140307.10	mRNA
chr2:55917722-55917971	EFEMP1	-	3UTR	ENSG00000115380.19	mRNA
chr19:38915315-38915713	CTC-360G5.8	-	3UTR	ENSG00000269547.1	mRNA
chrX:154508297-154508703	FAM3A	-	3UTR	ENSG00000071889.16	mRNA
chr16:87698496-87698845	KLHDC4	-	3UTR	ENSG00000104731.13	mRNA
chr17:18265460-18265709	MIEF2	+	3UTR	ENSG00000177427.12	mRNA
chr20:35632614-35664906	RP1-309K20.6	-	intron	ENSG00000272897.5	mRNA
chr3:184173110-184173311	DVL3	+	3UTR	ENSG00000161202.17	mRNA
chr16:89740204-89740903	ZNF276	+	3UTR	ENSG00000158805.11	mRNA
chr19:9162778-9163027	ZNF317	+	3UTR	ENSG00000130803.14	mRNA
chr14:34761962-34765033	BAZ1A	-	intron	ENSG00000198604.10	mRNA
chr7:102404662-102426426	PRKRIP1	+	intron	ENSG00000128563.13	mRNA
chrX:41230550-41232740	USP9X	+	intron	ENSG00000124486.12	mRNA
chr13:39010960-39012153	PROSER1	-	intron	ENSG00000120685.19	mRNA
chr22:29363094-29370582	AP1B1	-	intron	ENSG00000100280.16	mRNA
chr6:8434389-8435135	SLC35B3	-	intron	ENSG00000124786.9	mRNA
chr16:28866092-28866992	SH2B1	+	CDS	ENSG00000178188.14	mRNA
chr13:41076169-41082967	WBP4	+	intron	ENSG00000120688.8	mRNA
chr2:3558832-3561696	RNASEH1-AS1	+	intron	ENSG00000234171.2	Long non-coding RNA
chr1:23795648-23796096	GALE	-	3UTR	ENSG00000117308.14	mRNA
chr6:43011599-43013820	MEA1	-	intron	ENSG00000124733.3	mRNA
chr7:100679705-100679954	GIGYF1	-	3UTR	ENSG00000146830.9	mRNA
chr5:177523974-177524573	FAM193B	-	3UTR	ENSG00000146067.15	mRNA
chr10:110601081-110602511	SMC3	+	CDS	ENSG00000108055.9	mRNA
chr7:131487651-131487902	MKLN1	+	3UTR	ENSG00000128585.17	mRNA
chr5:138164396-138165146	BRD8	-	CDS	ENSG00000112983.17	mRNA
chr5:176347152-176348060	KIAA1191	-	CDS	ENSG00000122203.14	mRNA
chrX:71297533-71297998	NONO	+	intron	ENSG00000147140.15	mRNA
chr8:38996967-39007942	ADAM9	+	intron	ENSG00000168615.11	mRNA
chr14:21092132-21093130	ZNF219	-	CDS	ENSG00000165804.15	mRNA
chr6:36487000-36487400	KCTD20	+	3UTR	ENSG00000112078.13	mRNA
chr7:92398890-92399190	ANKIB1	+	3UTR	ENSG00000001629.9	mRNA
chr18:58918340-58919635	ZNF532	+	CDS	ENSG00000074657.13	mRNA
chr8:23430591-23430940	ENTPD4	-	intron	ENSG00000197217.12	mRNA
chr17:17185283-17185583	MPRIP	+	intron	ENSG00000133030.19	mRNA
chr6:143823726-143831408	RP3-468K18.5	+	intron	ENSG00000257065.1	mRNA
chr6:41931816-41932996	BYSL	+	3UTR	ENSG00000112578.9	mRNA
chr19:45883902-45884938	IRF2BP1	-	CDS	ENSG00000170604.4	mRNA
chr19:41869066-41871444	RPS19	+	intron	ENSG00000105372.6	mRNA
chr11:60903825-60905428	PRPF19	-	intron	ENSG00000110107.8	mRNA
chr10:119941023-119941322	SEC23IP	+	3UTR	ENSG00000107651.12	mRNA
chr19:1104122-1104508	GPX4	+	intron	ENSG00000167468.16	mRNA
chr14:93242242-93245827	BTBD7	-	intron	ENSG00000011114.14	mRNA
chr8:144289154-144291370	BOP1	-	intron	ENSG00000261236.6	mRNA
chr19:55386292-55386773	RPL28	+	intron	ENSG00000108107.13	mRNA
chr19:680819-681668	FSTL3	+	intron	ENSG00000070404.9	mRNA
chr17:17226264-17231822	FLCN	-	intron	ENSG00000154803.12	mRNA
chr19:16325968-16327284	KLF2	+	intron	ENSG00000127528.5	mRNA
chr4:177362350-177362549	NEIL3	+	CDS	ENSG00000109674.3	mRNA
chr2:117919808-117920207	CCDC93	-	3UTR	ENSG00000125633.10	mRNA
chr14:63727297-63727594	SGPP1	-	CDS	ENSG00000126821.7	mRNA
chr6:43225678-43226461	DNPH1	-	CDS	ENSG00000112667.12	mRNA
chr2:99322197-99327572	TXNDC9	-	intron	ENSG00000115514.11	mRNA
chr17:39407321-39410563	MED1	-	intron	ENSG00000125686.11	mRNA
chr3:127036891-127037342	PLXNA1	+	3UTR	ENSG00000114554.11	mRNA
chrX:48521845-48522230	EBP	+	intron	ENSG00000147155.10	mRNA
chr14:22982746-22994008	C14orf93	-	intron	ENSG00000100802.14	mRNA
chr14:73880091-73884137	RP5-1021I20.4	+	intron	ENSG00000258653.3	mRNA
chr1:166848946-166850546	POGK	+	CDS	ENSG00000143157.11	mRNA
chrX:71284399-71291947	NONO	+	intron	ENSG00000147140.15	mRNA
chr22:38484938-38485139	DDX17	-	3UTR	ENSG00000100201.19	mRNA
chr2:151465038-151465389	RIF1	+	CDS	ENSG00000080345.17	mRNA
chr4:74098642-74098993	CXCL2	-	CDS	ENSG00000081041.8	mRNA
chr16:31033593-31033743	STX4	+	5UTR	ENSG00000103496.14	mRNA
chr16:69703618-69704018	NFAT5	+	3UTR	ENSG00000102908.20	mRNA
chr1:149925946-149926779	SF3B4	-	intron	ENSG00000143368.9	mRNA
chr2:231041383-231048288	C2orf72	+	intron	ENSG00000204128.5	mRNA
chr19:49635339-49636855	RRAS	-	intron	ENSG00000126458.3	mRNA
chr6:154822171-154827174	SCAF8	+	intron	ENSG00000213079.9	mRNA
chr7:80134949-80135099	GNAI1	+	5UTR	ENSG00000127955.15	mRNA
chr3:42664908-42665406	ZBTB47	+	3UTR	ENSG00000114853.13	mRNA
chr19:57867880-57868574	ZNF814	-	intron	ENSG00000204514.9	mRNA
chr14:21210129-21210379	HNRNPC	-	3UTR	ENSG00000092199.17	mRNA
chr8:144526273-144527012	C8orf82	-	3UTR	ENSG00000213563.6	mRNA
chr4:183641467-183655897	RWDD4	-	intron	ENSG00000182552.14	mRNA
chr19:1496438-1497327	REEP6	+	intron	ENSG00000115255.10	mRNA
chr22:29767417-29770023	UQCR10	+	intron	ENSG00000184076.13	mRNA
chr17:38720423-38720812	MLLT6	+	intron	ENSG00000275023.4	mRNA
chr1:205619971-205623808	ELK4	-	intron	ENSG00000158711.13	mRNA
chr11:64244528-64244821	PPP1R14B	-	3UTR	ENSG00000173457.10	mRNA
chr15:26948662-26949108	GABRA5	+	3UTR	ENSG00000186297.11	mRNA
chr7:149070088-149070238	ZNF786	-	3UTR	ENSG00000197362.14	mRNA
chr3:126704268-126935146	CHCHD6	+	intron	ENSG00000159685.10	mRNA
chr2:180980675-180981134	UBE2E3	+	intron	ENSG00000170035.15	mRNA
chr18:3449919-3450169	TGIF1	+	intron	ENSG00000177426.20	mRNA
chr15:58987725-58988194	RNF111	+	5UTR	ENSG00000157450.15	mRNA
chr4:25929190-25929776	SMIM20	+	3UTR	ENSG00000250317.8	mRNA
chr21:37514958-37515109	DYRK1A	+	3UTR	ENSG00000157540.19	mRNA
chr17:4671367-4674592	PELP1	-	3UTR	ENSG00000141456.14	mRNA
chr7:128945931-128946647	IRF5	+	intron	ENSG00000128604.18	mRNA
chrX:76430656-76430806	MAGEE1	+	CDS	ENSG00000198934.4	mRNA
chr7:134449780-134451303	AKR1B1	-	intron	ENSG00000085662.13	mRNA
chr16:86532114-86532563	MTHFSD	-	3UTR	ENSG00000103248.18	mRNA
chr14:102344247-102344348	CINP	-	3UTR	ENSG00000100865.14	mRNA
chr15:82344837-82345185	GOLGA6L10	-	intron	ENSG00000278662.4	mRNA
chrX:25004292-25004743	ARX	-	3UTR	ENSG00000004848.7	mRNA
chr9:113410119-113410672	POLE3	-	5UTR	ENSG00000148229.12	mRNA
chr22:19962552-19963762	COMT	+	intron	ENSG00000093010.12	mRNA
chr19:36010803-36010954	ALKBH6	-	intron	ENSG00000239382.10	mRNA
chr6:28227130-28227687	ZSCAN9	+	CDS	ENSG00000137185.11	mRNA
chr6:30600498-30601492	PPP1R10	-	3UTR	ENSG00000204569.9	mRNA
chr5:43018605-43067419	ANXA2R	-	intron	ENSG00000177721.4	mRNA
chr18:9258039-9258588	ANKRD12	+	CDS	ENSG00000101745.16	mRNA
chr14:70642084-70642532	TTC9	+	CDS	ENSG00000133985.2	mRNA
chr17:18411502-18411946	FLJ35934	+	exon	ENSG00000220161.4	Long non-coding RNA
chrX:118792502-118792701	IL13RA1	+	3UTR	ENSG00000131724.10	mRNA
chr16:3384705-3390029	LA16c-306E5.2	+	intron	ENSG00000262621.4	mRNA
chr12:6730450-6731579	COPS7A	+	CDS	ENSG00000111652.9	mRNA
chr11:836136-836585	CD151	+	CDS	ENSG00000177697.17	mRNA
chr12:48845628-48847301	DDX23	-	intron	ENSG00000174243.9	mRNA
chr2:95149218-95150164	ZNF514	-	CDS	ENSG00000144026.11	mRNA
chr11:47238173-47239240	DDB2	+	intron	ENSG00000134574.11	mRNA
chr11:30331012-30331262	ARL14EP	+	CDS	ENSG00000152219.4	mRNA
chr7:133081889-133082038	CHCHD3	-	5UTR	ENSG00000106554.11	mRNA
chr20:11918320-11918628	BTBD3	+	CDS	ENSG00000132640.14	mRNA
chr19:47741892-47743134	EHD2	+	3UTR	ENSG00000024422.11	mRNA
chr5:154755695-154756512	LARP1	+	CDS	ENSG00000155506.16	mRNA
chr11:86245140-86252240	EED	+	intron	ENSG00000074266.18	mRNA
chr1:11787516-11787716	C1orf167	+	intron	ENSG00000215910.7	mRNA
chr22:39019165-39019364	APOBEC3D	+	intron	ENSG00000243811.7	mRNA
chr5:447610-453877	EXOC3	+	intron	ENSG00000180104.15	mRNA
chr19:7644677-7645214	STXBP2	+	intron	ENSG00000076944.15	mRNA
chr7:44708370-44709016	OGDH	+	3UTR	ENSG00000105953.14	mRNA
chr11:107791634-107791784	SLC35F2	-	3UTR	ENSG00000110660.14	mRNA
chr19:18592137-18592336	C19orf60	+	3UTR	ENSG00000006015.17	mRNA
chr11:62677589-62678185	UBXN1	-	intron	ENSG00000162191.13	mRNA
chr11:720637-721033	EPS8L2	+	3UTR	ENSG00000177106.14	mRNA
chr19:9413591-9415667	ZNF266	-	CDS	ENSG00000174652.17	mRNA
chrX:47566681-47568790	ARAF	+	intron	ENSG00000078061.12	mRNA
chr11:85648015-85655414	TMEM126A	+	intron	ENSG00000171202.6	mRNA
chr16:30357501-30358841	TBC1D10B	-	3UTR	ENSG00000169221.13	mRNA
chr1:28710607-28714981	GMEB1	+	intron	ENSG00000162419.12	mRNA
chr17:8294843-8295143	SLC25A35	-	5UTR	ENSG00000125434.10	mRNA
chr4:85994616-85994915	ARHGAP24	+	CDS	ENSG00000138639.17	mRNA
chrX:53374348-53374798	SMC1A	-	3UTR	ENSG00000072501.17	mRNA
chr20:49906418-49906717	SPATA2	-	CDS	ENSG00000158480.10	mRNA
chr5:73579342-73580540	UTP15	+	CDS	ENSG00000164338.9	mRNA
chr4:119030074-119030424	SYNPO2	+	CDS	ENSG00000172403.10	mRNA
chr2:169735631-169736079	KLHL23	+	intron	ENSG00000213160.9	mRNA
chr12:56611869-56613187	BAZ2A	-	intron	ENSG00000076108.11	mRNA
chrX:154506208-154507404	FAM3A	-	3UTR	ENSG00000071889.16	mRNA
chr11:65978676-65979083	SART1	+	CDS	ENSG00000175467.14	mRNA
chr11:63974652-63986245	AP000721.4	+	intron	ENSG00000256100.1	mRNA
chr1:7779657-7780102	VAMP3	+	3UTR	ENSG00000049245.12	mRNA
chr7:76302592-76303187	HSPB1	+	CDS	ENSG00000106211.8	mRNA
chr3:49015010-49015953	WDR6	+	3UTR	ENSG00000178252.17	mRNA
chr17:42040228-42040429	ZNF385C	-	intron	ENSG00000187595.15	mRNA
chr11:64803958-64805075	MEN1	-	CDS	ENSG00000133895.14	mRNA
chr11:108929646-108940880	DDX10	+	intron	ENSG00000178105.9	mRNA
chr17:40122397-40124693	MSL1	+	intron	ENSG00000188895.11	mRNA
chr13:23330920-23331121	SACS	-	CDS	ENSG00000151835.14	mRNA
chr12:131711130-131711678	SFSWAP	+	CDS	ENSG00000061936.9	mRNA
chr9:127944869-127948091	FAM102A	-	intron	ENSG00000167106.11	mRNA
chr9:92032146-92038256	SPTLC1	-	intron	ENSG00000090054.13	mRNA
chr2:169631808-169633334	PPIG	+	intron	ENSG00000138398.15	mRNA
chrX:53234416-53235113	IQSEC2	-	CDS	ENSG00000124313.12	mRNA
chr11:62881275-62881375	SLC3A2	+	CDS	ENSG00000168003.16	mRNA
chr2:112568058-112572725	POLR1B	+	intron	ENSG00000125630.15	mRNA
chr1:53966342-53967971	LRRC42	+	intron	ENSG00000116212.14	mRNA
chr17:83084984-83092450	METRNL	+	intron	ENSG00000176845.12	mRNA
chr1:204619311-204619761	LRRN2	-	CDS	ENSG00000170382.11	mRNA
chr22:37844383-37848529	ANKRD54	-	intron	ENSG00000100124.13	mRNA
chr19:55455724-55455974	ISOC2	-	intron	ENSG00000063241.7	mRNA
chr3:45679702-45679852	LIMD1	+	3UTR	ENSG00000144791.9	mRNA
chr6:149749790-149750126	PCMT1	+	intron	ENSG00000120265.16	mRNA
chr19:11105273-11106427	LDLR	+	intron	ENSG00000130164.12	mRNA
chr3:129650779-129651278	TMCC1	-	3UTR	ENSG00000172765.16	mRNA
chr19:14469979-14471168	PKN1	+	intron	ENSG00000123143.12	mRNA
chr16:67685512-67719172	GFOD2	-	intron	ENSG00000141098.12	mRNA
chr13:108218478-108230215	ABHD13	+	intron	ENSG00000139826.5	mRNA
chr12:56169639-56171412	SMARCC2	-	intron	ENSG00000139613.11	mRNA
chr2:43225746-43226509	ZFP36L2	-	intron	ENSG00000152518.7	mRNA
chr5:112838495-112838945	CTC-554D6.1	+	intron	ENSG00000258864.1	mRNA
chr22:24540522-24540722	GUCD1	-	3UTR	ENSG00000138867.16	mRNA
chr1:6294930-6295080	ACOT7	-	intron	ENSG00000097021.19	mRNA
chr1:23193386-23194530	HTR1D	-	CDS	ENSG00000179546.4	mRNA
chr17:19748329-19748844	ALDH3A1	-	intron	ENSG00000108602.17	mRNA
chr19:49803172-49803522	AP2A1	+	CDS	ENSG00000196961.12	mRNA
chr17:68127457-68127656	LRRC37A16P	-	exon	ENSG00000267023.5	Pseudogene
chr15:84512245-84512695	GOLGA6L5P	-	exon	ENSG00000230373.8	Pseudogene
chr14:64540844-64541044	HSPA2	+	CDS	ENSG00000126803.9	mRNA
chr4:118710808-118711058	METTL14	+	3UTR	ENSG00000145388.14	mRNA
chr4:112277840-112278391	TIFA	-	CDS	ENSG00000145365.10	mRNA
chr10:30313248-30313949	MTPAP	-	3UTR	ENSG00000107951.13	mRNA
chr10:97400396-97401364	RRP12	-	intron	ENSG00000052749.13	mRNA
chr22:29801097-29802179	ASCC2	-	intron	ENSG00000100325.14	mRNA
chr1:200848468-200854886	CAMSAP2	+	intron	ENSG00000118200.14	mRNA
[truncated: 13,753 more rows]

## Sheet: RIP enrichment
Gene ID	Gene	A549_1 enrichment score	A549_2 enrichment score	Mean enrichment score	Type
ENSG00000275215.1	RNA5-8S5	18.6962	4570.7	2294.7	Enrich
ENSG00000277739.1	RNA5-8S5	18.6962	4570.7	2294.7	Enrich
ENSG00000278189.1	RNA5-8S5	18.6962	4570.7	2294.7	Enrich
ENSG00000278233.1	RNA5-8S5	18.6962	4570.7	2294.7	Enrich
ENSG00000277209.1	RPPH1	300.93	11.9001	156.415	Enrich
ENSG00000251791.1	SCARNA6	106.89	182.7	144.795	Enrich
ENSG00000259112.2	NDUFC2-KCTD14	81.85	180.1	130.975	Enrich
ENSG00000275126.1	HIST1H4L	252.83	5.6586	129.244	Enrich
ENSG00000197238.4	HIST1H4J	131.11	112.19	121.65	Enrich
ENSG00000274266.1	SNORA73A	105.16	2.87612	54.0181	Enrich
ENSG00000103995.13	CEP152	3.98	81.9268	42.9534	Enrich
ENSG00000275719.1	CTB-147N14.6	73.43	8.743	41.0865	Enrich
ENSG00000197619.13	ZNF615	61.42	18.3781	39.8991	Enrich
ENSG00000226976.3	COX6A1P2	74.75	3.56495	39.1575	Enrich
ENSG00000270141.3	TERC	69.27	6.20282	37.7364	Enrich
ENSG00000105738.10	SIPA1L3	56.4223	12.1574	34.2898	Enrich
ENSG00000229953.1	RP11-284F21.7	6.79085	60.28	33.5354	Enrich
ENSG00000277959.1	RP11-45A17.2	23.75	40.13	31.94	Enrich
ENSG00000106608.16	URGCP	60.34	3.33333	31.8367	Enrich
ENSG00000138778.11	CENPE	5.23121	56.2124	30.7218	Enrich
ENSG00000188994.12	ZNF292	53.4053	6.95833	30.1818	Enrich
ENSG00000214655.10	ZSWIM8	47.72	10.5	29.11	Enrich
ENSG00000259185.1	RP11-56B16.4	49.42	7.74336	28.5817	Enrich
ENSG00000100461.17	RBM23	51.4873	5.58034	28.5338	Enrich
ENSG00000136448.11	NMT1	5.97188	48.1328	27.0523	Enrich
ENSG00000105287.12	PRKD2	35.53	18.22	26.875	Enrich
ENSG00000136052.9	SLC41A2	41.6	11.72	26.66	Enrich
ENSG00000123636.17	BAZ2B	48.44	4.61194	26.526	Enrich
ENSG00000256664.1	RP11-611O2.3	39.9701	12.9919	26.481	Enrich
ENSG00000204054.13	LINC00963	9.4	43.5315	26.4658	Enrich
ENSG00000165688.11	PMPCA	44.6168	8.25201	26.4344	Enrich
ENSG00000161714.11	PLCD3	45.27	7.00288	26.1364	Enrich
ENSG00000077235.17	GTF3C1	33.9355	18.3007	26.1181	Enrich
ENSG00000170100.13	ZNF778	48.9613	2.04	25.5006	Enrich
ENSG00000213799.10	ZNF845	43.98	6.16285	25.0714	Enrich
ENSG00000276410.3	HIST1H2BB	46.71	2.99955	24.8548	Enrich
ENSG00000080815.18	PSEN1	42.37	6.57639	24.4732	Enrich
ENSG00000134291.11	TMEM106C	46.67	2.2615	24.4658	Enrich
ENSG00000133104.12	SPG20	10.3385	38.1095	24.224	Enrich
ENSG00000164808.16	SPIDR	11.31	36.5521	23.9311	Enrich
ENSG00000172009.14	THOP1	15.2797	31.56	23.4198	Enrich
ENSG00000214654.6	RP11-27I1.4	20.2	26.1796	23.1898	Enrich
ENSG00000062370.16	ZNF112	33.82	12.4667	23.1433	Enrich
ENSG00000076201.14	PTPN23	42.9597	3.03067	22.9952	Enrich
ENSG00000233016.6	SNHG7	4.40629	41.42	22.9131	Enrich
ENSG00000256087.6	ZNF432	35.31	10.47	22.89	Enrich
ENSG00000124635.8	HIST1H2BJ	34.4173	11.214	22.8156	Enrich
ENSG00000278463.1	HIST1H2AB	43.15	2.39322	22.7716	Enrich
ENSG00000177030.16	DEAF1	6.11273	39.31	22.7114	Enrich
ENSG00000232581.1	AC079742.4	6.52	38.35	22.435	Enrich
ENSG00000223959.8	AFG3L1P	31.46	12.906	22.183	Enrich
ENSG00000124140.13	SLC12A5	9.42857	34.83	22.1293	Enrich
ENSG00000143970.16	ASXL2	12.0455	31.6726	21.859	Enrich
ENSG00000181090.18	EHMT1	29.95	13.6699	21.81	Enrich
ENSG00000066117.14	SMARCD1	36.43	6.83453	21.6323	Enrich
ENSG00000090905.18	TNRC6A	19.5376	23.0532	21.2954	Enrich
ENSG00000099250.17	NRP1	14.6483	27.775	21.2116	Enrich
ENSG00000188290.10	HES4	15.63	26.27	20.95	Enrich
ENSG00000265257.5	RP11-21J18.1	19.32	22.57	20.945	Enrich
ENSG00000211455.7	STK38L	2.93724	37.98	20.4586	Enrich
ENSG00000135930.13	EIF4E2	26.1325	14.6011	20.3668	Enrich
ENSG00000119599.16	DCAF4	9.11	31.21	20.16	Enrich
ENSG00000107566.13	ERLIN1	27.9504	12.2482	20.0993	Enrich
ENSG00000152818.18	UTRN	23.56	16.6373	20.0987	Enrich
ENSG00000140497.16	SCAMP2	21.38	18.7671	20.0736	Enrich
ENSG00000163795.13	ZNF513	34.25	5.86957	20.0598	Enrich
ENSG00000213762.11	ZNF134	8.54286	31.31	19.9264	Enrich
ENSG00000106638.15	TBL2	36.4	2.8323	19.6161	Enrich
ENSG00000104872.10	PIH1D1	36.8	2.34615	19.5731	Enrich
ENSG00000060237.16	WNK1	24.7871	14.1813	19.4842	Enrich
ENSG00000008294.20	SPAG9	27.4707	11.2267	19.3487	Enrich
ENSG00000158321.15	AUTS2	8.24	30.129	19.1845	Enrich
ENSG00000168872.16	DDX19A	19.6294	18.4977	19.0636	Enrich
ENSG00000171316.11	CHD7	21.0397	17.0523	19.046	Enrich
ENSG00000138031.14	ADCY3	30.77	7.19463	18.9823	Enrich
ENSG00000218336.8	TENM3	3.79279	34.1091	18.9509	Enrich
ENSG00000060749.14	QSER1	7.58268	30.3172	18.95	Enrich
ENSG00000136877.14	FPGS	22.97	14.8562	18.9131	Enrich
ENSG00000038002.8	AGA	3.17	34.64	18.905	Enrich
ENSG00000079999.13	KEAP1	23.48	14.29	18.885	Enrich
ENSG00000121057.12	AKAP1	23.0226	14.5751	18.7988	Enrich
ENSG00000258429.1	PDF	15.75	21.46	18.605	Enrich
ENSG00000114423.18	CBLB	6.78947	30.22	18.5047	Enrich
ENSG00000035928.14	RFC1	29.44	7.40044	18.4202	Enrich
ENSG00000174099.10	MSRB3	19.5253	17.1542	18.3398	Enrich
ENSG00000234354.3	RPS26P47	20.68	15.99	18.335	Enrich
ENSG00000129354.11	AP1M2	23.61	13.03	18.32	Enrich
ENSG00000116062.14	MSH6	15.0376	21.5216	18.2796	Enrich
ENSG00000124459.11	ZNF45	15.38	21.17	18.275	Enrich
ENSG00000173621.8	LRFN4	12.11	24.2383	18.1742	Enrich
ENSG00000145817.16	YIPF5	4.82209	31.3377	18.0799	Enrich
ENSG00000118263.14	KLF7	32.7817	3.33363	18.0577	Enrich
ENSG00000148337.20	CIZ1	6.15639	29.8925	18.0244	Enrich
ENSG00000167595.14	PROSER3	9.67449	26.05	17.8622	Enrich
ENSG00000163918.10	RFC4	20.38	15.3069	17.8434	Enrich
ENSG00000197136.4	PCNX3	30.1923	5.33103	17.7617	Enrich
ENSG00000141068.13	KSR1	2.1	33.2672	17.6836	Enrich
ENSG00000112851.14	ERBIN	24.9249	10.0718	17.4983	Enrich
ENSG00000127419.16	TMEM175	4.76	30.23	17.495	Enrich
ENSG00000088247.16	KHSRP	6.74721	28.219	17.4831	Enrich
ENSG00000111530.12	CAND1	24.3976	10.5602	17.4789	Enrich
ENSG00000133027.17	PEMT	31.05	3.7873	17.4186	Enrich
ENSG00000126773.12	PCNX4	16.4492	18.2571	17.3531	Enrich
ENSG00000165861.13	ZFYVE1	21.36	13.216	17.288	Enrich
ENSG00000256269.6	HMBS	21.36	13.1698	17.2649	Enrich
ENSG00000263165.1	RP11-810M2.2	11.64	22.79	17.215	Enrich
ENSG00000104375.15	STK3	29.33	4.90091	17.1155	Enrich
ENSG00000262943.7	ALOX12P2	24.34	9.66	17	Enrich
ENSG00000269955.2	C7orf55-LUC7L2	23.35	10.47	16.91	Enrich
ENSG00000171953.15	ATPAF2	24.08	9.70517	16.8926	Enrich
ENSG00000138399.17	FASTKD1	25.77	7.96	16.865	Enrich
ENSG00000269940.1	RP11-73M18.7	17.92	15.61	16.765	Enrich
ENSG00000176102.11	CSTF3	30.2945	3.20227	16.7484	Enrich
ENSG00000185728.16	YTHDF3	6.17149	27.2882	16.7298	Enrich
ENSG00000099998.17	GGT5	19.75	13.5354	16.6427	Enrich
ENSG00000073060.15	SCARB1	26.09	7.15	16.62	Enrich
ENSG00000136149.6	RPL13AP25	22.52	10.71	16.615	Enrich
ENSG00000159140.18	SON	19.0193	14.1462	16.5827	Enrich
ENSG00000213516.9	RBMXL1	13.1987	19.9262	16.5625	Enrich
ENSG00000171681.12	ATF7IP	27.71	5.3354	16.5227	Enrich
ENSG00000166689.15	PLEKHA7	15.1	17.79	16.445	Enrich
ENSG00000213846.5	AC098614.2	18.4222	14.2851	16.3536	Enrich
ENSG00000061938.16	TNK2	11.34	21.32	16.33	Enrich
ENSG00000167476.10	JSRP1	19.8	12.82	16.31	Enrich
ENSG00000221838.9	AP4M1	18.35	14.26	16.305	Enrich
ENSG00000151893.14	CACUL1	14.3307	18.2782	16.3045	Enrich
ENSG00000140265.12	ZSCAN29	28.67	3.93659	16.3033	Enrich
ENSG00000185880.12	TRIM69	20.56	12	16.28	Enrich
ENSG00000184254.16	ALDH1A3	2.92857	29.62	16.2743	Enrich
ENSG00000144560.13	VGLL4	4.46108	27.9094	16.1852	Enrich
ENSG00000188599.17	NPIPP1	6.304	25.99	16.147	Enrich
ENSG00000117682.16	DHDDS	20.9527	11.3099	16.1313	Enrich
ENSG00000222043.2	AC079305.10	9.19	22.96	16.075	Enrich
ENSG00000101849.15	TBL1X	14.68	17.3496	16.0148	Enrich
ENSG00000132613.14	MTSS1L	26.04	5.97191	16.006	Enrich
ENSG00000100124.13	ANKRD54	12.775	18.69	15.7325	Enrich
ENSG00000171843.15	MLLT3	21.8559	9.50187	15.6789	Enrich
ENSG00000181744.8	C3orf58	26.06	5.27228	15.6661	Enrich
ENSG00000085224.21	ATRX	15.0974	16.214	15.6557	Enrich
ENSG00000161513.11	FDXR	26.6243	4.62227	15.6233	Enrich
ENSG00000124688.13	MAD2L1BP	20.24	10.98	15.61	Enrich
ENSG00000144674.16	GOLGA4	17.1165	14.1019	15.6092	Enrich
ENSG00000173264.14	GPR137	25.2564	5.91617	15.5863	Enrich
ENSG00000164023.14	SGMS2	27.33	3.73504	15.5325	Enrich
ENSG00000125630.15	POLR1B	3.90808	27.1555	15.5318	Enrich
ENSG00000116095.10	PLEKHA3	12.4957	18.4891	15.4924	Enrich
ENSG00000197256.10	KANK2	16.8182	14.1639	15.4911	Enrich
ENSG00000104835.14	SARS2	3.33	27.65	15.49	Enrich
ENSG00000151491.12	EPS8	22.6012	8.34615	15.4737	Enrich
ENSG00000225190.9	PLEKHM1	14.46	16.36	15.41	Enrich
ENSG00000151779.12	NBAS	15.985	14.6643	15.3246	Enrich
ENSG00000079819.17	EPB41L2	5.53873	25.0142	15.2765	Enrich
ENSG00000140057.8	AK7	18.48	12.0526	15.2663	Enrich
ENSG00000108179.13	PPIF	26.8	3.625	15.2125	Enrich
ENSG00000121680.15	PEX16	2.1974	28.08	15.1387	Enrich
ENSG00000160714.9	UBE2Q1	15.9353	14.295	15.1151	Enrich
ENSG00000171634.16	BPTF	13.1574	16.9761	15.0668	Enrich
ENSG00000268621.5	AC006262.5	12.84	17.2325	15.0362	Enrich
ENSG00000167323.10	STIM1	15.2073	14.8097	15.0085	Enrich
ENSG00000136807.12	CDK9	6.49673	23.5	14.9984	Enrich
ENSG00000226221.1	RPL26P19	26.76	3.21732	14.9887	Enrich
ENSG00000178950.16	GAK	2.54452	27.33	14.9373	Enrich
ENSG00000105655.18	ISYNA1	16.45	13.33	14.89	Enrich
ENSG00000134138.19	MEIS2	14.79	14.99	14.89	Enrich
ENSG00000005801.16	ZNF195	11.64	18.1197	14.8798	Enrich
ENSG00000100413.16	POLR3H	12.9231	16.8308	14.877	Enrich
ENSG00000152413.14	HOMER1	19.8086	9.90526	14.857	Enrich
ENSG00000186017.14	ZNF566	26.67	2.93687	14.8034	Enrich
ENSG00000102900.12	NUP93	15.73	13.8287	14.7794	Enrich
ENSG00000140332.15	TLE3	17.5414	12	14.7707	Enrich
ENSG00000189164.14	ZNF527	7.26	22.25	14.755	Enrich
ENSG00000205138.3	SDHAF1	19.68	9.80556	14.7428	Enrich
ENSG00000187186.14	RP11-195F19.5	3.8	25.68	14.74	Enrich
ENSG00000075292.18	ZNF638	7.30671	22.1654	14.736	Enrich
ENSG00000271361.1	HTATSF1P2	25.37	4.1	14.735	Enrich
ENSG00000180801.13	ARSJ	5.57828	23.76	14.6691	Enrich
ENSG00000102921.7	N4BP1	6.98291	22.3478	14.6654	Enrich
ENSG00000254870.5	ATP6V1G2-DDX39B	24.78	4.38828	14.5841	Enrich
ENSG00000203880.11	PCMTD2	13.7032	15.4403	14.5718	Enrich
ENSG00000047346.12	FAM214A	18.83	10.24	14.535	Enrich
ENSG00000104689.9	TNFRSF10A	5.9743	22.9716	14.473	Enrich
ENSG00000164062.12	APEH	26.32	2.62545	14.4727	Enrich
ENSG00000148143.12	ZNF462	5.10567	23.8274	14.4665	Enrich
ENSG00000171067.10	C11orf24	18.3171	10.5192	14.4182	Enrich
ENSG00000254087.7	LYN	7.56	21.2627	14.4114	Enrich
ENSG00000160007.17	ARHGAP35	19.806	9.00718	14.4066	Enrich
ENSG00000050820.16	BCAR1	16.7107	12.0765	14.3936	Enrich
ENSG00000158805.11	ZNF276	22.86	5.91883	14.3894	Enrich
ENSG00000213885.3	RPL13AP7	21.7082	7.05549	14.3819	Enrich
ENSG00000178295.14	GEN1	15.04	13.7165	14.3782	Enrich
ENSG00000104856.13	RELB	22.7736	5.97949	14.3765	Enrich
ENSG00000169925.16	BRD3	13.4703	15.1597	14.315	Enrich
ENSG00000204920.10	ZNF155	25.64	2.96842	14.3042	Enrich
ENSG00000141696.12	P3H4	8.06	20.49	14.275	Enrich
ENSG00000065328.16	MCM10	19.94	8.57059	14.2553	Enrich
ENSG00000101181.17	MTG2	10.089	18.419	14.254	Enrich
ENSG00000180992.6	MRPL14	10.1212	18.29	14.2056	Enrich
ENSG00000089335.20	ZNF302	18.34	9.98297	14.1615	Enrich
ENSG00000074582.12	BCS1L	4.65789	23.6	14.1289	Enrich
ENSG00000173818.16	ENDOV	24.5584	3.64433	14.1014	Enrich
ENSG00000083223.17	ZCCHC6	8.91791	19.2733	14.0956	Enrich
ENSG00000062725.9	APPBP2	12.13	16.0495	14.0898	Enrich
ENSG00000108784.9	NAGLU	11.6082	16.5319	14.0701	Enrich
ENSG00000176978.13	DPP7	11.7	16.42	14.06	Enrich
ENSG00000034677.12	RNF19A	14.4191	13.6654	14.0423	Enrich
ENSG00000110721.11	CHKA	5.53323	22.46	13.9966	Enrich
ENSG00000116641.17	DOCK7	12.5354	15.4402	13.9878	Enrich
ENSG00000091157.13	WDR7	17.94	9.98	13.96	Enrich
ENSG00000131711.14	MAP1B	16.1641	11.7536	13.9588	Enrich
ENSG00000198826.10	ARHGAP11A	15.0776	12.8347	13.9561	Enrich
ENSG00000178188.14	SH2B1	3.24064	24.67	13.9553	Enrich
ENSG00000244462.7	RBM12	14.3951	13.1466	13.7708	Enrich
ENSG00000171466.9	ZNF562	11.6935	15.5611	13.6273	Enrich
ENSG00000100897.17	DCAF11	4.35612	22.8814	13.6188	Enrich
ENSG00000136982.5	DSCC1	18.95	8.25253	13.6013	Enrich
ENSG00000227057.8	WDR46	24.4323	2.72448	13.5784	Enrich
ENSG00000139180.10	NDUFA9	2.15527	24.9823	13.5688	Enrich
ENSG00000136699.19	SMPD4	23.62	3.49123	13.5556	Enrich
ENSG00000029725.16	RABEP1	16.7729	10.313	13.5429	Enrich
ENSG00000165752.16	STK32C	23.02	4.04324	13.5316	Enrich
ENSG00000173918.14	C1QTNF1	17.96	9.02162	13.4908	Enrich
ENSG00000213920.8	MDP1	21.42	5.53247	13.4762	Enrich
ENSG00000176974.18	SHMT1	22.68	4.11642	13.3982	Enrich
ENSG00000100211.10	CBY1	22.58	4.1811	13.3806	Enrich
ENSG00000108515.17	ENO3	19.9	6.79592	13.348	Enrich
ENSG00000170653.18	ATF7	24.26	2.37416	13.3171	Enrich
ENSG00000163214.20	DHX57	19.32	7.25397	13.287	Enrich
ENSG00000138002.14	IFT172	15.52	11.02	13.27	Enrich
ENSG00000145332.13	KLHL8	17.0987	9.42308	13.2609	Enrich
ENSG00000118257.16	NRP2	7.60054	18.8991	13.2498	Enrich
ENSG00000174028.6	FAM3C2	5.72	20.7	13.21	Enrich
ENSG00000102967.11	DHODH	6.32367	20.02	13.1718	Enrich
ENSG00000145685.13	LHFPL2	6.30719	19.9932	13.1502	Enrich
ENSG00000166377.19	ATP9B	3.68233	22.61	13.1462	Enrich
ENSG00000128908.15	INO80	2.19976	24.0852	13.1425	Enrich
ENSG00000197808.11	ZNF461	2.54111	23.74	13.1406	Enrich
ENSG00000186918.13	ZNF395	22.98	3.3	13.14	Enrich
ENSG00000093000.18	NUP50	9.47889	16.6991	13.089	Enrich
ENSG00000168564.5	CDKN2AIP	21.07	5.09538	13.0827	Enrich
ENSG00000179094.14	PER1	13.927	12.1777	13.0524	Enrich
ENSG00000155542.11	SETD9	16.82	9.21	13.015	Enrich
ENSG00000166439.5	RNF169	14.911	11.0599	12.9854	Enrich
ENSG00000183889.12	AC138969.4	3.74066	22.1835	12.9621	Enrich
ENSG00000118200.14	CAMSAP2	20.2162	5.67506	12.9456	Enrich
ENSG00000159593.14	NAE1	13.2295	12.6393	12.9344	Enrich
ENSG00000147471.11	PROSC	23.46	2.40233	12.9312	Enrich
ENSG00000167565.12	SERTAD3	12.6339	13.2243	12.9291	Enrich
ENSG00000137100.15	DCTN3	16.21	9.6	12.905	Enrich
ENSG00000166847.9	DCTN5	14.1954	11.6	12.8977	Enrich
ENSG00000075426.11	FOSL2	14.2082	11.5421	12.8752	Enrich
ENSG00000109171.14	SLAIN2	5.79832	19.95	12.8742	Enrich
ENSG00000112339.14	HBS1L	20.28	5.45902	12.8695	Enrich
ENSG00000064012.21	CASP8	10.026	15.6881	12.857	Enrich
ENSG00000004897.11	CDC27	12.3477	13.3297	12.8387	Enrich
ENSG00000163946.13	FAM208A	19.4639	6.13518	12.7995	Enrich
ENSG00000108591.9	DRG2	23.538	2.01197	12.775	Enrich
ENSG00000013364.18	MVP	5.16263	20.3741	12.7684	Enrich
ENSG00000178971.13	CTC1	21.08	4.38372	12.7319	Enrich
ENSG00000151532.13	VTI1A	14.6007	10.8324	12.7165	Enrich
ENSG00000177169.9	ULK1	2.49242	22.9377	12.7151	Enrich
ENSG00000162614.18	NEXN	4.85264	20.57	12.7113	Enrich
ENSG00000103994.16	ZNF106	18.5949	6.80466	12.6998	Enrich
ENSG00000260914.3	RP11-343C2.11	16.8358	8.52976	12.6828	Enrich
ENSG00000108582.11	CPD	14.3547	11.0103	12.6825	Enrich
ENSG00000178252.17	WDR6	16.6204	8.71976	12.6701	Enrich
ENSG00000079432.7	CIC	18.3333	6.99575	12.6645	Enrich
ENSG00000168256.17	NKIRAS2	21.19	4.12734	12.6587	Enrich
ENSG00000130921.7	C12orf65	16.54	8.76	12.65	Enrich
ENSG00000158406.4	HIST1H4H	5.89003	19.3791	12.6346	Enrich
ENSG00000280071.3	CH507-9B2.3	12.4747	12.75	12.6124	Enrich
ENSG00000217801.9	RP11-465B22.3	8.52515	16.65	12.5876	Enrich
ENSG00000075213.10	SEMA3A	18.4306	6.71594	12.5732	Enrich
ENSG00000173230.15	GOLGB1	12.5215	12.595	12.5583	Enrich
ENSG00000168077.13	SCARA3	6.45588	18.6565	12.5562	Enrich
ENSG00000006282.20	SPATA20	20.6267	4.39643	12.5115	Enrich
ENSG00000183072.9	NKX2-5	6.98	18.04	12.51	Enrich
ENSG00000118777.10	ABCG2	22.3178	2.60656	12.4622	Enrich
ENSG00000115216.13	NRBP1	21.6264	3.28571	12.4561	Enrich
ENSG00000256223.5	ZNF10	19.18	5.72	12.45	Enrich
ENSG00000166949.15	SMAD3	12.1955	12.7003	12.4479	Enrich
ENSG00000113407.13	TARS	3.29272	21.5986	12.4457	Enrich
ENSG00000111490.12	TBC1D30	8.84	16.03	12.435	Enrich
ENSG00000142444.6	C19orf52	21.19	3.63441	12.4122	Enrich
ENSG00000176531.10	PHLDB3	3.27697	21.54	12.4085	Enrich
ENSG00000171345.13	KRT19	3.88403	20.93	12.407	Enrich
ENSG00000073614.12	KDM5A	13.8144	10.9702	12.3923	Enrich
ENSG00000129003.15	VPS13C	6.89091	17.8239	12.3574	Enrich
ENSG00000023330.14	ALAS1	8.54	16.15	12.345	Enrich
ENSG00000213588.5	ZBTB9	19.43	5.25	12.34	Enrich
ENSG00000105576.15	TNPO2	2.53759	22.08	12.3088	Enrich
ENSG00000113758.13	DBN1	20.1133	4.48878	12.301	Enrich
ENSG00000274026.1	FAM27E3	22.11	2.47347	12.2917	Enrich
ENSG00000005810.17	MYCBP2	19.5522	5	12.2761	Enrich
ENSG00000115760.13	BIRC6	19.781	4.75651	12.2687	Enrich
ENSG00000103852.12	TTC23	13.29	11.2101	12.2501	Enrich
ENSG00000142208.15	AKT1	14.5133	9.91411	12.2137	Enrich
ENSG00000274911.1	RP11-12A20.7	6.02	18.35	12.185	Enrich
ENSG00000233024.7	RP11-1212A22.4	4.70646	19.648	12.1772	Enrich
ENSG00000060339.13	CCAR1	13.3442	10.9649	12.1546	Enrich
ENSG00000165671.18	NSD1	16.6805	7.62411	12.1523	Enrich
ENSG00000065457.10	ADAT1	14	10.2222	12.1111	Enrich
ENSG00000109089.7	CDR2L	5.69853	18.52	12.1093	Enrich
ENSG00000167670.15	CHAF1A	10.6594	13.5301	12.0948	Enrich
ENSG00000162909.17	CAPN2	9.65573	14.5217	12.0887	Enrich
ENSG00000166579.15	NDEL1	17.5736	6.56777	12.0707	Enrich
ENSG00000175215.10	CTDSP2	15.75	8.3227	12.0363	Enrich
ENSG00000188486.3	H2AFX	11.9314	12.1393	12.0353	Enrich
ENSG00000143374.15	TARS2	18.17	5.86381	12.0169	Enrich
ENSG00000110844.13	PRPF40B	20.74	3.29	12.015	Enrich
ENSG00000157637.12	SLC38A10	18.8093	5.21789	12.0136	Enrich
ENSG00000099956.18	SMARCB1	3.69565	20.2976	11.9966	Enrich
ENSG00000009413.15	REV3L	21.06	2.88571	11.9729	Enrich
ENSG00000113580.14	NR3C1	12.5273	11.4173	11.9723	Enrich
ENSG00000135968.20	GCC2	8.003	15.9281	11.9656	Enrich
ENSG00000187531.13	SIRT7	10.5	13.4048	11.9524	Enrich
ENSG00000183963.18	SMTN	4.99	18.9	11.945	Enrich
ENSG00000136270.13	TBRG4	21.61	2.26559	11.9378	Enrich
ENSG00000162377.5	COA7	16.64	7.16535	11.9027	Enrich
ENSG00000103089.8	FA2H	3	20.7933	11.8966	Enrich
ENSG00000204569.9	PPP1R10	20.2198	3.55891	11.8893	Enrich
ENSG00000197102.10	DYNC1H1	18.3878	5.35973	11.8737	Enrich
ENSG00000083720.12	OXCT1	12.77	10.95	11.86	Enrich
ENSG00000119673.14	ACOT2	19.79	3.90635	11.8482	Enrich
ENSG00000138092.10	CENPO	20.08	3.61478	11.8474	Enrich
ENSG00000198700.9	IPO9	17.1739	6.47134	11.8226	Enrich
ENSG00000143379.12	SETDB1	12.0033	11.641	11.8222	Enrich
ENSG00000171132.13	PRKCE	14.6092	9.01701	11.8131	Enrich
ENSG00000118482.11	PHF3	7.72836	15.8684	11.7984	Enrich
ENSG00000179523.4	EIF3J-AS1	11.72	11.8489	11.7845	Enrich
ENSG00000175216.14	CKAP5	16.1436	7.39722	11.7704	Enrich
ENSG00000162086.14	ZNF75A	8.22323	15.2759	11.7495	Enrich
ENSG00000137871.19	ZNF280D	14.9557	8.52288	11.7393	Enrich
ENSG00000131023.12	LATS1	10.8551	12.6053	11.7302	Enrich
ENSG00000188677.14	PARVB	12.77	10.68	11.725	Enrich
ENSG00000155506.16	LARP1	4.29233	19.1429	11.7176	Enrich
ENSG00000177352.9	CCDC71	7.6	15.83	11.715	Enrich
ENSG00000175110.11	MRPS22	4.42664	18.9831	11.7049	Enrich
ENSG00000166171.12	DPCD	7.67	15.7396	11.7048	Enrich
ENSG00000123992.18	DNPEP	13.11	10.2844	11.6972	Enrich
ENSG00000188177.13	ZC3H6	9.5	13.86	11.68	Enrich
ENSG00000068308.13	OTUD5	18.7439	4.61597	11.6799	Enrich
ENSG00000196782.12	MAML3	11.1714	12.1527	11.6621	Enrich
ENSG00000129911.8	KLF16	16.06	7.25	11.655	Enrich
ENSG00000137492.7	THAP12	11.3252	11.9775	11.6513	Enrich
ENSG00000185803.8	SLC52A2	20.33	2.90515	11.6176	Enrich
ENSG00000158828.6	PINK1	11.03	12.2	11.615	Enrich
ENSG00000162994.15	CLHC1	6.89	16.34	11.615	Enrich
ENSG00000184557.4	SOCS3	12.9293	10.2916	11.6104	Enrich
ENSG00000171853.15	TRAPPC12	3.25407	19.9103	11.5822	Enrich
ENSG00000153207.14	AHCTF1	6.48854	16.6519	11.5702	Enrich
ENSG00000188372.14	ZP3	15.85	7.28	11.565	Enrich
ENSG00000163605.14	PPP4R2	13.9328	9.1872	11.56	Enrich
ENSG00000144659.10	SLC25A38	14.5926	8.51948	11.556	Enrich
ENSG00000163697.16	APBB2	11.28	11.8304	11.5552	Enrich
ENSG00000168395.15	ING5	19.922	3.1834	11.5527	Enrich
ENSG00000153914.15	SREK1	13.9446	9.11248	11.5286	Enrich
ENSG00000134297.6	PLEKHA8P1	13.42	9.62011	11.5201	Enrich
ENSG00000015676.17	NUDCD3	6.49767	16.5375	11.5176	Enrich
ENSG00000214160.9	ALG3	9.38281	13.6132	11.498	Enrich
ENSG00000011332.19	DPF1	2.60256	20.34	11.4713	Enrich
ENSG00000174851.14	YIF1A	5.63	17.31	11.47	Enrich
ENSG00000173011.11	TADA2B	20.91	2.02456	11.4673	Enrich
ENSG00000100852.12	ARHGAP5	7.33053	15.5944	11.4625	Enrich
ENSG00000078142.11	PIK3C3	8.82781	14.0631	11.4454	Enrich
ENSG00000133816.13	MICAL2	17.0146	5.85855	11.4366	Enrich
ENSG00000107438.8	PDLIM1	4.87805	17.9293	11.4037	Enrich
ENSG00000030582.16	GRN	8.29888	14.4917	11.3953	Enrich
ENSG00000105669.13	COPE	6.84053	15.9295	11.385	Enrich
ENSG00000150867.13	PIP4K2A	4.83	17.9363	11.3832	Enrich
ENSG00000177666.16	PNPLA2	20.628	2.11558	11.3718	Enrich
ENSG00000185567.6	AHNAK2	9.9835	12.7534	11.3684	Enrich
ENSG00000079277.19	MKNK1	12.1688	10.56	11.3644	Enrich
ENSG00000132661.3	NXT1	16.3476	6.3565	11.3521	Enrich
ENSG00000274750.2	HIST1H3E	10.3163	12.3732	11.3448	Enrich
ENSG00000243449.6	C4orf48	12.1	10.57	11.335	Enrich
ENSG00000132330.16	SCLY	9.19412	13.4661	11.3301	Enrich
ENSG00000153201.15	RANBP2	12.4678	10.1513	11.3096	Enrich
ENSG00000139618.14	BRCA2	20.2	2.36747	11.2837	Enrich
ENSG00000064703.11	DDX20	10.6755	11.8531	11.2643	Enrich
ENSG00000074047.21	GLI2	11.5814	10.9016	11.2415	Enrich
ENSG00000115548.16	KDM3A	12.2781	10.2033	11.2407	Enrich
ENSG00000259132.1	RP11-298I3.5	11.4	11.01	11.205	Enrich
ENSG00000189042.13	ZNF567	3.81481	18.57	11.1924	Enrich
ENSG00000087206.16	UIMC1	2.24104	20.12	11.1805	Enrich
ENSG00000166987.14	MBD6	18.2037	4.15423	11.179	Enrich
ENSG00000126746.17	ZNF384	7.0197	15.3379	11.1788	Enrich
ENSG00000116649.9	SRM	11.3369	10.9609	11.1489	Enrich
ENSG00000087152.15	ATXN7L3	14.4846	7.77882	11.1317	Enrich
ENSG00000250317.8	SMIM20	18.75	3.5	11.125	Enrich
ENSG00000157036.12	EXOG	15.54	6.69898	11.1195	Enrich
ENSG00000196639.6	HRH1	14.29	7.93	11.11	Enrich
ENSG00000128692.8	EIF2S2P4	3.68217	18.53	11.1061	Enrich
ENSG00000014216.15	CAPN1	13.46	8.74086	11.1004	Enrich
ENSG00000116539.11	ASH1L	11.1626	11.0221	11.0924	Enrich
ENSG00000037897.16	METTL1	8.6	13.58	11.09	Enrich
ENSG00000149187.17	CELF1	13.5478	8.63196	11.0899	Enrich
ENSG00000107968.9	MAP3K8	8.27815	13.8864	11.0823	Enrich
ENSG00000168461.12	RAB31	3.60938	18.54	11.0747	Enrich
ENSG00000205629.11	LCMT1	2.81	19.32	11.065	Enrich
ENSG00000112992.16	NNT	19.35	2.77434	11.0622	Enrich
ENSG00000123143.12	PKN1	2.57506	19.5421	11.0586	Enrich
ENSG00000133026.12	MYH10	5.97228	16.1395	11.0559	Enrich
ENSG00000151461.19	UPF2	6.33505	15.7462	11.0406	Enrich
ENSG00000181789.14	COPG1	3.54345	18.52	11.0317	Enrich
ENSG00000167985.6	SDHAF2	8.19	13.87	11.03	Enrich
ENSG00000008130.15	NADK	15.1064	6.93	11.0182	Enrich
ENSG00000177200.15	CHD9	16.6299	5.40261	11.0162	Enrich
ENSG00000138641.15	HERC3	4.06656	17.9517	11.0091	Enrich
ENSG00000172590.18	MRPL52	14.6	7.38706	10.9935	Enrich
ENSG00000213064.9	SFT2D2	9.87908	12.1037	10.9914	Enrich
ENSG00000047410.13	TPR	9.18681	12.7826	10.9847	Enrich
ENSG00000100129.17	EIF3L	9.21493	12.7323	10.9736	Enrich
ENSG00000160551.10	TAOK1	8.53617	13.4016	10.9689	Enrich
ENSG00000197114.11	ZGPAT	16.74	5.15	10.945	Enrich
ENSG00000125844.15	RRBP1	15.8342	6.02171	10.928	Enrich
ENSG00000133612.18	AGAP3	2.79404	19.0432	10.9186	Enrich
ENSG00000143776.18	CDC42BPA	14.8263	7.01042	10.9184	Enrich
ENSG00000078808.16	SDF4	13.5106	8.30311	10.9069	Enrich
ENSG00000120334.15	CENPL	4.28771	17.473	10.8803	Enrich
ENSG00000150687.11	PRSS23	9.59265	12.1462	10.8694	Enrich
ENSG00000138592.13	USP8	4.39315	17.3452	10.8692	Enrich
ENSG00000149823.7	VPS51	7.55	14.1823	10.8662	Enrich
ENSG00000188064.9	WNT7B	10.9733	10.7164	10.8449	Enrich
ENSG00000262879.5	RP11-156P1.3	14.38	7.28	10.83	Enrich
ENSG00000145016.14	RUBCN	18.93	2.72472	10.8274	Enrich
ENSG00000133606.10	MKRN1	17.8778	3.75918	10.8185	Enrich
ENSG00000184545.10	DUSP8	2.65625	18.9758	10.816	Enrich
ENSG00000169660.15	HEXDC	17.1	4.53	10.815	Enrich
ENSG00000061936.9	SFSWAP	10.7793	10.7881	10.7837	Enrich
ENSG00000128656.13	CHN1	18.8824	2.67327	10.7778	Enrich
ENSG00000089505.17	CMTM1	12.85	8.68	10.765	Enrich
ENSG00000115306.15	SPTBN1	9.1409	12.3842	10.7625	Enrich
ENSG00000168724.14	DNAJC21	14.6606	6.84775	10.7542	Enrich
ENSG00000160959.7	LRRC14	15.89	5.60976	10.7499	Enrich
ENSG00000143157.11	POGK	7.68227	13.7731	10.7277	Enrich
ENSG00000213928.8	IRF9	17.18	4.2378	10.7089	Enrich
ENSG00000197841.14	ZNF181	10.78	10.6288	10.7044	Enrich
ENSG00000136231.13	IGF2BP3	16.8217	4.56872	10.6952	Enrich
ENSG00000131089.14	ARHGEF9	16.947	4.42857	10.6878	Enrich
ENSG00000204262.11	COL5A2	13.833	7.53254	10.6828	Enrich
ENSG00000125962.14	ARMCX5	16.4724	4.86437	10.6684	Enrich
ENSG00000161265.14	U2AF1L4	11.6692	9.64671	10.658	Enrich
ENSG00000158195.10	WASF2	15.962	5.32056	10.6413	Enrich
ENSG00000175354.18	PTPN2	16.9895	4.29094	10.6402	Enrich
ENSG00000100151.15	PICK1	14.77	6.51	10.64	Enrich
ENSG00000139620.12	KANSL2	19.0068	2.27	10.6384	Enrich
ENSG00000109452.12	INPP4B	5.20742	16.04	10.6237	Enrich
ENSG00000173517.10	PEAK1	8.45144	12.7919	10.6217	Enrich
ENSG00000120784.15	ZFP30	5.97019	15.2656	10.6179	Enrich
ENSG00000165996.13	HACD1	13.89	7.32646	10.6082	Enrich
ENSG00000161638.10	ITGA5	16.1406	5.06466	10.6026	Enrich
ENSG00000140297.12	GCNT3	16.1185	5.082	10.6002	Enrich
ENSG00000115042.9	FAHD2A	18.17	2.986	10.578	Enrich
ENSG00000113522.13	RAD50	4.6036	16.545	10.5743	Enrich
ENSG00000175745.11	NR2F1	7.06	14.03	10.545	Enrich
ENSG00000130779.19	CLIP1	5.12362	15.9251	10.5244	Enrich
ENSG00000181722.16	ZBTB20	13.6667	7.25641	10.4615	Enrich
ENSG00000058063.15	ATP11B	18.22	2.61656	10.4183	Enrich
ENSG00000146425.10	DYNLT1	18.07	2.7	10.385	Enrich
ENSG00000166135.13	HIF1AN	12.8968	7.87179	10.3843	Enrich
ENSG00000114127.10	XRN1	14.1024	6.66197	10.3822	Enrich
ENSG00000144283.21	PKP4	14.1958	6.55188	10.3738	Enrich
ENSG00000062194.15	GPBP1	13.6642	7.07232	10.3683	Enrich
ENSG00000264522.5	OTUD7B	10.795	9.93689	10.3659	Enrich
ENSG00000168283.13	BMI1	16.2101	4.5138	10.3619	Enrich
ENSG00000133858.15	ZFC3H1	4.39338	16.2597	10.3266	Enrich
ENSG00000180530.10	NRIP1	5.45556	15.1676	10.3116	Enrich
ENSG00000104611.11	SH2D4A	8.61694	11.9843	10.3006	Enrich
ENSG00000123094.15	RASSF8	7.73469	12.8417	10.2882	Enrich
ENSG00000010292.12	NCAPD2	3.20642	17.3581	10.2823	Enrich
ENSG00000172037.13	LAMB2	3.91915	16.6411	10.2801	Enrich
ENSG00000115998.7	C2orf42	10.96	9.6	10.28	Enrich
ENSG00000179295.16	PTPN11	9.24741	11.2873	10.2674	Enrich
ENSG00000143376.12	SNX27	4.07583	16.453	10.2644	Enrich
ENSG00000067369.13	TP53BP1	12.6	7.91964	10.2598	Enrich
ENSG00000197779.13	ZNF81	8.29565	12.2205	10.2581	Enrich
ENSG00000108510.9	MED13	8.44523	12.0699	10.2575	Enrich
ENSG00000153815.16	CMIP	12.9876	7.50957	10.2486	Enrich
ENSG00000100532.11	CGRRF1	14.53	5.95	10.24	Enrich
ENSG00000185347.17	C14orf80	4.11787	16.36	10.2389	Enrich
ENSG00000241015.2	TPM3P9	2.76366	17.6355	10.1996	Enrich
ENSG00000134313.14	KIDINS220	8.58801	11.7607	10.1743	Enrich
ENSG00000170921.14	TANC2	7.53886	12.8077	10.1733	Enrich
ENSG00000103254.9	FAM173A	14.4049	5.93929	10.1721	Enrich
ENSG00000234577.1	SYNE1-AS1	7.73	12.61	10.17	Enrich
ENSG00000165494.11	PCF11	9.13949	11.1951	10.1673	Enrich
ENSG00000113739.10	STC2	5.71412	14.5567	10.1354	Enrich
ENSG00000008086.11	CDKL5	6.44105	13.812	10.1265	Enrich
ENSG00000178913.7	TAF7	9.62748	10.6171	10.1223	Enrich
ENSG00000198231.12	DDX42	12.726	7.48044	10.1032	Enrich
ENSG00000240857.1	RDH14	5.77416	14.4299	10.102	Enrich
ENSG00000102226.9	USP11	13.75	6.41993	10.085	Enrich
ENSG00000159884.11	CCDC107	17.38	2.77936	10.0797	Enrich
ENSG00000087263.16	OGFOD1	17.0878	3.05146	10.0696	Enrich
ENSG00000163344.5	PMVK	3.80638	16.28	10.0432	Enrich
ENSG00000100401.19	RANGAP1	11.7782	8.26442	10.0213	Enrich
ENSG00000140575.12	IQGAP1	9.29432	10.7404	10.0173	Enrich
ENSG00000167325.14	RRM1	11.8943	8.13469	10.0145	Enrich
ENSG00000172831.11	CES2	15.7652	4.25783	10.0115	Enrich
ENSG00000115464.14	USP34	16.4378	3.583	10.0104	Enrich
ENSG00000196653.11	ZNF502	8.17197	11.84	10.006	Enrich
ENSG00000169136.9	ATF5	17.61	2.39009	10	Enrich
ENSG00000177311.11	ZBTB38	13.1223	6.86722	9.99478	Enrich
ENSG00000168495.12	POLR3D	12.8215	7.16456	9.99305	Enrich
ENSG00000215190.9	LINC00680	5.85	14.12	9.985	Enrich
ENSG00000198382.8	UVRAG	4.27273	15.6908	9.98176	Enrich
ENSG00000089048.14	ESF1	7.67201	12.2852	9.97858	Enrich
ENSG00000158528.11	PPP1R9A	13.6615	6.28531	9.9734	Enrich
ENSG00000058272.16	PPP1R12A	13.2297	6.71541	9.97256	Enrich
ENSG00000157193.15	LRP8	9.49	10.4397	9.96486	Enrich
ENSG00000144895.11	EIF2A	16.3888	3.52524	9.95703	Enrich
ENSG00000092929.11	UNC13D	14.47	5.44	9.955	Enrich
ENSG00000072778.19	ACADVL	10.0289	9.8657	9.94728	Enrich
ENSG00000205060.10	SLC35B4	13.0294	6.84831	9.93886	Enrich
ENSG00000129422.14	MTUS1	9.35158	10.5168	9.93419	Enrich
ENSG00000079805.16	DNM2	13.8219	6.04046	9.93119	Enrich
ENSG00000268129.1	RP11-91G21.1	7.55	12.31	9.93	Enrich
ENSG00000005339.14	CREBBP	12.3406	7.50413	9.92234	Enrich
ENSG00000171621.13	SPSB1	11.63	8.20468	9.91734	Enrich
ENSG00000132676.15	DAP3	15.552	4.24654	9.89927	Enrich
ENSG00000166233.13	ARIH1	5.43446	14.3641	9.89927	Enrich
ENSG00000059122.16	FLYWCH1	11.0242	8.77	9.8971	Enrich
ENSG00000197548.12	ATG7	10.38	9.40789	9.89395	Enrich
ENSG00000278588.1	HIST1H2BI	16.24	3.53369	9.88684	Enrich
ENSG00000149503.12	INCENP	5.36726	14.3953	9.8813	Enrich
ENSG00000164081.12	TEX264	17.44	2.28545	9.86272	Enrich
ENSG00000200087.1	SNORA73B	6.97201	12.753	9.86249	Enrich
ENSG00000110422.11	HIPK3	7.36134	12.358	9.85968	Enrich
ENSG00000101138.11	CSTF1	10.8924	8.81416	9.85328	Enrich
ENSG00000153214.9	TMEM87B	11.82	7.84958	9.83479	Enrich
ENSG00000166004.14	CEP295	4.79661	14.8584	9.82751	Enrich
ENSG00000223501.8	VPS52	3.16052	16.4825	9.82152	Enrich
ENSG00000137806.8	NDUFAF1	8.81	10.82	9.815	Enrich
ENSG00000125740.13	FOSB	3.7582	15.83	9.7941	Enrich
ENSG00000170365.9	SMAD1	14.0714	5.51	9.79071	Enrich
ENSG00000204977.9	TRIM13	9.25641	10.3234	9.7899	Enrich
ENSG00000126001.15	CEP250	6.91371	12.6544	9.78406	Enrich
ENSG00000150403.17	TMCO3	9.13839	10.4279	9.78314	Enrich
ENSG00000167258.13	CDK12	10.4111	9.15342	9.78229	Enrich
ENSG00000145012.12	LPP	2.8295	16.7092	9.76934	Enrich
ENSG00000197879.14	MYO1C	11.8469	7.69076	9.76882	Enrich
ENSG00000164576.11	SAP30L	7.18333	12.35	9.76667	Enrich
ENSG00000137831.14	UACA	12.3393	7.1626	9.75094	Enrich
ENSG00000173599.13	PC	13.33	6.17	9.75	Enrich
ENSG00000163348.3	PYGO2	3.5596	15.92	9.7398	Enrich
ENSG00000110917.7	MLEC	7.47917	11.9735	9.72634	Enrich
ENSG00000135956.8	TMEM127	10.4721	8.97619	9.72416	Enrich
ENSG00000161847.13	RAVER1	14.54	4.90123	9.72062	Enrich
ENSG00000104880.17	ARHGEF18	9.01299	10.41	9.71149	Enrich
ENSG00000149262.16	INTS4	6.59	12.83	9.71	Enrich
ENSG00000181555.19	SETD2	12.3133	7.09272	9.70301	Enrich
ENSG00000107581.12	EIF3A	9.6067	9.79751	9.70211	Enrich
ENSG00000101160.13	CTSZ	4.97345	14.4306	9.70202	Enrich
ENSG00000032219.18	ARID4A	13.7951	5.59206	9.69357	Enrich
ENSG00000175471.19	MCTP1	5.00562	14.3713	9.68844	Enrich
ENSG00000130703.15	OSBPL2	4.69065	14.6859	9.68827	Enrich
ENSG00000114126.17	TFDP2	5.89163	13.48	9.68581	Enrich
ENSG00000162775.14	RBM15	12.06	7.30114	9.68057	Enrich
ENSG00000163430.10	FSTL1	3.57871	15.7808	9.67977	Enrich
ENSG00000140382.14	HMG20A	11.8681	7.48276	9.67541	Enrich
ENSG00000148498.15	PARD3	8.44675	10.9016	9.67417	Enrich
ENSG00000100360.14	IFT27	7.2605	12.08	9.67025	Enrich
ENSG00000130723.17	PRRC2B	12.5194	6.81905	9.66921	Enrich
ENSG00000068654.15	POLR1A	12.3456	6.9696	9.6576	Enrich
ENSG00000183808.11	RBM12B	5.08153	14.2099	9.64571	Enrich
ENSG00000108100.17	CCNY	17.2424	2.04452	9.64347	Enrich
ENSG00000136068.14	FLNB	5.37769	13.8977	9.63767	Enrich
ENSG00000039319.16	ZFYVE16	10.9339	8.3122	9.62302	Enrich
ENSG00000175106.16	TVP23C	16.8713	2.36711	9.61921	Enrich
ENSG00000012232.8	EXTL3	14.9	4.32331	9.61165	Enrich
ENSG00000250565.6	ATP6V1E2	11.49	7.73	9.61	Enrich
ENSG00000186174.12	BCL9L	13.2493	5.96404	9.60666	Enrich
ENSG00000155827.11	RNF20	7.13103	12.0791	9.60505	Enrich
ENSG00000161677.11	JOSD2	14.58	4.63	9.605	Enrich
ENSG00000119760.15	SUPT7L	15.2548	3.94886	9.60182	Enrich
ENSG00000137770.13	CTDSPL2	15.8382	3.3575	9.59787	Enrich
ENSG00000117713.18	ARID1A	10.9937	8.18858	9.59115	Enrich
ENSG00000162836.11	ACP6	7.19	11.99	9.59	Enrich
ENSG00000203666.12	EFCAB2	16.58	2.5315	9.55575	Enrich
ENSG00000131375.9	CAPN7	4.86909	14.184	9.52655	Enrich
ENSG00000272931.1	RP5-943J3.2	10.14	8.89	9.515	Enrich
ENSG00000143375.14	CGN	2.67	16.34	9.505	Enrich
ENSG00000071655.17	MBD3	13.8492	5.15663	9.50292	Enrich
ENSG00000144043.11	TEX261	6.65634	12.3304	9.49337	Enrich
ENSG00000159069.13	FBXW5	10.89	8.09231	9.49115	Enrich
ENSG00000196365.11	LONP1	9.87963	9.09341	9.48652	Enrich
ENSG00000162972.10	C2orf47	16.3054	2.6623	9.48386	Enrich
ENSG00000105497.7	ZNF175	8.74903	10.2081	9.47854	Enrich
ENSG00000141012.12	GALNS	12.92	6.03061	9.47531	Enrich
ENSG00000115211.15	EIF2B4	5.58824	13.3616	9.47491	Enrich
ENSG00000168502.17	MTCL1	12.3773	6.56795	9.47263	Enrich
ENSG00000125676.19	THOC2	8.76255	10.1601	9.46132	Enrich
ENSG00000273703.1	HIST1H2BM	16.24	2.66645	9.45322	Enrich
ENSG00000185596.16	WASH3P	16.35	2.53	9.44	Enrich
ENSG00000275023.4	MLLT6	11.2403	7.6254	9.43287	Enrich
ENSG00000196367.12	TRRAP	10.124	8.73457	9.42927	Enrich
ENSG00000054118.13	THRAP3	10.2715	8.58541	9.42846	Enrich
ENSG00000124107.5	SLPI	12.77	6.08	9.425	Enrich
ENSG00000032444.15	PNPLA6	3.69792	15.15	9.42396	Enrich
ENSG00000131016.16	AKAP12	9.23936	9.59458	9.41697	Enrich
ENSG00000170949.17	ZNF160	5.43411	13.3955	9.41479	Enrich
ENSG00000127445.13	PIN1	14.23	4.54563	9.38782	Enrich
ENSG00000245060.6	LINC00847	5.89	12.86	9.375	Enrich
ENSG00000156113.21	KCNMA1	13.9836	4.74359	9.3636	Enrich
ENSG00000103111.14	MON1B	9.35955	9.36508	9.36231	Enrich
ENSG00000183020.13	AP2A2	10.6082	8.10095	9.3546	Enrich
ENSG00000241978.9	AKAP2	9.7	9.00252	9.35126	Enrich
ENSG00000255769.7	GOLGA2P10	14.7198	3.97087	9.34533	Enrich
ENSG00000158417.10	EIF5B	9.98255	8.70143	9.34199	Enrich
ENSG00000100294.12	MCAT	14.5	4.17925	9.33962	Enrich
ENSG00000103855.17	CD276	3.68657	14.9828	9.33466	Enrich
ENSG00000139842.14	CUL4A	13.251	5.40819	9.32958	Enrich
ENSG00000126391.13	FRMD8	5.71324	12.94	9.32662	Enrich
ENSG00000167775.10	CD320	10.96	7.69	9.325	Enrich
ENSG00000099804.8	CDC34	4.12	14.5236	9.32179	Enrich
ENSG00000054983.16	GALC	4.88018	13.7578	9.319	Enrich
ENSG00000028203.17	VEZT	11.4637	7.17245	9.3181	Enrich
ENSG00000196876.14	SCN8A	2.47	16.16	9.315	Enrich
ENSG00000049541.10	RFC2	15.59	3.03757	9.31378	Enrich
ENSG00000167635.11	ZNF146	10.4406	8.18321	9.31192	Enrich
ENSG00000166821.8	PEX11A	13.87	4.75	9.31	Enrich
ENSG00000186716.19	BCR	14.12	4.49	9.305	Enrich
ENSG00000101413.11	RPRD1B	10.7362	7.85789	9.29705	Enrich
ENSG00000101665.8	SMAD7	4.56587	14.0062	9.28602	Enrich
ENSG00000280828.1	RP11-274B21.1	11.51	7.06	9.285	Enrich
ENSG00000114439.18	BBX	10.2221	8.33633	9.27921	Enrich
ENSG00000269858.5	EGLN2	12.5337	6	9.26687	Enrich
ENSG00000197081.12	IGF2R	14.0199	4.50983	9.26485	Enrich
ENSG00000005194.14	CIAPIN1	2.79867	15.73	9.26433	Enrich
ENSG00000160746.12	ANO10	4.32746	14.2	9.26373	Enrich
ENSG00000183617.4	MRPL54	11.83	6.69505	9.26253	Enrich
ENSG00000158169.12	FANCC	4.4058	14.1047	9.25522	Enrich
ENSG00000077150.18	NFKB2	12.6225	5.88372	9.25311	Enrich
ENSG00000266962.2	RP11-400F19.6	11.76	6.74	9.25	Enrich
ENSG00000035681.7	NSMAF	12.5839	5.89951	9.24173	Enrich
ENSG00000244045.11	TMEM199	8.88	9.56954	9.22477	Enrich
ENSG00000283041.1	RP11-371A22.1	2.79077	15.655	9.22288	Enrich
ENSG00000177738.3	CTD-2201E18.3	7.68987	10.74	9.21494	Enrich
ENSG00000106392.10	C1GALT1	10.1047	8.3199	9.2123	Enrich
ENSG00000177707.10	NECTIN3	15.7537	2.67047	9.2121	Enrich
ENSG00000197024.8	ZNF398	7.06548	11.35	9.20774	Enrich
ENSG00000181315.10	ZNF322	7.97191	10.439	9.20547	Enrich
ENSG00000103642.11	LACTB	16.2135	2.18721	9.20036	Enrich
ENSG00000168040.4	FADD	12.43	5.96341	9.19671	Enrich
ENSG00000276903.1	HIST1H2AL	9.71412	8.65532	9.18472	Enrich
ENSG00000180346.3	TIGD2	9.29609	9.0566	9.17635	Enrich
ENSG00000162702.7	ZNF281	7.91556	10.4348	9.17517	Enrich
ENSG00000137801.10	THBS1	10.5544	7.79383	9.17414	Enrich
ENSG00000117724.12	CENPF	14.0591	4.27956	9.16933	Enrich
ENSG00000122557.9	HERPUD2	12.31	6.02206	9.16603	Enrich
ENSG00000162302.12	RPS6KA4	4.74586	13.5852	9.16552	Enrich
ENSG00000132481.6	TRIM47	5.25882	13.0712	9.16504	Enrich
ENSG00000005156.11	LIG3	14.6912	3.63043	9.16083	Enrich
ENSG00000253210.1	RP11-809O17.1	9.75	8.55	9.15	Enrich
ENSG00000116793.15	PHTF1	10.29	8	9.145	Enrich
ENSG00000138032.20	PPM1B	9.55709	8.72227	9.13968	Enrich
ENSG00000213186.7	TRIM59	15.3864	2.89179	9.13908	Enrich
ENSG00000128512.19	DOCK4	11.0375	7.22388	9.13067	Enrich
ENSG00000162300.11	ZFPL1	16.17	2.08571	9.12786	Enrich
ENSG00000134013.15	LOXL2	4.00051	14.2528	9.12665	Enrich
ENSG00000169629.11	RGPD8	10.1038	8.14573	9.12478	Enrich
ENSG00000012983.11	MAP4K5	2.31762	15.9264	9.12201	Enrich
ENSG00000146278.10	PNRC1	12.1048	6.13858	9.12169	Enrich
ENSG00000172534.13	HCFC1	10.4128	7.81333	9.11306	Enrich
ENSG00000184110.14	EIF3C	6.78564	11.438	9.11181	Enrich
ENSG00000198783.5	ZNF830	10.1497	8.07345	9.11157	Enrich
ENSG00000134824.13	FADS2	10.4682	7.7522	9.11018	Enrich
ENSG00000116922.14	C1orf109	13.5097	4.70674	9.10821	Enrich
ENSG00000183978.7	COA3	13.5789	4.63018	9.10456	Enrich
ENSG00000221926.11	TRIM16	13.0529	5.13351	9.09323	Enrich
ENSG00000198959.11	TGM2	9.23018	8.95517	9.09268	Enrich
ENSG00000139174.10	PRICKLE1	13.2	4.97	9.085	Enrich
ENSG00000204843.12	DCTN1	8.74954	9.3991	9.07432	Enrich
ENSG00000162585.16	FAAP20	14.41	3.7352	9.0726	Enrich
ENSG00000267436.1	AC005786.7	5.97	12.17	9.07	Enrich
ENSG00000205356.9	TECPR1	13.85	4.27586	9.06293	Enrich
ENSG00000128585.17	MKLN1	8.96084	9.12083	9.04083	Enrich
ENSG00000027075.13	PRKCH	2.72449	15.3557	9.0401	Enrich
ENSG00000103021.9	CCDC113	3.39516	14.68	9.03758	Enrich
ENSG00000104067.16	TJP1	9.6565	8.41431	9.03541	Enrich
ENSG00000137693.13	YAP1	9.11974	8.94837	9.03406	Enrich
ENSG00000143437.20	ARNT	12.2512	5.81579	9.03348	Enrich
ENSG00000090621.13	PABPC4	8.78599	9.26137	9.02368	Enrich
ENSG00000172663.8	TMEM134	10.14	7.89286	9.01643	Enrich
ENSG00000104365.13	IKBKB	4.92021	13.1	9.01011	Enrich
ENSG00000124177.14	CHD6	15.0456	2.96851	9.00707	Enrich
ENSG00000157823.16	AP3S2	15.0978	2.91143	9.00463	Enrich
ENSG00000109685.17	WHSC1	7.75219	10.25	9.00109	Enrich
ENSG00000100220.11	RTCB	2.11102	15.8858	8.9984	Enrich
ENSG00000117751.17	PPP1R8	3.51406	14.46	8.98703	Enrich
ENSG00000135870.11	RC3H1	13.6838	4.28342	8.98359	Enrich
ENSG00000141698.16	NT5C3B	6.4964	11.4553	8.97586	Enrich
ENSG00000247498.9	RP11-392P7.6	5.44	12.5	8.97	Enrich
ENSG00000071889.16	FAM3A	9.19024	8.7489	8.96957	Enrich
ENSG00000152661.7	GJA1	7.99344	9.94418	8.96881	Enrich
ENSG00000112118.17	MCM3	5.7231	12.191	8.95704	Enrich
ENSG00000121060.15	TRIM25	8.75058	9.15166	8.95112	Enrich
ENSG00000182400.14	TRAPPC6B	3.20706	14.6817	8.94439	Enrich
ENSG00000104517.12	UBR5	4.45165	13.4324	8.94201	Enrich
ENSG00000075131.9	TIPIN	4.67194	13.183	8.92746	Enrich
ENSG00000137171.14	KLC4	15.01	2.84	8.925	Enrich
ENSG00000058085.14	LAMC2	6.26943	11.5778	8.9236	Enrich
ENSG00000130826.16	DKC1	10.8181	7.00346	8.9108	Enrich
ENSG00000178397.12	FAM220A	10.59	7.23	8.91	Enrich
ENSG00000166164.15	BRD7	9.93017	7.88964	8.9099	Enrich
ENSG00000164967.9	RPP25L	5.81	11.98	8.895	Enrich
ENSG00000188153.12	COL4A5	2.03411	15.75	8.89206	Enrich
ENSG00000239305.6	RNF103	12.1985	5.56849	8.88351	Enrich
ENSG00000167978.16	SRRM2	14.3061	3.45869	8.88237	Enrich
ENSG00000243943.9	ZNF512	3.36496	14.3789	8.87192	Enrich
ENSG00000115840.13	SLC25A12	9.39	8.35	8.87	Enrich
ENSG00000111266.8	DUSP16	10.5751	7.16116	8.86814	Enrich
ENSG00000277972.1	CISD3	14.7	3.02905	8.86452	Enrich
ENSG00000234857.2	HNRNPUL2-BSCL2	5.09535	12.63	8.86267	Enrich
ENSG00000170004.16	CHD3	9.86771	7.85381	8.86076	Enrich
ENSG00000144583.4	2019-03-04	8.2931	9.4	8.84655	Enrich
ENSG00000160613.12	PCSK7	3.14	14.55	8.845	Enrich
ENSG00000119314.15	PTBP3	8.6098	9.07803	8.84392	Enrich
ENSG00000197461.13	PDGFA	7.88	9.8	8.84	Enrich
ENSG00000174197.16	MGA	13.7423	3.92653	8.83443	Enrich
ENSG00000196792.11	STRN3	9.68342	7.97619	8.8298	Enrich
ENSG00000126005.16	MMP24-AS1	5.25055	12.4	8.82527	Enrich
ENSG00000168569.7	TMEM223	4.6865	12.9456	8.81604	Enrich
ENSG00000177105.9	RHOG	14.63	3	8.815	Enrich
ENSG00000163975.11	MELTF	9.52	8.08187	8.80094	Enrich
ENSG00000174839.12	DENND6A	3.75	13.8512	8.80058	Enrich
ENSG00000137764.19	MAP2K5	12.1154	5.47716	8.79627	Enrich
ENSG00000112855.14	HARS2	13.2488	4.34341	8.7961	Enrich
ENSG00000003393.14	ALS2	6.96496	10.6204	8.79269	Enrich
ENSG00000204130.12	RUFY2	13.1212	4.45455	8.78788	Enrich
ENSG00000167110.16	GOLGA2	14.9502	2.61117	8.78068	Enrich
ENSG00000168301.12	KCTD6	13.79	3.77	8.78	Enrich
ENSG00000232995.7	RGS5	13.36	4.18987	8.77494	Enrich
ENSG00000071626.16	DAZAP1	6.0915	11.4382	8.76482	Enrich
ENSG00000109062.10	SLC9A3R1	12.01	5.51613	8.76306	Enrich
ENSG00000120370.12	GORAB	10.1375	7.38816	8.76283	Enrich
ENSG00000012963.14	UBR7	2.59415	14.9266	8.76038	Enrich
ENSG00000188976.10	NOC2L	8.89265	8.62125	8.75695	Enrich
ENSG00000134352.19	IL6ST	5.38202	12.1182	8.75013	Enrich
ENSG00000183605.16	SFXN4	4.95	12.54	8.745	Enrich
ENSG00000168056.15	LTBP3	6.93792	10.5475	8.74272	Enrich
ENSG00000184307.13	ZDHHC23	13.43	4.05	8.74	Enrich
ENSG00000089876.11	DHX32	9.43985	8.02907	8.73446	Enrich
ENSG00000144028.14	SNRNP200	8.10116	9.36325	8.7322	Enrich
ENSG00000179134.15	SAMD4B	8.81276	8.65105	8.7319	Enrich
ENSG00000165118.14	C9orf64	13.24	4.21154	8.72577	Enrich
ENSG00000170776.20	AKAP13	6.47418	10.9721	8.72315	Enrich
ENSG00000136718.9	IMP4	15.1068	2.3132	8.71	Enrich
ENSG00000181027.10	FKRP	12.41	5.00752	8.70876	Enrich
ENSG00000177302.14	TOP3A	5.82682	11.5896	8.70818	Enrich
ENSG00000173821.19	RNF213	3.82731	13.5847	8.706	Enrich
ENSG00000178952.9	TUFM	7.89192	9.50947	8.7007	Enrich
ENSG00000074071.14	MRPS34	14.596	2.80257	8.69928	Enrich
ENSG00000011052.21	NME1-NME2	6.99	10.4	8.695	Enrich
ENSG00000083896.12	YTHDC1	13.1899	4.20008	8.69499	Enrich
ENSG00000110274.14	CEP164	8.42	8.96639	8.69319	Enrich
ENSG00000135372.8	NAT10	8.37488	9.00443	8.68966	Enrich
ENSG00000068878.14	PSME4	11.7897	5.58953	8.6896	Enrich
ENSG00000181666.17	HKR1	10.9107	6.46287	8.68679	Enrich
ENSG00000173511.9	VEGFB	10.85	6.51026	8.68013	Enrich
ENSG00000241973.10	PI4KA	11.5424	5.80153	8.67195	Enrich
ENSG00000169047.5	IRS1	8.5545	8.78927	8.67189	Enrich
ENSG00000087274.16	ADD1	4.72777	12.5861	8.65693	Enrich
ENSG00000114738.10	MAPKAPK3	7.73	9.58	8.655	Enrich
ENSG00000160633.12	SAFB	6.71534	10.5791	8.6472	Enrich
ENSG00000223546.6	LINC00630	14.11	3.17419	8.6421	Enrich
ENSG00000108256.8	NUFIP2	6.35705	10.9188	8.63795	Enrich
ENSG00000102034.16	ELF4	2.8731	14.391	8.63206	Enrich
ENSG00000033050.7	ABCF2	11.6818	5.57399	8.6279	Enrich
ENSG00000038382.17	TRIO	10.5584	6.69302	8.62571	Enrich
ENSG00000130702.14	LAMA5	7.59666	9.64875	8.6227	Enrich
ENSG00000142207.6	URB1	3.82883	13.4132	8.621	Enrich
ENSG00000147155.10	EBP	13.6177	3.61818	8.61794	Enrich
ENSG00000107897.18	ACBD5	8.45946	8.77469	8.61708	Enrich
ENSG00000038427.15	VCAN	7.42985	9.80097	8.61541	Enrich
ENSG00000065183.15	WDR3	13.0484	4.17456	8.61147	Enrich
ENSG00000130749.9	ZC3H4	12.0634	5.15031	8.60684	Enrich
ENSG00000165632.7	TAF3	6.02273	11.19	8.60636	Enrich
ENSG00000103550.13	KNOP1	4.69525	12.5098	8.60255	Enrich
ENSG00000172216.5	CEBPB	6.46275	10.7282	8.59545	Enrich
ENSG00000167193.7	CRK	10.1053	7.07971	8.59249	Enrich
ENSG00000120071.12	KANSL1	8.73563	8.44314	8.58939	Enrich
ENSG00000110811.19	P3H3	13.38	3.79	8.585	Enrich
ENSG00000197579.7	TOPORS	7.60073	9.56584	8.58328	Enrich
ENSG00000186787.8	SPIN2B	10.34	6.82	8.58	Enrich
ENSG00000164631.18	ZNF12	13.8774	3.2659	8.57166	Enrich
ENSG00000166578.9	IQCD	3.84	13.28	8.56	Enrich
ENSG00000103942.12	HOMER2	8.06043	9.05455	8.55749	Enrich
ENSG00000161203.13	AP2M1	14.2306	2.88143	8.55601	Enrich
ENSG00000233006.6	AC034220.3	5.21	11.9	8.555	Enrich
ENSG00000171940.13	ZNF217	9.72303	7.38544	8.55424	Enrich
ENSG00000143793.12	C1orf35	4.94958	12.153	8.55129	Enrich
ENSG00000077097.14	TOP2B	8.62716	8.47368	8.55042	Enrich
ENSG00000023171.15	GRAMD1B	10.4767	6.62252	8.54963	Enrich
ENSG00000129071.9	MBD4	4.65702	12.4397	8.54837	Enrich
ENSG00000163902.11	RPN1	11.7606	5.32522	8.54291	Enrich
ENSG00000161920.9	MED11	7.96	9.10662	8.53331	Enrich
ENSG00000145555.14	MYO10	9.06583	7.99405	8.52994	Enrich
ENSG00000156697.12	UTP14A	14.5137	2.53807	8.52587	Enrich
ENSG00000136153.19	LMO7	5.02845	12.0211	8.52476	Enrich
ENSG00000110074.10	FOXRED1	10.1508	6.8982	8.52448	Enrich
ENSG00000073008.14	PVR	8.99434	8.05332	8.52383	Enrich
ENSG00000149115.13	TNKS1BP1	5.77203	11.2625	8.51725	Enrich
ENSG00000115295.19	CLIP4	12.5886	4.44581	8.51721	Enrich
ENSG00000147439.11	BIN3	11.97	5.06122	8.51561	Enrich
ENSG00000142459.8	EVI5L	6.48	10.551	8.51551	Enrich
ENSG00000082805.19	ERC1	2.33628	14.6945	8.51539	Enrich
ENSG00000215271.7	HOMEZ	4.78986	12.24	8.51493	Enrich
ENSG00000129315.9	CCNT1	8.47778	8.53165	8.50471	Enrich
ENSG00000164236.11	ANKRD33B	9.83945	7.16772	8.50359	Enrich
ENSG00000067082.14	KLF6	6.04246	10.957	8.49973	Enrich
ENSG00000174173.6	TRMT10C	6.57159	10.4183	8.49493	Enrich
ENSG00000196670.13	ZFP62	2.10386	14.8766	8.49024	Enrich
ENSG00000118518.15	RNF146	8.31	8.67	8.49	Enrich
ENSG00000131873.5	CHSY1	3.45763	13.5146	8.48612	Enrich
ENSG00000140939.14	NOL3	9.61165	7.35	8.48083	Enrich
ENSG00000134440.11	NARS	11.5583	5.38818	8.47324	Enrich
ENSG00000204237.4	OXLD1	4.35437	12.592	8.47318	Enrich
ENSG00000123066.7	MED13L	6.11644	10.813	8.46472	Enrich
ENSG00000163939.18	PBRM1	11.5612	5.35938	8.4603	Enrich
ENSG00000196715.5	VKORC1L1	9.28879	7.63158	8.46019	Enrich
ENSG00000090372.14	STRN4	8.14414	8.77157	8.45785	Enrich
ENSG00000089154.10	GCN1	2.18721	14.726	8.45659	Enrich
ENSG00000119471.14	HSDL2	10.4783	6.4329	8.45558	Enrich
ENSG00000173575.19	CHD2	12.8794	4.01622	8.44782	Enrich
ENSG00000213412.3	HNRNPA1P33	7.11139	9.77471	8.44305	Enrich
ENSG00000183309.11	ZNF623	10.9933	5.89116	8.44222	Enrich
ENSG00000093167.17	LRRFIP2	14.0507	2.83188	8.44128	Enrich
ENSG00000273420.1	CTD-2540B15.13	3.33439	13.5477	8.44103	Enrich
ENSG00000065559.14	MAP2K4	13.0174	3.86464	8.44101	Enrich
ENSG00000068024.16	HDAC4	4.8	12.08	8.44	Enrich
ENSG00000103657.13	HERC1	3.21357	13.6612	8.43736	Enrich
ENSG00000140859.15	KIFC3	11.7793	5.0951	8.4372	Enrich
ENSG00000111799.20	COL12A1	7.47312	9.39259	8.43286	Enrich
ENSG00000163472.18	TMEM79	11.74	5.125	8.4325	Enrich
ENSG00000158089.14	GALNT14	8.81988	8.03629	8.42808	Enrich
ENSG00000072501.17	SMC1A	7.77058	9.07827	8.42442	Enrich
ENSG00000065054.13	SLC9A3R2	5.94091	10.9006	8.42078	Enrich
ENSG00000232024.2	LSM12P1	11.91	4.92935	8.41967	Enrich
ENSG00000163611.11	SPICE1	3.16447	13.6403	8.40238	Enrich
ENSG00000100599.15	RIN3	12.5682	4.21687	8.39252	Enrich
ENSG00000172845.13	SP3	11.0731	5.70933	8.39121	Enrich
ENSG00000005884.17	ITGA3	6.05368	10.7199	8.3868	Enrich
ENSG00000145734.18	BDP1	7.78591	8.98377	8.38484	Enrich
ENSG00000169607.12	CKAP2L	6.32627	10.4286	8.37742	Enrich
ENSG00000166435.15	XRRA1	14.44	2.31	8.375	Enrich
ENSG00000181523.12	SGSH	14.41	2.34	8.375	Enrich
ENSG00000273576.1	RP11-390P24.1	11.3	5.45	8.375	Enrich
ENSG00000141456.14	PELP1	9.10504	7.6255	8.36527	Enrich
ENSG00000178860.8	MSC	4.14219	12.5541	8.34817	Enrich
ENSG00000198900.5	TOP1	10.591	6.10429	8.34763	Enrich
ENSG00000169926.10	KLF13	9.4322	7.25424	8.34322	Enrich
ENSG00000272540.1	XXbac-BPG252P9.9	5.41	11.27	8.34	Enrich
ENSG00000006530.15	AGK	10.7466	5.9	8.32329	Enrich
ENSG00000125611.15	CHCHD5	2.44812	14.19	8.31906	Enrich
ENSG00000137673.8	MMP7	5.63	11	8.315	Enrich
ENSG00000167447.12	SMG8	14.48	2.14138	8.31069	Enrich
ENSG00000076321.10	KLHL20	7.98228	8.63158	8.30693	Enrich
ENSG00000133884.9	DPF2	2.9657	13.6479	8.30681	Enrich
ENSG00000103222.18	ABCC1	5.49286	11.1101	8.30146	Enrich
ENSG00000162520.14	SYNC	3.88506	12.7134	8.29924	Enrich
ENSG00000176697.18	BDNF	7.50246	9.0935	8.29798	Enrich
ENSG00000165029.15	ABCA1	13.4795	3.09119	8.28532	Enrich
ENSG00000185947.14	ZNF267	7.30023	9.26969	8.28496	Enrich
ENSG00000102181.20	CD99L2	4.49869	12.0637	8.28122	Enrich
ENSG00000196646.11	ZNF136	13.1185	3.43454	8.27653	Enrich
ENSG00000105137.12	SYDE1	8.79	7.7378	8.2639	Enrich
ENSG00000121892.14	PDS5A	10.01	6.50485	8.2574	Enrich
ENSG00000113742.12	CPEB4	3.82726	12.6813	8.25429	Enrich
ENSG00000157106.16	SMG1	8.86842	7.6347	8.25156	Enrich
ENSG00000154678.16	PDE1C	3.97285	12.527	8.24991	Enrich
ENSG00000283485.1	AC090094.1	10.8485	5.63571	8.2421	Enrich
ENSG00000142627.12	EPHA2	8.01382	8.46272	8.23827	Enrich
ENSG00000128000.15	ZNF780B	5.60819	10.8661	8.23713	Enrich
ENSG00000105983.19	LMBR1	7.35698	9.11364	8.23531	Enrich
ENSG00000178386.12	ZNF223	3.33	13.14	8.235	Enrich
ENSG00000163291.14	PAQR3	10.1	6.36842	8.23421	Enrich
ENSG00000102100.15	SLC35A2	11.85	4.61162	8.23081	Enrich
ENSG00000168813.16	ZNF507	5.98204	10.468	8.22501	Enrich
ENSG00000100731.15	PCNX1	4.2451	12.2	8.22255	Enrich
ENSG00000118762.7	PKD2	3.29091	13.14	8.21545	Enrich
ENSG00000162433.14	AK4	7.56	8.87	8.215	Enrich
ENSG00000197070.13	ARRDC1	5.12	11.31	8.215	Enrich
ENSG00000272886.5	DCP1A	11.23	5.19632	8.21316	Enrich
ENSG00000185022.11	MAFF	4.10261	12.3158	8.2092	Enrich
ENSG00000125449.6	ARMC7	2.41809	14	8.20905	Enrich
ENSG00000124942.13	AHNAK	5.42414	10.9898	8.20698	Enrich
ENSG00000103194.15	USP10	5.77566	10.6247	8.20017	Enrich
ENSG00000145391.13	SETD7	7.20157	9.19485	8.19821	Enrich
ENSG00000134318.13	ROCK2	7.03	9.36121	8.1956	Enrich
ENSG00000156735.10	BAG4	12.4918	3.89846	8.19513	Enrich
ENSG00000185864.16	NPIPB4	4.79	11.6	8.195	Enrich
ENSG00000136504.11	KAT7	10.1888	6.1877	8.18824	Enrich
ENSG00000161011.19	SQSTM1	10.5537	5.7886	8.17117	Enrich
ENSG00000074657.13	ZNF532	7.81111	8.53	8.17056	Enrich
ENSG00000185250.15	PPIL6	12.41	3.93	8.17	Enrich
ENSG00000253930.1	RP11-1149O23.2	6.26	10.08	8.17	Enrich
ENSG00000148841.15	ITPRIP	7.37629	8.95455	8.16542	Enrich
ENSG00000168575.9	SLC20A2	5.98	10.34	8.16	Enrich
ENSG00000242114.5	MTFP1	11.7165	4.59527	8.15587	Enrich
ENSG00000102804.14	TSC22D1	7.30293	9.00871	8.15582	Enrich
ENSG00000129195.15	FAM64A	10.49	5.81735	8.15368	Enrich
ENSG00000106554.11	CHCHD3	7.83008	8.46	8.14504	Enrich
ENSG00000181396.12	OGFOD3	3.11875	13.168	8.14338	Enrich
ENSG00000076108.11	BAZ2A	10.9295	5.35062	8.14005	Enrich
ENSG00000105607.12	GCDH	7.08	9.19	8.135	Enrich
ENSG00000100031.18	GGT1	5.71188	10.5452	8.12857	Enrich
ENSG00000232838.3	PET117	4.05263	12.2	8.12632	Enrich
ENSG00000107371.12	EXOSC3	9.34778	6.89013	8.11896	Enrich
ENSG00000167658.15	EEF2	11.0572	5.17526	8.11621	Enrich
ENSG00000125686.11	MED1	11.8415	4.39078	8.11612	Enrich
ENSG00000177469.12	PTRF	7.43693	8.79048	8.11371	Enrich
ENSG00000137177.19	KIF13A	8.57229	7.63924	8.10576	Enrich
ENSG00000083857.13	FAT1	5.18223	11.0123	8.09725	Enrich
ENSG00000163635.17	ATXN7	5.72383	10.4662	8.09502	Enrich
ENSG00000005007.12	UPF1	12.9658	3.21667	8.09121	Enrich
ENSG00000076351.12	SLC46A1	12.92	3.25581	8.08791	Enrich
ENSG00000243646.9	IL10RB	7.2	8.96226	8.08113	Enrich
ENSG00000124357.12	NAGK	9.57926	6.58031	8.07978	Enrich
ENSG00000062650.17	WAPL	8.56904	7.5858	8.07742	Enrich
ENSG00000117114.19	ADGRL2	7.42587	8.71023	8.06805	Enrich
ENSG00000147133.15	TAF1	9.38262	6.74752	8.06507	Enrich
ENSG00000149925.17	ALDOA	8.81592	7.31414	8.06503	Enrich
ENSG00000205923.3	CEMP1	8.58	7.54	8.06	Enrich
ENSG00000177606.6	JUN	8.58478	7.53154	8.05816	Enrich
ENSG00000122218.14	COPA	7.27489	8.83513	8.05501	Enrich
ENSG00000147457.13	CHMP7	5.53	10.5714	8.05071	Enrich
ENSG00000171617.13	ENC1	3.86145	12.239	8.05022	Enrich
ENSG00000125817.7	CENPB	8.32362	7.77323	8.04842	Enrich
ENSG00000112983.17	BRD8	7.05397	9.03883	8.0464	Enrich
ENSG00000112096.16	SOD2	8.4171	7.67211	8.04461	Enrich
ENSG00000010626.14	LRRC23	2.90671	13.18	8.04336	Enrich
ENSG00000137710.14	RDX	9.24807	6.83357	8.04082	Enrich
ENSG00000148358.19	GPR107	11.7283	4.34545	8.03686	Enrich
ENSG00000111271.14	ACAD10	4.59	11.4755	8.03276	Enrich
ENSG00000140443.13	IGF1R	9.7074	6.34338	8.02539	Enrich
ENSG00000135837.15	CEP350	7.35754	8.68681	8.02218	Enrich
ENSG00000123200.16	ZC3H13	12.8276	3.21657	8.02208	Enrich
ENSG00000184517.11	ZFP1	9.14	6.9	8.02	Enrich
ENSG00000143753.12	DEGS1	4.22012	11.8194	8.01974	Enrich
ENSG00000105321.12	CCDC9	11.0485	4.98571	8.01709	Enrich
ENSG00000141424.12	SLC39A6	8.2	7.82383	8.01192	Enrich
ENSG00000175166.16	PSMD2	3.87807	12.1265	8.00231	Enrich
ENSG00000184967.6	NOC4L	5.91762	10.0751	7.99638	Enrich
ENSG00000178209.14	PLEC	6.9032	9.06977	7.98649	Enrich
ENSG00000161091.12	MFSD12	11.1017	4.86897	7.98533	Enrich
ENSG00000241670.3	RPL23AP21	6.49	9.48	7.985	Enrich
ENSG00000261236.6	BOP1	3.55319	12.4161	7.98465	Enrich
ENSG00000131018.22	SYNE1	8.16605	7.79046	7.97825	Enrich
ENSG00000147421.17	HMBOX1	4.62	11.33	7.975	Enrich
ENSG00000182963.9	GJC1	7.1254	8.8202	7.9728	Enrich
ENSG00000117523.15	PRRC2C	5.43786	10.5066	7.97223	Enrich
ENSG00000130147.15	SH3BP4	7.88679	8.05185	7.96932	Enrich
ENSG00000272391.5	POM121C	8.74143	7.19149	7.96646	Enrich
ENSG00000172071.11	EIF2AK3	13.0213	2.90883	7.96505	Enrich
ENSG00000114270.16	COL7A1	6.89462	9.02632	7.96047	Enrich
ENSG00000147065.16	MSN	8.09406	7.82127	7.95766	Enrich
ENSG00000135655.14	USP15	13.0741	2.83848	7.95628	Enrich
ENSG00000131503.20	ANKHD1	9.33171	6.58037	7.95604	Enrich
ENSG00000269190.5	FBXO17	8.02516	7.88583	7.95549	Enrich
ENSG00000021762.19	OSBPL5	4.95	10.96	7.955	Enrich
ENSG00000198420.9	TCAF1	3.15449	12.7518	7.95316	Enrich
ENSG00000115677.16	HDLBP	9.69148	6.21098	7.95123	Enrich
ENSG00000107863.17	ARHGAP21	13.457	2.44509	7.95104	Enrich
ENSG00000197265.8	GTF2E2	5.82885	10.0719	7.95035	Enrich
ENSG00000018510.13	AGPS	9.50992	6.3877	7.94881	Enrich
ENSG00000221829.9	FANCG	10.22	5.67742	7.94871	Enrich
ENSG00000175416.12	CLTB	5.01206	10.8785	7.94528	Enrich
ENSG00000101255.10	TRIB3	6.51111	9.3774	7.94426	Enrich
ENSG00000111642.14	CHD4	7.53954	8.34577	7.94266	Enrich
ENSG00000142252.10	GEMIN7	4.65986	11.2209	7.9404	Enrich
ENSG00000139211.6	AMIGO2	7.12032	8.74355	7.93194	Enrich
ENSG00000086589.11	RBM22	4.31373	11.5498	7.93174	Enrich
ENSG00000172262.11	ZNF131	5.01053	10.8462	7.92838	Enrich
ENSG00000169756.16	LIMS1	6.94561	8.9084	7.927	Enrich
ENSG00000167720.12	SRR	13.44	2.41	7.925	Enrich
ENSG00000164944.11	KIAA1429	6.20361	9.63966	7.92164	Enrich
ENSG00000128309.16	MPST	12.13	3.70957	7.91978	Enrich
ENSG00000135052.16	GOLM1	6.09873	9.73596	7.91734	Enrich
ENSG00000108055.9	SMC3	8.0039	7.81481	7.90936	Enrich
ENSG00000125734.14	GPR108	13.18	2.63415	7.90707	Enrich
ENSG00000166348.18	USP54	9.70701	6.09934	7.90317	Enrich
ENSG00000140400.15	MAN2C1	10.59	5.21168	7.90084	Enrich
ENSG00000070367.15	EXOC5	8.54071	7.25955	7.90013	Enrich
ENSG00000134905.16	CARS2	7.23	8.55556	7.89278	Enrich
ENSG00000196712.16	NF1	12.6006	3.18214	7.89139	Enrich
ENSG00000205730.6	ITPRIPL2	9.20301	6.57364	7.88833	Enrich
ENSG00000165675.16	ENOX2	12.63	3.14607	7.88803	Enrich
ENSG00000198466.11	ZNF587	2.9	12.86	7.88	Enrich
ENSG00000078246.16	TULP3	5.38491	10.3654	7.87515	Enrich
ENSG00000197905.8	TEAD4	7.17	8.58	7.875	Enrich
ENSG00000164024.11	METAP1	3.05924	12.68	7.86962	Enrich
ENSG00000136247.14	ZDHHC4	4.98563	10.7515	7.86856	Enrich
ENSG00000203668.2	CHML	13.1646	2.55986	7.86225	Enrich
ENSG00000125450.10	NUP85	2.37061	13.3519	7.86123	Enrich
ENSG00000129534.13	MIS18BP1	11.3651	4.34694	7.85601	Enrich
ENSG00000134690.10	CDCA8	9.32484	6.37584	7.85034	Enrich
ENSG00000120889.12	TNFRSF10B	7.6702	8.02674	7.84847	Enrich
ENSG00000165156.14	ZHX1	5.47287	10.2212	7.84703	Enrich
ENSG00000176396.10	EID2	9.25405	6.43931	7.84668	Enrich
ENSG00000164902.13	PHAX	5.74321	9.94724	7.84522	Enrich
ENSG00000162813.17	BPNT1	3.87	11.8	7.835	Enrich
ENSG00000132581.9	SDF2	4.45964	11.2073	7.83346	Enrich
ENSG00000083844.10	ZNF264	2.15854	13.5079	7.83324	Enrich
ENSG00000118900.14	UBN1	10.0455	5.61364	7.82955	Enrich
ENSG00000159885.13	ZNF222	2.94652	12.71	7.82826	Enrich
ENSG00000182095.14	TNRC18	8.47783	7.17815	7.82799	Enrich
ENSG00000039068.18	CDH1	9.40773	6.24682	7.82727	Enrich
ENSG00000275882.1	IKBKGP1	8.25	7.4	7.825	Enrich
ENSG00000104973.15	MED25	9.69	5.94505	7.81753	Enrich
ENSG00000137962.12	ARHGAP29	5.05917	10.5733	7.81623	Enrich
ENSG00000140632.16	GLYR1	4.16566	11.4579	7.81177	Enrich
ENSG00000158315.10	RHBDL2	5.55	10.0671	7.80854	Enrich
ENSG00000083312.17	TNPO1	2.76773	12.8327	7.80022	Enrich
ENSG00000198933.9	TBKBP1	10.29	5.31	7.8	Enrich
ENSG00000163104.17	SMARCAD1	9.51212	6.08247	7.7973	Enrich
ENSG00000174109.4	C16orf91	5.62456	9.96693	7.79574	Enrich
ENSG00000103502.13	CDIPT	11.35	4.24022	7.79511	Enrich
ENSG00000105197.10	TIMM50	12.2984	3.27323	7.78582	Enrich
ENSG00000121289.17	CEP89	10.0566	5.51262	7.7846	Enrich
ENSG00000139437.17	TCHP	13.2343	2.33311	7.78372	Enrich
ENSG00000080839.11	RBL1	10.1453	5.41606	7.78065	Enrich
ENSG00000264717.5	CH17-360D5.1	3.31474	12.2424	7.77858	Enrich
ENSG00000162924.13	REL	6.45455	9.10169	7.77812	Enrich
ENSG00000278970.1	HEIH	11.4426	4.10026	7.77144	Enrich
ENSG00000173465.7	SSSCA1	4.06964	11.47	7.76982	Enrich
ENSG00000162402.13	USP24	10.4356	5.10067	7.76811	Enrich
ENSG00000147548.16	WHSC1L1	6.07188	9.45929	7.76558	Enrich
ENSG00000104852.14	SNRNP70	7.20278	8.32787	7.76533	Enrich
ENSG00000105618.13	PRPF31	10.245	5.26444	7.75474	Enrich
ENSG00000226332.2	RP11-157P1.4	10.43	5.07	7.75	Enrich
ENSG00000206053.12	HN1L	8.52693	6.95929	7.74311	Enrich
ENSG00000113810.15	SMC4	10.6145	4.86709	7.74078	Enrich
ENSG00000169118.17	CSNK1G1	10.9919	4.48133	7.73663	Enrich
ENSG00000054267.20	ARID4B	8.39644	7.07186	7.73415	Enrich
ENSG00000085788.13	DDHD2	8.86282	6.60544	7.73413	Enrich
ENSG00000180628.14	PCGF5	10.7157	4.75209	7.73389	Enrich
ENSG00000177697.17	CD151	10.9103	4.55531	7.73283	Enrich
ENSG00000110066.14	KMT5B	3.46257	12.0027	7.73262	Enrich
ENSG00000186635.14	ARAP1	7.35606	8.10744	7.73175	Enrich
ENSG00000242294.6	STAG3L5P	13.33	2.12605	7.72803	Enrich
ENSG00000143819.12	EPHX1	7.79006	7.6639	7.72698	Enrich
ENSG00000258900.1	HNRNPCP1	12.8	2.65306	7.72653	Enrich
ENSG00000137449.15	CPEB2	4.52083	10.9273	7.72405	Enrich
ENSG00000126456.15	IRF3	12.6447	2.7858	7.71527	Enrich
ENSG00000143756.11	FBXO28	2.43632	12.97	7.70316	Enrich
ENSG00000096696.13	DSP	6.9527	8.43784	7.69527	Enrich
ENSG00000181191.11	PJA1	12.2883	3.09383	7.69109	Enrich
ENSG00000072958.8	AP1M1	2.39	12.98	7.685	Enrich
ENSG00000181038.13	METTL23	13.31	2.05764	7.68382	Enrich
ENSG00000185483.11	ROR1	8.87633	6.48995	7.68314	Enrich
ENSG00000270882.2	HIST2H4A	5.67919	9.68284	7.68101	Enrich
ENSG00000167578.17	RAB4B	12.46	2.9	7.68	Enrich
ENSG00000090020.10	SLC9A1	12.315	3.04	7.67748	Enrich
ENSG00000130414.11	NDUFA10	7.76605	7.57258	7.66931	Enrich
ENSG00000071539.13	TRIP13	9.05	6.27174	7.66087	Enrich
ENSG00000116044.15	NFE2L2	5.12579	10.1953	7.66056	Enrich
ENSG00000249207.1	RP11-360F5.1	3.91	11.41	7.66	Enrich
ENSG00000080823.21	MOK	11.5199	3.79892	7.65943	Enrich
ENSG00000141367.11	CLTC	6.24071	9.06865	7.65468	Enrich
ENSG00000225377.5	NRSN2-AS1	9.12	6.18	7.65	Enrich
ENSG00000156273.15	BACH1	5.3232	9.97183	7.64752	Enrich
ENSG00000111145.7	ELK3	4.86066	10.4307	7.64567	Enrich
ENSG00000204439.3	C6orf47	5.65	9.63	7.64	Enrich
ENSG00000100372.14	SLC25A17	4.72489	10.55	7.63745	Enrich
ENSG00000142192.20	APP	5.83337	9.43853	7.63595	Enrich
ENSG00000105204.13	DYRK1B	5.95	9.32	7.635	Enrich
ENSG00000123064.12	DDX54	9.21438	6.05458	7.63448	Enrich
ENSG00000077044.10	DGKD	11.9792	3.28325	7.63123	Enrich
ENSG00000126522.16	ASL	10.47	4.79	7.63	Enrich
ENSG00000197217.12	ENTPD4	11.9669	3.2907	7.62882	Enrich
ENSG00000154447.14	SH3RF1	8.7907	6.46398	7.62734	Enrich
ENSG00000115525.16	ST3GAL5	2.72065	12.5276	7.62413	Enrich
ENSG00000156983.15	BRPF1	6.52713	8.712	7.61957	Enrich
ENSG00000128590.4	DNAJB9	12.381	2.84974	7.61535	Enrich
ENSG00000103326.11	CAPN15	9.5858	5.63953	7.61267	Enrich
ENSG00000198815.8	FOXJ3	10.0023	5.21981	7.61105	Enrich
ENSG00000181830.8	SLC35C1	9.3	5.91573	7.60787	Enrich
ENSG00000110092.3	CCND1	6.5272	8.68784	7.60752	Enrich
ENSG00000197822.10	OCLN	10.1373	5.07251	7.6049	Enrich
ENSG00000106080.10	FKBP14	6.20851	8.9918	7.60016	Enrich
ENSG00000172269.17	DPAGT1	7.74857	7.44706	7.59782	Enrich
ENSG00000154359.12	LONRF1	11.26	3.93	7.595	Enrich
ENSG00000007047.14	MARK4	11.04	4.15	7.595	Enrich
ENSG00000140105.17	WARS	10.2729	4.90433	7.58862	Enrich
ENSG00000128311.13	TST	12.84	2.33486	7.58743	Enrich
ENSG00000158769.17	F11R	12.79	2.37624	7.58312	Enrich
ENSG00000100697.14	DICER1	3.46739	11.6944	7.58092	Enrich
ENSG00000135506.15	OS9	3.20245	11.9586	7.58055	Enrich
ENSG00000280416.1	RP11-361L15.3	9.67	5.49	7.58	Enrich
ENSG00000105671.11	DDX49	7.42	7.73	7.575	Enrich
ENSG00000136044.11	APPL2	12.71	2.43284	7.57142	Enrich
ENSG00000126777.17	KTN1	6.77381	8.36856	7.57119	Enrich
ENSG00000077157.21	PPP1R12B	9.18	5.95294	7.56647	Enrich
ENSG00000124831.18	LRRFIP1	8.74692	6.3849	7.56591	Enrich
ENSG00000180891.12	CUEDC1	2.47381	12.6554	7.56459	Enrich
ENSG00000155313.15	USP25	5.54505	9.58049	7.56277	Enrich
ENSG00000060656.19	PTPRU	4.76471	10.36	7.56235	Enrich
ENSG00000116285.12	ERRFI1	10.5279	4.59386	7.56086	Enrich
ENSG00000105186.15	ANKRD27	8.96	6.14777	7.55388	Enrich
ENSG00000167384.10	ZNF180	7.69718	7.40959	7.55339	Enrich
ENSG00000196458.10	ZNF605	4.99371	10.1111	7.55241	Enrich
ENSG00000103044.10	HAS3	5.98758	9.11111	7.54934	Enrich
ENSG00000146648.16	EGFR	7.93423	7.15359	7.54391	Enrich
ENSG00000137834.14	SMAD6	9.82258	5.26506	7.54382	Enrich
ENSG00000205572.9	SERF1B	10.8287	4.25785	7.54327	Enrich
ENSG00000005483.20	KMT2E	4.73416	10.3514	7.54279	Enrich
ENSG00000159692.15	CTBP1	10.5796	4.5	7.53981	Enrich
ENSG00000120008.15	WDR11	2.78736	12.2906	7.53899	Enrich
ENSG00000110719.9	TCIRG1	12.06	3.01227	7.53613	Enrich
ENSG00000189091.12	SF3B3	8.23858	6.83278	7.53568	Enrich
ENSG00000144824.19	PHLDB2	8.83726	6.23325	7.53526	Enrich
ENSG00000108511.9	HOXB6	10.35	4.72	7.535	Enrich
ENSG00000020256.19	ZFP64	10.1	4.97	7.535	Enrich
ENSG00000003509.15	NDUFAF7	5.73	9.34	7.535	Enrich
ENSG00000184428.12	TOP1MT	5.47009	9.59744	7.53376	Enrich
ENSG00000072864.13	NDE1	8.07	6.99615	7.53308	Enrich
ENSG00000166510.13	CCDC68	12.56	2.50543	7.53272	Enrich
ENSG00000213079.9	SCAF8	8.96	6.10303	7.53152	Enrich
ENSG00000108443.13	RPS6KB1	5.87662	9.18108	7.52885	Enrich
ENSG00000075856.11	SART3	9.32822	5.71676	7.52249	Enrich
ENSG00000115977.18	AAK1	7.60902	7.43369	7.52136	Enrich
ENSG00000162769.12	FLVCR1	3.72079	11.3201	7.52045	Enrich
ENSG00000133704.9	IPO8	5.48913	9.53518	7.51216	Enrich
ENSG00000071054.16	MAP4K4	7.26892	7.75388	7.5114	Enrich
ENSG00000143702.15	CEP170	9.34783	5.67241	7.51012	Enrich
ENSG00000113719.15	ERGIC1	5.45275	9.56655	7.50965	Enrich
ENSG00000102898.11	NUTF2	5.29862	9.71731	7.50796	Enrich
ENSG00000182704.7	TSKU	5.66024	9.35533	7.50779	Enrich
ENSG00000004864.13	SLC25A13	8.83588	6.17679	7.50633	Enrich
ENSG00000040633.12	PHF23	9.04864	5.95807	7.50335	Enrich
ENSG00000157483.8	MYO1E	6.16044	8.84588	7.50316	Enrich
ENSG00000140650.11	PMM2	4.57938	10.4229	7.50115	Enrich
ENSG00000162298.17	SYVN1	10.2263	4.77512	7.50072	Enrich
ENSG00000177981.10	ASB8	2.55348	12.4478	7.50062	Enrich
ENSG00000166750.9	SLFN5	7.4335	7.55957	7.49653	Enrich
ENSG00000137936.16	BCAR3	9.38621	5.6	7.4931	Enrich
ENSG00000087299.11	L2HGDH	4.43	10.5455	7.48773	Enrich
ENSG00000067596.10	DHX8	7.33333	7.63786	7.4856	Enrich
ENSG00000165113.12	GKAP1	2.6	12.36	7.48	Enrich
ENSG00000248098.11	BCKDHA	2.22623	12.73	7.47811	Enrich
ENSG00000091409.14	ITGA6	9.7665	5.18084	7.47367	Enrich
ENSG00000130726.11	TRIM28	4.49637	10.4487	7.47255	Enrich
ENSG00000090861.15	AARS	8.44958	6.49433	7.47195	Enrich
ENSG00000095739.10	BAMBI	9.69	5.25309	7.47154	Enrich
ENSG00000184178.15	SCFD2	6.67	8.27152	7.47076	Enrich
ENSG00000119537.15	KDSR	2.13273	12.7955	7.46409	Enrich
ENSG00000101871.14	MID1	5.15682	9.76987	7.46334	Enrich
ENSG00000164654.15	MIOS	11.5067	3.41247	7.4596	Enrich
ENSG00000184640.17	SEPT9	10.8157	4.09953	7.45763	Enrich
ENSG00000116138.12	DNAJC16	8.16529	6.74576	7.45553	Enrich
ENSG00000094631.18	HDAC6	8.01852	6.88621	7.45237	Enrich
ENSG00000143641.9	GALNT2	7.31376	7.58531	7.44954	Enrich
ENSG00000188042.7	ARL4C	8.63588	6.25743	7.44665	Enrich
ENSG00000108819.10	PPP1R9B	6.43171	8.46032	7.44601	Enrich
ENSG00000260032.1	NORAD	5.55574	9.33579	7.44577	Enrich
ENSG00000102221.13	JADE3	11.0987	3.79058	7.44463	Enrich
ENSG00000170881.4	RNF139	10.6721	4.21591	7.44399	Enrich
ENSG00000117298.14	ECE1	6.45552	8.43228	7.4439	Enrich
ENSG00000006194.9	ZNF263	7.44951	7.43277	7.44114	Enrich
ENSG00000250731.1	TPM3P6	9.14	5.74	7.44	Enrich
ENSG00000164056.10	SPRY1	7.04	7.84	7.44	Enrich
ENSG00000169169.14	CPT1C	5.72	9.15	7.435	Enrich
ENSG00000075223.13	SEMA3C	8.2474	6.61959	7.43349	Enrich
ENSG00000127947.15	PTPN12	6.42832	8.42451	7.42641	Enrich
ENSG00000172586.7	CHCHD1	11.4	3.44562	7.42281	Enrich
ENSG00000125912.10	NCLN	10.4381	4.40659	7.42237	Enrich
ENSG00000131374.14	TBC1D5	3.96305	10.8776	7.4203	Enrich
ENSG00000141526.15	SLC16A3	8.88024	5.95833	7.41929	Enrich
ENSG00000101246.19	ARFRP1	9.89	4.9403	7.41515	Enrich
ENSG00000158792.15	SPATA2L	5.83	9	7.415	Enrich
ENSG00000111665.11	CDCA3	3.31	11.52	7.415	Enrich
ENSG00000077238.13	IL4R	2.03472	12.79	7.41236	Enrich
ENSG00000166888.10	STAT6	4.50469	10.3105	7.40758	Enrich
ENSG00000134030.13	CTIF	7.35891	7.45614	7.40752	Enrich
ENSG00000198960.10	ARMCX6	9.29442	5.52	7.40721	Enrich
ENSG00000108679.12	LGALS3BP	6.78261	8.02703	7.40482	Enrich
ENSG00000144815.15	NXPE3	8.11379	6.69565	7.40472	Enrich
ENSG00000108602.17	ALDH3A1	5.553	9.23769	7.39535	Enrich
ENSG00000121741.16	ZMYM2	5.53878	9.25153	7.39515	Enrich
ENSG00000108424.9	KPNB1	8.43124	6.35234	7.39179	Enrich
ENSG00000198744.5	MTCO3P12	7.86	6.92	7.39	Enrich
ENSG00000215301.9	DDX3X	11.551	3.22716	7.38908	Enrich
ENSG00000067798.14	NAV3	7.79331	6.98089	7.3871	Enrich
ENSG00000164241.13	C5orf63	10.68	4.09	7.385	Enrich
ENSG00000177192.13	PUS1	5.95447	8.80276	7.37861	Enrich
ENSG00000129351.17	ILF3	7.60044	7.15565	7.37804	Enrich
ENSG00000120948.15	TARDBP	6.8779	7.87659	7.37725	Enrich
ENSG00000101350.7	KIF3B	5.46364	9.28289	7.37327	Enrich
ENSG00000253352.8	TUG1	2.25526	12.4901	7.37269	Enrich
ENSG00000145819.15	ARHGAP26	3.50439	11.241	7.37268	Enrich
ENSG00000143079.14	CTTNBP2NL	5.13458	9.60674	7.37066	Enrich
ENSG00000144118.13	RALB	2.22529	12.5077	7.36649	Enrich
ENSG00000008853.16	RHOBTB2	12.552	2.17576	7.36388	Enrich
ENSG00000136205.16	TNS3	5.02852	9.69453	7.36153	Enrich
ENSG00000109046.14	WSB1	12.3633	2.35926	7.3613	Enrich
ENSG00000079459.12	FDFT1	12.3911	2.31156	7.35133	Enrich
ENSG00000005100.12	DHX33	11.5902	3.10757	7.34887	Enrich
ENSG00000175387.15	SMAD2	5.26316	9.433	7.34808	Enrich
ENSG00000152104.11	PTPN14	5.0166	9.67778	7.34719	Enrich
ENSG00000186866.16	POFUT2	4.82353	9.86	7.34176	Enrich
ENSG00000232472.1	EEF1B2P3	2.82258	11.86	7.34129	Enrich
ENSG00000173120.14	KDM2A	7.35135	7.32958	7.34046	Enrich
ENSG00000006453.13	BAIAP2L1	2.35465	12.3235	7.33909	Enrich
ENSG00000126945.8	HNRNPH2	6.50323	8.17318	7.33821	Enrich
ENSG00000141867.17	BRD4	2.77296	11.9032	7.33809	Enrich
ENSG00000169228.13	RAB24	3.00348	11.6641	7.3338	Enrich
ENSG00000133065.10	SLC41A1	8.93985	5.72043	7.33014	Enrich
ENSG00000267530.2	AC006273.5	9.84	4.82	7.33	Enrich
ENSG00000128626.11	MRPS12	11.4428	3.20462	7.32371	Enrich
ENSG00000100796.17	PPP4R3A	6.9645	7.66608	7.31529	Enrich
ENSG00000111325.16	OGFOD2	8.96	5.66	7.31	Enrich
ENSG00000127838.13	PNKD	8.81154	5.80838	7.30996	Enrich
ENSG00000133131.14	MORC4	6.4359	8.17785	7.30687	Enrich
ENSG00000138640.14	FAM13A	2.06275	12.5455	7.3041	Enrich
ENSG00000147649.9	MTDH	4.76546	9.84191	7.30368	Enrich
ENSG00000100243.20	CYB5R3	5.00844	9.5949	7.30167	Enrich
ENSG00000127603.23	MACF1	7.76604	6.83571	7.30088	Enrich
ENSG00000148399.12	DPH7	2.74	11.86	7.3	Enrich
ENSG00000091490.10	SEL1L3	6.47	8.12081	7.2954	Enrich
ENSG00000178802.17	MPI	7.31884	7.27	7.29442	Enrich
ENSG00000169813.16	HNRNPF	6.55882	8.02748	7.29315	Enrich
ENSG00000148840.10	PPRC1	7.39916	7.18571	7.29244	Enrich
ENSG00000111300.9	NAA25	8.83688	5.7451	7.29099	Enrich
ENSG00000278705.1	HIST1H4B	5.72327	8.85363	7.28845	Enrich
ENSG00000150753.11	CCT5	9.56522	5.01017	7.28769	Enrich
ENSG00000175826.11	CTDNEP1	12.5191	2.05587	7.2875	Enrich
ENSG00000084093.15	REST	5.72638	8.84615	7.28627	Enrich
ENSG00000169604.19	ANTXR1	8.34267	6.22776	7.28521	Enrich
ENSG00000151687.14	ANKAR	9.78	4.79	7.285	Enrich
ENSG00000112941.13	PAPD7	3.37736	11.1917	7.28451	Enrich
ENSG00000197457.9	STMN3	3.81	10.75	7.28	Enrich
ENSG00000151458.11	ANKRD50	5.92063	8.62914	7.27489	Enrich
ENSG00000131165.14	CHMP1A	12.0806	2.46266	7.27165	Enrich
ENSG00000162236.11	STX5	3.36198	11.18	7.27099	Enrich
ENSG00000174130.12	TLR6	11.34	3.19565	7.26783	Enrich
ENSG00000116096.5	SPR	12.3128	2.22211	7.26747	Enrich
ENSG00000071127.16	WDR1	8.86637	5.66783	7.2671	Enrich
ENSG00000151092.16	NGLY1	5.60335	8.92908	7.26621	Enrich
ENSG00000166387.11	PPFIBP2	7.78923	6.7413	7.26527	Enrich
ENSG00000151835.14	SACS	5.70882	8.81818	7.2635	Enrich
ENSG00000186566.12	GPATCH8	6.53994	7.98598	7.26296	Enrich
ENSG00000104774.12	MAN2B1	4.47917	10.0348	7.25697	Enrich
ENSG00000128342.4	LIF	11.6687	2.84293	7.25584	Enrich
ENSG00000198612.10	COPS8	2.31106	12.2	7.25553	Enrich
ENSG00000168906.12	MAT2A	7.05323	7.45603	7.25463	Enrich
ENSG00000124570.17	SERPINB6	9.20701	5.29833	7.25267	Enrich
ENSG00000129250.11	KIF1C	7.34857	7.15447	7.25152	Enrich
ENSG00000138621.11	PPCDC	10	4.50153	7.25076	Enrich
ENSG00000141458.12	NPC1	2.38828	12.1128	7.25056	Enrich
ENSG00000198824.5	CHAMP1	8.65948	5.83799	7.24874	Enrich
ENSG00000126883.16	NUP214	2.60079	11.8905	7.24567	Enrich
ENSG00000172379.19	ARNT2	5.27731	9.2069	7.2421	Enrich
ENSG00000228830.1	RP4-781K5.2	11.69	2.79	7.24	Enrich
ENSG00000171763.17	SPATA5L1	8.21	6.27	7.24	Enrich
ENSG00000007923.15	DNAJC11	7.71429	6.76255	7.23842	Enrich
ENSG00000162852.13	CNST	6.69355	7.76027	7.22691	Enrich
ENSG00000250021.7	C15orf38-AP3S2	4.15174	10.3	7.22587	Enrich
ENSG00000249456.1	RP11-298J20.4	7.68	6.77	7.225	Enrich
ENSG00000009954.10	BAZ1B	7.2269	7.22059	7.22374	Enrich
ENSG00000137845.14	ADAM10	7.25194	7.19129	7.22162	Enrich
ENSG00000109572.13	CLCN3	7.51923	6.92131	7.22027	Enrich
ENSG00000181029.8	TRAPPC5	9.81379	4.61885	7.21632	Enrich
ENSG00000275832.4	ARHGAP23	2.83251	11.6	7.21626	Enrich
ENSG00000122482.20	ZNF644	2.90634	11.5247	7.2155	Enrich
ENSG00000184465.15	WDR27	8.4	6.03	7.215	Enrich
ENSG00000090674.15	MCOLN1	6.16	8.27	7.215	Enrich
ENSG00000196235.13	SUPT5H	5.30888	9.11672	7.2128	Enrich
ENSG00000140577.15	CRTC3	9.6371	4.77817	7.20763	Enrich
ENSG00000153560.11	UBP1	2.45069	11.964	7.20736	Enrich
ENSG00000100075.9	SLC25A1	4.66	9.75	7.205	Enrich
ENSG00000141582.14	CBX4	2.70227	11.7052	7.20375	Enrich
ENSG00000056050.6	HPF1	8.24658	6.16013	7.20335	Enrich
ENSG00000108349.15	CASC3	8.8075	5.59744	7.20247	Enrich
ENSG00000266469.1	CTB-131K11.1	7.65	6.75	7.2	Enrich
ENSG00000244026.6	FAM86DP	10.14	4.2549	7.19745	Enrich
ENSG00000204574.12	ABCF1	7.6445	6.74963	7.19706	Enrich
ENSG00000031698.12	SARS	7.77956	6.61323	7.1964	Enrich
ENSG00000100162.14	CENPM	5.63	8.76	7.195	Enrich
ENSG00000175390.12	EIF3F	11.1194	3.26383	7.19162	Enrich
ENSG00000179833.4	SERTAD2	6.83465	7.53846	7.18655	Enrich
ENSG00000204386.10	NEU1	2.66957	11.7	7.18478	Enrich
ENSG00000198901.13	PRC1	6.85616	7.51317	7.18466	Enrich
ENSG00000162783.10	IER5	7.89614	6.47059	7.18337	Enrich
ENSG00000134871.17	COL4A2	10.9869	3.3773	7.18211	Enrich
ENSG00000077684.15	JADE1	6.85979	7.49882	7.17931	Enrich
ENSG00000198625.12	MDM4	7.16813	7.18931	7.17872	Enrich
ENSG00000080031.9	PTPRH	9.38	4.97	7.175	Enrich
ENSG00000166206.14	GABRB3	7.27074	7.07312	7.17193	Enrich
ENSG00000204174.7	NPY4R	7.89143	6.45	7.17071	Enrich
ENSG00000087111.20	PIGS	4.09091	10.2474	7.16917	Enrich
ENSG00000074695.5	LMAN1	5.86869	8.46383	7.16626	Enrich
ENSG00000116833.13	NR5A2	6.70922	7.61963	7.16443	Enrich
ENSG00000100345.20	MYH9	8.47025	5.857	7.16362	Enrich
ENSG00000125731.12	SH2D3A	11.81	2.51592	7.16296	Enrich
ENSG00000110048.11	OSBP	8.80723	5.51471	7.16097	Enrich
ENSG00000006062.13	MAP3K14	7.45992	6.85388	7.1569	Enrich
ENSG00000091136.13	LAMB1	6.87825	7.43511	7.15668	Enrich
ENSG00000166025.17	AMOTL1	2.07874	12.2339	7.15631	Enrich
ENSG00000102109.8	PCSK1N	11.12	3.19	7.155	Enrich
ENSG00000173905.8	GOLIM4	10.1592	4.14187	7.15052	Enrich
ENSG00000130844.16	ZNF331	4.79699	9.50307	7.15003	Enrich
ENSG00000132466.17	ANKRD17	9.86239	4.43049	7.14644	Enrich
ENSG00000067900.7	ROCK1	5.8933	8.38571	7.13951	Enrich
ENSG00000157259.6	GATAD1	4.69079	9.58788	7.13933	Enrich
ENSG00000080345.17	RIF1	5.44171	8.83455	7.13813	Enrich
ENSG00000177119.15	ANO6	7.95423	6.3125	7.13337	Enrich
ENSG00000169032.9	MAP2K1	6.81508	7.45082	7.13295	Enrich
ENSG00000116903.7	EXOC8	10.1935	4.06286	7.1282	Enrich
ENSG00000080503.21	SMARCA2	5.66931	8.58676	7.12804	Enrich
ENSG00000100219.16	XBP1	5.59807	8.65537	7.12672	Enrich
ENSG00000139197.10	PEX5	11.2857	2.96129	7.1235	Enrich
ENSG00000198355.4	PIM3	11.48	2.76605	7.12302	Enrich
ENSG00000176783.14	RUFY1	12.18	2.06262	7.12131	Enrich
ENSG00000125798.14	FOXA2	9.11041	5.12613	7.11827	Enrich
ENSG00000071553.16	ATP6AP1	4.2686	9.96241	7.1155	Enrich
ENSG00000139410.14	SDSL	7.35533	6.86702	7.11118	Enrich
ENSG00000182670.13	TTC3	2.40351	11.8	7.10175	Enrich
ENSG00000114120.11	SLC25A36	6.63091	7.56849	7.0997	Enrich
ENSG00000138398.15	PPIG	6.55027	7.64789	7.09908	Enrich
ENSG00000186185.13	KIF18B	2.86694	11.3095	7.08823	Enrich
ENSG00000135924.15	DNAJB2	10.358	3.81659	7.08729	Enrich
ENSG00000084463.7	WBP11	10.6135	3.55888	7.08619	Enrich
ENSG00000261373.1	VPS9D1-AS1	2.88662	11.28	7.08331	Enrich
ENSG00000137312.14	FLOT1	2.16382	12.0023	7.08307	Enrich
ENSG00000072110.13	ACTN1	5.48202	8.68177	7.08189	Enrich
ENSG00000131368.7	MRPS25	12.1127	2.047	7.07984	Enrich
ENSG00000104983.8	CCDC61	3.58	10.57	7.075	Enrich
ENSG00000111725.10	PRKAB1	8.43542	5.70944	7.07243	Enrich
ENSG00000085872.14	CHERP	9.11328	5.02703	7.07015	Enrich
ENSG00000127948.14	POR	9.86386	4.26948	7.06667	Enrich
ENSG00000133193.12	FAM104A	6.50883	7.62207	7.06545	Enrich
ENSG00000169957.9	ZNF768	3.40773	10.7181	7.06292	Enrich
ENSG00000092148.12	HECTD1	11.0686	3.05636	7.06247	Enrich
ENSG00000118046.14	STK11	3.53691	10.5878	7.06235	Enrich
ENSG00000146374.13	RSPO3	7.29294	6.83035	7.06165	Enrich
ENSG00000100994.11	PYGB	8.33762	5.78352	7.06057	Enrich
ENSG00000079739.15	PGM1	10.1503	3.96113	7.05573	Enrich
ENSG00000132024.17	CC2D1A	4.65	9.46	7.055	Enrich
ENSG00000196449.3	YRDC	8.67816	5.43	7.05408	Enrich
ENSG00000269743.2	SLC25A53	9.45	4.65	7.05	Enrich
ENSG00000214367.7	HAUS3	10.26	3.83938	7.04969	Enrich
ENSG00000100417.11	PMM1	6.59698	7.49515	7.04606	Enrich
ENSG00000144233.9	AMMECR1L	9.02614	5.05439	7.04027	Enrich
ENSG00000255529.7	POLR2M	4.77656	9.30216	7.03936	Enrich
ENSG00000198863.7	RUNDC1	8.46667	5.6051	7.03588	Enrich
ENSG00000167280.16	ENGASE	10	4.07	7.035	Enrich
ENSG00000183735.9	TBK1	2.90667	11.1607	7.03369	Enrich
ENSG00000153443.12	UBALD1	2.5788	11.4829	7.03086	Enrich
ENSG00000145908.12	ZNF300	5.38	8.68	7.03	Enrich
ENSG00000128731.15	HERC2	3.25126	10.8055	7.02837	Enrich
ENSG00000163171.7	CDC42EP3	4.74888	9.30744	7.02816	Enrich
ENSG00000150457.8	LATS2	5.97384	8.08122	7.02753	Enrich
ENSG00000101745.16	ANKRD12	5.69057	8.36111	7.02584	Enrich
ENSG00000108587.15	GOSR1	10.7025	3.34911	7.02581	Enrich
ENSG00000124201.14	ZNFX1	7.56087	6.48421	7.02254	Enrich
ENSG00000113716.12	HMGXB3	11.728	2.31	7.019	Enrich
ENSG00000197961.11	ZNF121	5.204	8.83136	7.01768	Enrich
ENSG00000138107.12	ACTR1A	11.8093	2.21951	7.0144	Enrich
ENSG00000127824.13	TUBA4A	9.16442	4.86173	7.01308	Enrich
ENSG00000072364.12	AFF4	8.10596	5.91594	7.01095	Enrich
ENSG00000166340.15	TPP1	6.88304	7.1358	7.00942	Enrich
ENSG00000178162.8	FAR2P2	10.13	3.88	7.005	Enrich
ENSG00000185591.9	SP1	4.42857	9.57718	7.00288	Enrich
ENSG00000022267.16	FHL1	5.45	8.55556	7.00278	Enrich
ENSG00000092621.11	PHGDH	5.96925	8.03289	7.00107	Enrich
ENSG00000135541.20	AHI1	2.75249	11.2477	7.00012	Enrich
ENSG00000183495.13	EP400	8.86777	5.12908	6.99843	Enrich
ENSG00000167491.17	GATAD2A	9.875	4.11521	6.9951	Enrich
ENSG00000139910.19	NOVA1	2.71	11.28	6.995	Enrich
ENSG00000179889.18	PDXDC1	6.70803	7.26913	6.98858	Enrich
ENSG00000185215.8	TNFAIP2	5.46191	8.51388	6.9879	Enrich
ENSG00000213246.6	SUPT4H1	11.0993	2.87456	6.98692	Enrich
ENSG00000254673.1	RP11-598P20.5	6.24	7.73	6.985	Enrich
ENSG00000198146.4	ZNF770	9.26994	4.69504	6.98249	Enrich
ENSG00000125447.16	GGA3	2.77483	11.19	6.98242	Enrich
ENSG00000135686.12	KLHL36	10.084	3.88018	6.98211	Enrich
ENSG00000125398.5	SOX9	8.12	5.83871	6.97935	Enrich
ENSG00000131746.12	TNS4	7.31	6.64615	6.97808	Enrich
ENSG00000115414.18	FN1	3.92692	10.0239	6.97542	Enrich
ENSG00000170260.8	ZNF212	4.33	9.62	6.975	Enrich
ENSG00000213923.10	CSNK1E	11.4947	2.45116	6.97292	Enrich
ENSG00000069998.12	CECR5	8.79	5.14815	6.96907	Enrich
ENSG00000197782.14	ZNF780A	7.47048	6.46363	6.96705	Enrich
ENSG00000278834.1	RP11-458J1.1	3.96	9.97	6.965	Enrich
ENSG00000103249.17	CLCN7	8.61538	5.30493	6.96016	Enrich
ENSG00000169641.13	LUZP1	6.77937	7.13272	6.95604	Enrich
ENSG00000100348.9	TXN2	11.7315	2.16381	6.94767	Enrich
ENSG00000163913.11	IFT122	10.46	3.43	6.945	Enrich
ENSG00000239665.8	RP11-295P9.3	9.2	4.69	6.945	Enrich
ENSG00000267303.1	CTD-2369P2.12	6.41	7.47525	6.94262	Enrich
ENSG00000105281.12	SLC1A5	6.46878	7.41223	6.9405	Enrich
ENSG00000175879.8	HOXD8	3.98	9.9	6.94	Enrich
ENSG00000106366.8	SERPINE1	7.17723	6.68797	6.9326	Enrich
ENSG00000164292.12	RHOBTB3	6.5	7.35294	6.92647	Enrich
ENSG00000118960.12	HS1BP3	11.22	2.62957	6.92478	Enrich
ENSG00000184014.7	DENND5A	3.61481	10.2345	6.92465	Enrich
ENSG00000163535.17	SGO2	5.89922	7.94702	6.92312	Enrich
ENSG00000118523.5	CTGF	7.0996	6.7455	6.92255	Enrich
ENSG00000104731.13	KLHDC4	4.25954	9.57576	6.91765	Enrich
ENSG00000102870.5	ZNF629	7.62143	6.21368	6.91755	Enrich
ENSG00000259332.3	ST20-MTHFS	6.33	7.49612	6.91306	Enrich
ENSG00000114861.18	FOXP1	5.06414	8.75958	6.91186	Enrich
ENSG00000104450.12	SPAG1	11.6704	2.15146	6.91093	Enrich
ENSG00000130513.6	GDF15	6.2793	7.53919	6.90925	Enrich
ENSG00000184588.17	PDE4B	10.3203	3.4964	6.90837	Enrich
ENSG00000136830.11	FAM129B	4.195	9.62121	6.90811	Enrich
ENSG00000138593.8	SECISBP2L	10.0183	3.79679	6.90757	Enrich
ENSG00000175866.15	BAIAP2	10.08	3.7309	6.90545	Enrich
ENSG00000205336.11	ADGRG1	11.55	2.24824	6.89912	Enrich
ENSG00000215256.3	DHRS4-AS1	9.51445	4.28	6.89723	Enrich
ENSG00000069956.11	MAPK6	6.42245	7.37093	6.89669	Enrich
ENSG00000109854.13	HTATIP2	9.72492	4.06832	6.89662	Enrich
ENSG00000185499.16	MUC1	7.33	6.46	6.895	Enrich
ENSG00000029363.15	BCLAF1	8.82932	4.95806	6.89369	Enrich
ENSG00000275835.4	TUBGCP5	3.36957	10.4141	6.89185	Enrich
ENSG00000166261.10	ZNF202	7.12	6.66	6.89	Enrich
ENSG00000204859.12	ZBTB48	2.32481	11.4533	6.88907	Enrich
ENSG00000104960.15	PTOV1	10.93	2.84282	6.88641	Enrich
ENSG00000088812.17	ATRN	7.42347	6.34764	6.88555	Enrich
ENSG00000088876.11	ZNF343	9.11429	4.6568	6.88555	Enrich
ENSG00000104522.15	TSTA3	11.1632	2.60764	6.88542	Enrich
ENSG00000103549.21	RNF40	10.707	3.0563	6.88165	Enrich
ENSG00000124164.15	VAPB	4.4613	9.30131	6.8813	Enrich
ENSG00000021776.10	AQR	3.53033	10.2308	6.88055	Enrich
ENSG00000130717.12	UCK1	8.55	5.20574	6.87787	Enrich
ENSG00000090863.11	GLG1	7.72944	6.02505	6.87725	Enrich
ENSG00000171603.16	CLSTN1	8.76471	4.9887	6.8767	Enrich
ENSG00000205213.13	LGR4	8.33459	5.41373	6.87416	Enrich
ENSG00000068400.13	GRIPAP1	8.33333	5.41456	6.87395	Enrich
ENSG00000134697.12	GNL2	6.51556	7.23211	6.87383	Enrich
ENSG00000181031.15	RPH3AL	6.45416	7.27723	6.86569	Enrich
ENSG00000141391.13	PRELID3A	2.00861	11.72	6.8643	Enrich
ENSG00000130349.9	C6orf203	9.60932	4.10065	6.85498	Enrich
ENSG00000141905.17	NFIC	7.98769	5.71895	6.85332	Enrich
ENSG00000183258.11	DDX41	9.36444	4.31265	6.83855	Enrich
ENSG00000042429.10	MED17	9.42	4.25442	6.83721	Enrich
ENSG00000164414.16	SLC35A1	3.07514	10.59	6.83257	Enrich
ENSG00000116604.17	MEF2D	5.34243	8.31687	6.82965	Enrich
ENSG00000177853.14	ZNF518A	6.07853	7.57754	6.82804	Enrich
ENSG00000125170.10	DOK4	8.89637	4.75877	6.82757	Enrich
ENSG00000165527.6	ARF6	5.39908	8.25455	6.82681	Enrich
ENSG00000071564.14	TCF3	9.2	4.45339	6.82669	Enrich
ENSG00000101972.18	STAG2	5.74786	7.90305	6.82545	Enrich
ENSG00000111371.15	SLC38A1	7.00436	6.64304	6.8237	Enrich
ENSG00000169689.14	STRA13	6.25243	7.39255	6.82249	Enrich
ENSG00000166582.9	CENPV	6.89328	6.74419	6.81873	Enrich
ENSG00000002834.17	LASP1	4.80643	8.83009	6.81826	Enrich
ENSG00000066136.20	NFYC	3.48494	10.1514	6.81816	Enrich
ENSG00000184208.10	C22orf46	5.52261	8.11058	6.81659	Enrich
ENSG00000145901.14	TNIP1	9.67201	3.95867	6.81534	Enrich
ENSG00000090581.9	GNPTG	4.33	9.29747	6.81373	Enrich
ENSG00000197763.13	TXNRD3	8.68	4.94203	6.81101	Enrich
ENSG00000062598.17	ELMO2	7.96	5.65	6.805	Enrich
ENSG00000233476.3	EEF1A1P6	8.15686	5.45	6.80343	Enrich
ENSG00000196924.14	FLNA	9.3272	4.27609	6.80164	Enrich
ENSG00000111780.8	AL021546.6	11	2.6	6.8	Enrich
ENSG00000163376.11	KBTBD8	7.51	6.09	6.8	Enrich
ENSG00000127054.19	CPSF3L	3.97826	9.61846	6.79836	Enrich
ENSG00000123908.11	AGO2	3.27239	10.3206	6.79648	Enrich
ENSG00000198718.12	FAM179B	4.78788	8.79487	6.79138	Enrich
ENSG00000189180.15	ZNF33A	6.84211	6.74	6.79105	Enrich
ENSG00000114982.17	KANSL3	6.425	7.15508	6.79004	Enrich
ENSG00000113594.9	LIFR	11.35	2.23	6.79	Enrich
ENSG00000198551.9	ZNF627	8.01	5.56835	6.78917	Enrich
ENSG00000109670.13	FBXW7	2.53471	11.037	6.78587	Enrich
ENSG00000100523.14	DDHD1	5.17	8.40171	6.78585	Enrich
ENSG00000243137.7	PSG4	8.92	4.65	6.785	Enrich
ENSG00000103226.17	NOMO3	8.17021	5.39777	6.78399	Enrich
ENSG00000058262.9	SEC61A1	8.93042	4.63374	6.78208	Enrich
ENSG00000074800.13	ENO1	5.97173	7.59149	6.78161	Enrich
ENSG00000173334.3	TRIB1	10.584	2.97417	6.7791	Enrich
ENSG00000130810.19	PPAN	3.09703	10.4577	6.77738	Enrich
ENSG00000101493.10	ZNF516	11.17	2.38255	6.77628	Enrich
ENSG00000160688.18	FLAD1	7.98137	5.57	6.77568	Enrich
ENSG00000134884.13	ARGLU1	9.16425	4.38429	6.77427	Enrich
ENSG00000125459.14	MSTO1	7.32	6.22646	6.77323	Enrich
ENSG00000157837.15	SPPL3	2.92405	10.62	6.77203	Enrich
ENSG00000206560.11	ANKRD28	5.91042	7.63245	6.77143	Enrich
ENSG00000107263.18	RAPGEF1	10.6083	2.93085	6.76959	Enrich
ENSG00000126461.14	SCAF1	5.64835	7.88889	6.76862	Enrich
ENSG00000168214.20	RBPJ	10.1951	3.34139	6.76823	Enrich
ENSG00000137076.19	TLN1	8.86162	4.66586	6.76374	Enrich
ENSG00000106976.20	DNM1	6.36994	7.15556	6.76275	Enrich
ENSG00000172432.18	GTPBP2	6.93782	6.58549	6.76166	Enrich
ENSG00000136021.18	SCYL2	4.57993	8.94286	6.76139	Enrich
ENSG00000139687.13	RB1	11.2827	2.23977	6.76124	Enrich
ENSG00000131759.17	RARA	5.21928	8.30131	6.76029	Enrich
ENSG00000138375.12	SMARCAL1	9.41	4.10363	6.75681	Enrich
ENSG00000140153.17	WDR20	7.78667	5.72083	6.75375	Enrich
ENSG00000147408.14	CSGALNACT1	9.64489	3.86244	6.75367	Enrich
ENSG00000064651.13	SLC12A2	3.63415	9.86957	6.75186	Enrich
ENSG00000108592.16	FTSJ3	6.01363	7.48187	6.74775	Enrich
ENSG00000127837.9	AAMP	9.38865	4.10369	6.74617	Enrich
ENSG00000101057.15	MYBL2	8.6	4.88987	6.74493	Enrich
ENSG00000137145.20	DENND4C	9.98052	3.50935	6.74493	Enrich
ENSG00000144791.9	LIMD1	5.70098	7.78704	6.74401	Enrich
ENSG00000051620.10	HEBP2	2.36607	11.1197	6.74289	Enrich
ENSG00000115884.10	SDC1	3.00737	10.478	6.74271	Enrich
ENSG00000273749.4	CYFIP1	2.25928	11.2232	6.74122	Enrich
ENSG00000119682.16	AREL1	8.2349	5.2459	6.7404	Enrich
ENSG00000102048.15	ASB9	11.2	2.28	6.74	Enrich
ENSG00000159147.17	DONSON	5.66	7.82	6.74	Enrich
ENSG00000083444.16	PLOD1	2.9194	10.56	6.7397	Enrich
ENSG00000198393.7	ZNF26	9.54305	3.93373	6.73839	Enrich
ENSG00000096063.15	SRPK1	4.35552	9.11504	6.73528	Enrich
ENSG00000197603.13	C5orf42	3.11856	10.3516	6.73506	Enrich
ENSG00000151014.5	NOCT	9.46791	3.97093	6.71942	Enrich
ENSG00000133316.15	WDR74	6.70602	6.73267	6.71935	Enrich
ENSG00000162073.13	PAQR4	6.04	7.38	6.71	Enrich
ENSG00000162105.17	SHANK2	6.71345	6.7037	6.70858	Enrich
ENSG00000110011.13	DNAJC4	10.95	2.46296	6.70648	Enrich
ENSG00000119185.12	ITGB1BP1	11.1587	2.25379	6.70626	Enrich
ENSG00000119723.16	COQ6	3.98	9.43	6.705	Enrich
ENSG00000218891.4	ZNF579	2.27094	11.1377	6.70431	Enrich
ENSG00000278615.4	C11orf98	8.939	4.46937	6.70419	Enrich
ENSG00000137054.15	POLR1E	6.392	7.00435	6.69817	Enrich
ENSG00000168439.16	STIP1	4.47667	8.91854	6.69761	Enrich
ENSG00000129932.7	DOHH	8.2259	5.16901	6.69746	Enrich
ENSG00000165898.13	ISCA2	10.0438	3.34298	6.69337	Enrich
ENSG00000126067.11	PSMB2	10.6061	2.77566	6.69086	Enrich
ENSG00000164961.15	KIAA0196	7.24627	6.13228	6.68927	Enrich
ENSG00000188636.3	LDOC1L	9.63934	3.73596	6.68765	Enrich
ENSG00000053501.12	USE1	11.26	2.11203	6.68601	Enrich
ENSG00000064961.18	HMG20B	11.3188	2.05313	6.68599	Enrich
ENSG00000198585.11	NUDT16	4.44444	8.92373	6.68409	Enrich
ENSG00000133302.12	SLF1	11.25	2.11304	6.68152	Enrich
ENSG00000171720.9	HDAC3	3.80731	9.54945	6.67838	Enrich
ENSG00000099968.17	BCL2L13	7.41723	5.93662	6.67693	Enrich
ENSG00000171488.14	LRRC8C	11.3284	2.02312	6.67574	Enrich
ENSG00000276043.4	UHRF1	5.19106	8.15951	6.67528	Enrich
ENSG00000196387.9	ZNF140	10.1875	3.16185	6.67467	Enrich
ENSG00000125482.12	TTF1	6.73864	6.61029	6.67447	Enrich
ENSG00000155545.19	MIER3	4.37716	8.96732	6.67224	Enrich
ENSG00000181481.13	RNF135	5.88	7.46328	6.67164	Enrich
ENSG00000106348.16	IMPDH1	9.42481	3.91826	6.67153	Enrich
ENSG00000141452.9	C18orf8	7.49	5.85	6.67	Enrich
ENSG00000142186.16	SCYL1	6.96725	6.37209	6.66967	Enrich
ENSG00000133275.15	CSNK1G2	9.74	3.5969	6.66845	Enrich
ENSG00000176619.11	LMNB2	2.85778	10.4744	6.6661	Enrich
ENSG00000139324.11	TMTC3	3.30175	10.03	6.66588	Enrich
ENSG00000062822.12	POLD1	6.01	7.31818	6.66409	Enrich
ENSG00000092820.17	EZR	7.50465	5.82294	6.66379	Enrich
ENSG00000127955.15	GNAI1	10.8724	2.45053	6.66146	Enrich
ENSG00000105976.14	MET	5.23015	8.08754	6.65885	Enrich
ENSG00000135862.5	LAMC1	8.59618	4.71289	6.65454	Enrich
ENSG00000204463.12	BAG6	3.53671	9.75668	6.64669	Enrich
ENSG00000275464.4	CH507-9B2.5	10.4126	2.8806	6.64659	Enrich
ENSG00000177303.9	CASKIN2	4.01724	9.27559	6.64642	Enrich
ENSG00000125124.11	BBS2	11.12	2.1715	6.64575	Enrich
ENSG00000183665.5	TRMT12	6.27599	7.00977	6.64288	Enrich
ENSG00000105290.11	APLP1	4.3923	8.89172	6.64201	Enrich
ENSG00000085274.15	MYNN	2.74286	10.54	6.64143	Enrich
ENSG00000092969.11	TGFB2	6.11121	7.16206	6.63663	Enrich
ENSG00000178921.13	PFAS	3.2	10.0717	6.63584	Enrich
ENSG00000124225.15	PMEPA1	10.7325	2.53528	6.63387	Enrich
ENSG00000158636.16	EMSY	3.24622	10.0183	6.63228	Enrich
ENSG00000132780.16	NASP	7.87543	5.38899	6.63221	Enrich
ENSG00000036257.12	CUL3	10.6498	2.61318	6.63151	Enrich
ENSG00000100207.18	TCF20	5.73333	7.52432	6.62883	Enrich
ENSG00000107679.14	PLEKHA1	3.24876	10.0078	6.62825	Enrich
ENSG00000143799.12	PARP1	9.68896	3.56571	6.62733	Enrich
ENSG00000170456.15	DENND5B	9.10695	4.14741	6.62718	Enrich
ENSG00000135678.11	CPM	6.61017	6.64	6.62508	Enrich
ENSG00000152217.16	SETBP1	2.04	11.21	6.625	Enrich
ENSG00000113360.16	DROSHA	7.5443	5.70307	6.62369	Enrich
ENSG00000272405.1	RP11-284F21.10	9.10506	4.13924	6.62215	Enrich
ENSG00000100425.18	BRD1	5.22	8.02339	6.6217	Enrich
ENSG00000081307.12	UBA5	8.38725	4.85567	6.62146	Enrich
ENSG00000174238.14	PITPNA	8.00465	5.23283	6.61874	Enrich
ENSG00000167657.12	DAPK3	5.35	7.8607	6.60535	Enrich
ENSG00000189367.14	KIAA0408	10.65	2.56	6.605	Enrich
ENSG00000155287.10	SLC25A28	5.11	8.1	6.605	Enrich
ENSG00000039523.18	FAM65A	5.78683	7.42023	6.60353	Enrich
ENSG00000132323.8	ILKAP	7.52	5.68667	6.60333	Enrich
ENSG00000175595.14	ERCC4	7.74576	5.45513	6.60045	Enrich
ENSG00000229927.2	RHEBP1	9.98532	3.21327	6.5993	Enrich
ENSG00000130522.5	JUND	8.51	4.68841	6.5992	Enrich
ENSG00000083168.9	KAT6A	7.38721	5.80645	6.59683	Enrich
ENSG00000005302.17	MSL3	9.24684	3.9351	6.59097	Enrich
ENSG00000006125.16	AP2B1	5.42737	7.75195	6.58966	Enrich
ENSG00000148926.9	ADM	7.66462	5.51364	6.58913	Enrich
ENSG00000070366.13	SMG6	5.31899	7.8538	6.58639	Enrich
ENSG00000214753.2	HNRNPUL2	7.56311	5.60399	6.58355	Enrich
ENSG00000095002.13	MSH2	4.55281	8.61388	6.58335	Enrich
ENSG00000127989.13	MTERF1	5.57065	7.59494	6.58279	Enrich
ENSG00000155254.12	MARVELD1	9.22	3.94	6.58	Enrich
ENSG00000197019.4	SERTAD1	4.60123	8.55844	6.57983	Enrich
ENSG00000133789.14	SWAP70	4.81319	8.34582	6.5795	Enrich
ENSG00000161888.11	SPC24	6.12	7.039	6.5795	Enrich
ENSG00000143190.21	POU2F1	8.74493	4.41325	6.57909	Enrich
ENSG00000166938.12	DIS3L	3.15495	10.0024	6.57867	Enrich
ENSG00000103257.8	SLC7A5	5.66709	7.48635	6.57672	Enrich
ENSG00000148773.13	MKI67	5.65995	7.48813	6.57404	Enrich
ENSG00000189079.15	ARID2	7.99556	5.15018	6.57287	Enrich
ENSG00000176087.14	SLC35A4	7.33557	5.80986	6.57271	Enrich
ENSG00000165030.3	NFIL3	9.32927	3.80851	6.56889	Enrich
ENSG00000132589.15	FLOT2	8.88985	4.24679	6.56832	Enrich
ENSG00000204592.8	HLA-E	4.59497	8.54148	6.56823	Enrich
ENSG00000214022.11	REPIN1	4.6703	8.46075	6.56553	Enrich
ENSG00000163877.9	SNIP1	2.64612	10.483	6.56456	Enrich
ENSG00000204682.5	CASC10	5.8797	7.24806	6.56388	Enrich
ENSG00000141753.6	IGFBP4	6.62982	6.49292	6.56137	Enrich
ENSG00000012048.20	BRCA1	9.33449	3.78423	6.55936	Enrich
ENSG00000114491.13	UMPS	3.41685	9.6967	6.55677	Enrich
ENSG00000141736.13	ERBB2	7.6	5.51339	6.5567	Enrich
ENSG00000133321.10	RARRES3	5.07	8.04	6.555	Enrich
ENSG00000267056.2	AC005336.4	5.07	8.04	6.555	Enrich
ENSG00000184840.11	TMED9	7.90815	5.19787	6.55301	Enrich
ENSG00000100316.15	RPL3	6.59684	6.50655	6.5517	Enrich
ENSG00000141551.14	CSNK1D	6.80126	6.30026	6.55076	Enrich
ENSG00000176148.15	TCP11L1	5.64706	7.45175	6.54941	Enrich
ENSG00000163389.10	POGLUT1	8	5.0916	6.5458	Enrich
ENSG00000067601.7	PMS2P4	3.52	9.57	6.545	Enrich
ENSG00000104133.14	SPG11	6.7037	6.38194	6.54282	Enrich
ENSG00000068366.19	ACSL4	6.54128	6.54369	6.54249	Enrich
ENSG00000064419.13	TNPO3	8.68421	4.39929	6.54175	Enrich
ENSG00000160293.16	VAV2	5.99	7.09	6.54	Enrich
ENSG00000104886.10	PLEKHJ1	8.67089	4.40836	6.53962	Enrich
ENSG00000110104.11	CCDC86	10.1632	2.91145	6.53732	Enrich
ENSG00000074527.11	NTN4	6.1965	6.8752	6.53585	Enrich
ENSG00000136856.17	SLC2A8	5.2	7.87	6.535	Enrich
ENSG00000155816.19	FMN2	7.37815	5.69136	6.53475	Enrich
ENSG00000171241.8	SHCBP1	4.35768	8.69853	6.5281	Enrich
ENSG00000056586.15	RC3H2	8.13611	4.91919	6.52765	Enrich
ENSG00000131437.15	KIF3A	3.25	9.8	6.525	Enrich
ENSG00000165490.12	DDIAS	9.91367	3.13269	6.52318	Enrich
ENSG00000139405.15	RITA1	3.32121	9.72	6.52061	Enrich
ENSG00000127980.15	PEX1	5.1	7.93985	6.51992	Enrich
ENSG00000090924.14	PLEKHG2	10.4266	2.6122	6.51941	Enrich
ENSG00000175931.12	UBE2O	5.20747	7.82609	6.51678	Enrich
ENSG00000181991.15	MRPS11	9.80328	3.23009	6.51668	Enrich
ENSG00000186907.7	RTN4RL2	7.7375	5.29397	6.51573	Enrich
ENSG00000171016.11	PYGO1	10.27	2.76056	6.51528	Enrich
ENSG00000100034.13	PPM1F	3.45455	9.57328	6.51391	Enrich
ENSG00000115419.12	GLS	8.27795	4.74885	6.5134	Enrich
ENSG00000166986.13	MARS	3.79654	9.22874	6.51264	Enrich
ENSG00000102786.14	INTS6	9.62443	3.40076	6.5126	Enrich
ENSG00000101782.14	RIOK3	6.82786	6.1875	6.50768	Enrich
ENSG00000028310.17	BRD9	8.18	4.83396	6.50698	Enrich
ENSG00000150756.13	FAM173B	5.81	7.2	6.505	Enrich
ENSG00000206538.8	VGLL3	7.29221	5.71579	6.504	Enrich
ENSG00000020577.13	SAMD4A	5.90029	7.10345	6.50187	Enrich
ENSG00000151348.13	EXT2	9.87845	3.11087	6.49466	Enrich
ENSG00000089022.13	MAPKAPK5	9.48	3.47718	6.47859	Enrich
ENSG00000171824.13	EXOSC10	8.95949	3.99405	6.47677	Enrich
ENSG00000127870.16	RNF6	7.84488	5.10526	6.47507	Enrich
ENSG00000183741.11	CBX6	6.45188	6.49774	6.47481	Enrich
ENSG00000136933.16	RABEPK	8.91905	4.03005	6.47455	Enrich
ENSG00000258289.8	CHURC1	2.30063	10.6462	6.47339	Enrich
ENSG00000159063.12	ALG8	8.94845	3.99712	6.47279	Enrich
ENSG00000106771.12	TMEM245	9.29612	3.63539	6.46575	Enrich
ENSG00000130244.12	FAM98C	5.84	7.09	6.465	Enrich
ENSG00000109618.11	SEPSECS	9.81884	3.10791	6.46338	Enrich
ENSG00000198774.4	RASSF9	3.2541	9.67	6.46205	Enrich
ENSG00000174233.11	ADCY6	3.04132	9.88235	6.46184	Enrich
ENSG00000119203.13	CPSF3	2.62895	10.2925	6.46073	Enrich
ENSG00000167900.11	TK1	9.39706	3.52131	6.45919	Enrich
ENSG00000237523.1	LINC00857	3.6646	9.24837	6.45648	Enrich
ENSG00000111859.16	NEDD9	6.94939	5.96291	6.45615	Enrich
ENSG00000137497.17	NUMA1	5.76923	7.14173	6.45548	Enrich
ENSG00000067606.16	PRKCZ	3.1	9.81	6.455	Enrich
ENSG00000168944.15	CEP120	3.90708	9	6.45354	Enrich
ENSG00000151746.13	BICD1	3.41491	9.48969	6.4523	Enrich
ENSG00000141013.15	GAS8	6.4	6.50168	6.45084	Enrich
ENSG00000167637.16	ZNF283	7.9	5	6.45	Enrich
ENSG00000129667.12	RHBDF2	7.32775	5.56667	6.44721	Enrich
ENSG00000252010.1	SCARNA5	9.01492	3.87531	6.44512	Enrich
ENSG00000006744.18	ELAC2	7.10799	5.77969	6.44384	Enrich
ENSG00000143811.17	PYCR2	3.08307	9.79668	6.43988	Enrich
ENSG00000171055.14	FEZ2	2.0252	10.8529	6.43907	Enrich
ENSG00000147852.15	VLDLR	10.0734	2.80388	6.43864	Enrich
ENSG00000275066.4	SYNRG	10.3125	2.56177	6.43714	Enrich
ENSG00000093010.12	COMT	7.1195	5.75359	6.43654	Enrich
ENSG00000204580.12	DDR1	2.25104	10.62	6.43552	Enrich
ENSG00000175104.14	TRAF6	7.12	5.74797	6.43398	Enrich
ENSG00000158615.8	PPP1R15B	5.6274	7.23645	6.43193	Enrich
ENSG00000141644.17	MBD1	6.5	6.36	6.43	Enrich
ENSG00000156502.13	SUPV3L1	6.9	5.95361	6.4268	Enrich
ENSG00000169359.13	SLC33A1	7.92213	4.93125	6.42669	Enrich
ENSG00000169490.16	TM2D2	4.61795	8.2331	6.42552	Enrich
ENSG00000182871.14	COL18A1	8.35167	4.49465	6.42316	Enrich
ENSG00000022556.15	NLRP2	4.1	8.7439	6.42195	Enrich
ENSG00000106263.17	EIF3B	5.29497	7.54584	6.42041	Enrich
ENSG00000107815.7	C10orf2	7.16312	5.67407	6.4186	Enrich
ENSG00000066933.15	MYO9A	5.00382	7.83206	6.41794	Enrich
ENSG00000244187.7	TMEM141	8.84	3.98	6.41	Enrich
ENSG00000137942.16	FNBP1L	8.55365	4.26126	6.40745	Enrich
ENSG00000113645.14	WWC1	4.72797	8.08681	6.40739	Enrich
ENSG00000141522.11	ARHGDIA	4.57595	8.23168	6.40381	Enrich
ENSG00000257315.1	ZBED6	7.22605	5.58088	6.40347	Enrich
ENSG00000141556.20	TBCD	9.48	3.32213	6.40107	Enrich
ENSG00000162104.9	ADCY9	7.51724	5.28369	6.40046	Enrich
ENSG00000184922.13	FMNL1	5.29487	7.49554	6.3952	Enrich
ENSG00000186660.14	ZFP91	5.98812	6.80211	6.39511	Enrich
ENSG00000175115.11	PACS1	8.9751	3.81377	6.39443	Enrich
ENSG00000070444.14	MNT	7.20134	5.58741	6.39438	Enrich
ENSG00000168924.14	LETM1	6.71505	6.07192	6.39349	Enrich
ENSG00000074410.13	CA12	4.83993	7.94142	6.39068	Enrich
ENSG00000063660.8	GPC1	7.277	5.50311	6.39005	Enrich
ENSG00000075618.17	FSCN1	3.07032	9.70381	6.38707	Enrich
ENSG00000137040.9	RANBP6	5.99308	6.7788	6.38594	Enrich
ENSG00000158987.20	RAPGEF6	7.12987	5.64141	6.38564	Enrich
ENSG00000089159.16	PXN	8.69504	4.07166	6.38335	Enrich
ENSG00000127481.14	UBR4	5.78209	6.97124	6.37666	Enrich
ENSG00000180263.13	FGD6	5.19555	7.55682	6.37618	Enrich
ENSG00000173473.10	SMARCC1	4.14006	8.60998	6.37502	Enrich
ENSG00000115355.15	CCDC88A	6.52456	6.2235	6.37403	Enrich
ENSG00000175792.11	RUVBL1	6.01132	6.73636	6.37384	Enrich
ENSG00000168411.13	RFWD3	4.7896	7.95804	6.37382	Enrich
ENSG00000101040.19	ZMYND8	7.14074	5.60366	6.3722	Enrich
ENSG00000187498.14	COL4A1	5.13889	7.60394	6.37141	Enrich
ENSG00000114019.14	AMOTL2	6.02042	6.7195	6.36996	Enrich
ENSG00000177963.13	RIC8A	2.41866	10.3176	6.36814	Enrich
ENSG00000198604.10	BAZ1A	2.36939	10.364	6.36669	Enrich
ENSG00000171475.13	WIPF2	4.61867	8.11058	6.36462	Enrich
ENSG00000142494.13	SLC47A1	8.05	4.67713	6.36357	Enrich
ENSG00000182752.9	PAPPA	7.03056	5.69214	6.36135	Enrich
ENSG00000213619.9	NDUFS3	9.39599	3.31747	6.35673	Enrich
ENSG00000171150.7	SOCS5	5.30556	7.40592	6.35574	Enrich
ENSG00000143862.7	ARL8A	9.2997	3.41071	6.35521	Enrich
ENSG00000104228.12	TRIM35	4.11	8.59524	6.35262	Enrich
ENSG00000142949.16	PTPRF	5.15776	7.54271	6.35024	Enrich
ENSG00000185624.14	P4HB	7.00625	5.69309	6.34967	Enrich
ENSG00000132510.10	KDM6B	7.92952	4.76962	6.34957	Enrich
ENSG00000115009.11	CCL20	10.46	2.22289	6.34145	Enrich
ENSG00000151748.14	SAV1	5.40602	7.27326	6.33964	Enrich
ENSG00000169184.5	MN1	6.81	5.86842	6.33921	Enrich
ENSG00000158092.6	NCK1	8.47814	4.19488	6.33651	Enrich
ENSG00000108829.9	LRRC59	6.32929	6.33884	6.33407	Enrich
ENSG00000140044.12	JDP2	8.01533	4.64815	6.33174	Enrich
ENSG00000090612.20	ZNF268	10.4701	2.19173	6.33089	Enrich
ENSG00000139146.13	FAM60A	2.83639	9.82108	6.32874	Enrich
ENSG00000161526.14	SAP30BP	8.88654	3.76163	6.32409	Enrich
ENSG00000115806.12	GORASP2	4.12123	8.52617	6.3237	Enrich
ENSG00000141503.15	MINK1	8.4749	4.16986	6.32238	Enrich
ENSG00000196204.11	RNF216P1	6.15909	6.47792	6.31851	Enrich
ENSG00000196914.8	ARHGEF12	6.1068	6.52941	6.3181	Enrich
ENSG00000188229.5	TUBB4B	6.11567	6.52027	6.31797	Enrich
ENSG00000103145.10	HCFC1R1	7.18777	5.44644	6.3171	Enrich
ENSG00000100412.15	ACO2	7.55782	5.06844	6.31313	Enrich
ENSG00000145216.15	FIP1L1	9.87684	2.73676	6.3068	Enrich
ENSG00000145723.16	GIN1	3.56	9.05224	6.30612	Enrich
ENSG00000130684.13	ZNF337	6.07857	6.53254	6.30556	Enrich
ENSG00000260128.6	ULK4P2	8.41	4.2	6.305	Enrich
ENSG00000198839.9	ZNF277	8.0249	4.57754	6.30122	Enrich
ENSG00000049239.12	H6PD	6.04054	6.55224	6.29639	Enrich
ENSG00000116266.10	STXBP3	5.32237	7.27	6.29618	Enrich
ENSG00000038219.12	BOD1L1	5.3209	7.26523	6.29306	Enrich
ENSG00000138867.16	GUCD1	4.45349	8.13068	6.29209	Enrich
ENSG00000277775.1	HIST1H3F	8.4619	4.12163	6.29176	Enrich
ENSG00000188895.11	MSL1	5.41	7.1639	6.28695	Enrich
ENSG00000120137.6	PANK3	2.88889	9.68085	6.28487	Enrich
ENSG00000149532.15	CPSF7	10.2665	2.29122	6.27888	Enrich
ENSG00000215041.9	NEURL4	4.02902	8.52632	6.27767	Enrich
ENSG00000168003.16	SLC3A2	6.90135	5.65228	6.27682	Enrich
ENSG00000132912.12	DCTN4	5.08	7.47038	6.27519	Enrich
ENSG00000074416.13	MGLL	7.23209	5.31635	6.27422	Enrich
ENSG00000117632.21	STMN1	4.40123	8.14711	6.27417	Enrich
ENSG00000168264.10	IRF2BP2	4.90421	7.64249	6.27335	Enrich
ENSG00000233937.6	CTC-338M12.4	3.28488	9.26	6.27244	Enrich
ENSG00000143570.17	SLC39A1	7.56793	4.97667	6.2723	Enrich
ENSG00000007168.12	PAFAH1B1	9.3678	3.17159	6.26969	Enrich
ENSG00000163923.9	RPL39L	2.86037	9.67677	6.26857	Enrich
ENSG00000177370.4	TIMM22	8.54	3.99507	6.26754	Enrich
ENSG00000181788.3	SIAH2	8.12	4.4069	6.26345	Enrich
ENSG00000105778.17	AVL9	3.93416	8.59091	6.26253	Enrich
ENSG00000095951.16	HIVEP1	3.41741	9.10692	6.26216	Enrich
ENSG00000082497.11	SERTAD4	3.13617	9.38333	6.25975	Enrich
ENSG00000187607.15	ZNF286A	5.76855	6.75	6.25928	Enrich
ENSG00000186020.12	ZNF529	10.3439	2.168	6.25597	Enrich
ENSG00000144579.7	CTDSP1	5.45	7.06	6.255	Enrich
ENSG00000130204.12	TOMM40	4.2289	8.2795	6.2542	Enrich
ENSG00000105866.13	SP4	10.0437	2.464	6.25387	Enrich
ENSG00000117262.18	GPR89A	4.71731	7.78571	6.25151	Enrich
ENSG00000179562.2	GCC1	4.612	7.89	6.251	Enrich
ENSG00000180011.6	ZADH2	5.75	6.74627	6.24813	Enrich
ENSG00000183765.20	CHEK2	2.70877	9.78443	6.2466	Enrich
ENSG00000205268.10	PDE7A	9.08442	3.40816	6.24629	Enrich
ENSG00000121644.18	DESI2	7.01887	5.4693	6.24408	Enrich
ENSG00000257365.7	FNTB	5.10738	7.38	6.24369	Enrich
ENSG00000184661.13	CDCA2	7.5856	4.89569	6.24064	Enrich
ENSG00000105808.17	RASA4	8.36	4.12	6.24	Enrich
ENSG00000112029.9	FBXO5	6.79221	5.67584	6.23402	Enrich
ENSG00000006607.13	FARP2	7.13169	5.33592	6.2338	Enrich
ENSG00000162772.16	ATF3	8.06156	4.40499	6.23328	Enrich
ENSG00000099821.13	POLRMT	4.13534	8.33121	6.23327	Enrich
ENSG00000185453.12	C19orf68	4.32902	8.136	6.23251	Enrich
ENSG00000177731.15	FLII	3.1475	9.31662	6.23206	Enrich
ENSG00000275740.1	RP11-449H3.3	7.56828	4.895	6.23164	Enrich
ENSG00000048140.17	TSPAN17	6.44	6.02	6.23	Enrich
ENSG00000128245.14	YWHAH	5.3511	7.10364	6.22737	Enrich
ENSG00000080603.16	SRCAP	8.02429	4.42562	6.22496	Enrich
ENSG00000104805.15	NUCB1	4.41998	8.02843	6.2242	Enrich
ENSG00000120708.16	TGFBI	6.87604	5.5711	6.22357	Enrich
ENSG00000114544.16	SLC41A3	4.30256	8.14	6.22128	Enrich
ENSG00000067141.16	NEO1	8.77652	3.66382	6.22017	Enrich
ENSG00000229320.3	KRT8P12	4.53	7.91	6.22	Enrich
ENSG00000197565.15	COL4A6	7.21028	5.22892	6.2196	Enrich
ENSG00000159352.15	PSMD4	6.00654	6.4303	6.21842	Enrich
ENSG00000167601.11	AXL	5.24742	7.18893	6.21818	Enrich
ENSG00000119669.4	IRF2BPL	6.68	5.7451	6.21255	Enrich
ENSG00000130758.7	MAP3K10	9.96	2.46009	6.21004	Enrich
ENSG00000167767.13	KRT80	5.73939	6.6792	6.20929	Enrich
ENSG00000175602.3	CCDC85B	3.93389	8.48089	6.20739	Enrich
ENSG00000078674.17	PCM1	6.62571	5.78803	6.20687	Enrich
ENSG00000026025.14	VIM	5.11589	7.29257	6.20423	Enrich
ENSG00000206418.3	RAB12	6.35	6.05844	6.20422	Enrich
ENSG00000132383.11	RPA1	9.47119	2.93578	6.20348	Enrich
ENSG00000119685.19	TTLL5	3.57143	8.82895	6.20019	Enrich
ENSG00000160584.15	SIK3	7.33234	5.06623	6.19928	Enrich
ENSG00000136950.13	ARPC5L	8.91827	3.46367	6.19097	Enrich
ENSG00000100991.11	TRPC4AP	2.45038	9.93	6.19019	Enrich
ENSG00000198517.9	MAFK	7.04194	5.33769	6.18982	Enrich
ENSG00000173226.16	IQCB1	4.7	7.67832	6.18916	Enrich
ENSG00000197976.11	AKAP17A	4.64646	7.73134	6.1889	Enrich
ENSG00000197976.11_PAR_Y	AKAP17A	4.64646	7.73134	6.1889	Enrich
ENSG00000164828.17	SUN1	2.43537	9.94211	6.18874	Enrich
ENSG00000164209.16	SLC25A46	5.82332	6.54959	6.18645	Enrich
ENSG00000155876.5	RRAGA	6.5275	5.84448	6.18599	Enrich
ENSG00000189067.12	LITAF	3.30514	9.06359	6.18437	Enrich
ENSG00000164040.16	PGRMC2	7.75578	4.61176	6.18377	Enrich
ENSG00000099783.11	HNRNPM	5.67164	6.69014	6.18089	Enrich
ENSG00000091732.15	ZC3HC1	8.28	4.07602	6.17801	Enrich
ENSG00000139998.14	RAB15	4.12644	8.22353	6.17498	Enrich
ENSG00000115816.14	CEBPZ	5.61146	6.73327	6.17237	Enrich
ENSG00000035403.16	VCL	7.277	5.06464	6.17082	Enrich
ENSG00000106992.17	AK1	9.41	2.9284	6.1692	Enrich
ENSG00000136826.14	KLF4	5.6369	6.7	6.16845	Enrich
ENSG00000133216.16	EPHB2	5.12571	7.21101	6.16836	Enrich
ENSG00000147679.11	UTP23	8.16667	4.16958	6.16812	Enrich
ENSG00000186448.14	ZNF197	3.54491	8.79	6.16746	Enrich
ENSG00000065526.10	SPEN	6.88438	5.44681	6.16559	Enrich
ENSG00000253797.2	UTP14C	8.44604	3.88489	6.16547	Enrich
ENSG00000179403.11	VWA1	4.57	7.76	6.165	Enrich
ENSG00000103671.9	TRIP4	5.09882	7.2268	6.16281	Enrich
ENSG00000063180.8	CA11	10.0983	2.2268	6.16254	Enrich
ENSG00000256683.6	ZNF350	2.75	9.57047	6.16023	Enrich
ENSG00000076258.9	FMO4	8.31	4.01	6.16	Enrich
ENSG00000135477.11	KRT87P	6	6.32	6.16	Enrich
ENSG00000262333.1	HNRNPA1P16	3.87	8.45	6.16	Enrich
ENSG00000040531.14	CTNS	5.4069	6.91	6.15845	Enrich
ENSG00000165733.7	BMS1	5.91749	6.39855	6.15802	Enrich
ENSG00000171421.12	MRPL36	6.61146	5.70278	6.15712	Enrich
ENSG00000139644.12	TMBIM6	6.18941	6.11924	6.15433	Enrich
ENSG00000066654.13	THUMPD1	4.2464	8.06045	6.15343	Enrich
ENSG00000130706.12	ADRM1	6.72292	5.57581	6.14936	Enrich
ENSG00000123124.13	WWP1	3.44923	8.84911	6.14917	Enrich
ENSG00000104142.10	VPS18	8.14394	4.14844	6.14619	Enrich
ENSG00000111912.19	NCOA7	10.0244	2.26493	6.14464	Enrich
ENSG00000110651.11	CD81	5.21953	7.05647	6.138	Enrich
ENSG00000198399.14	ITSN2	4.2598	8.01429	6.13704	Enrich
ENSG00000109756.8	RAPGEF2	7.16525	5.107	6.13613	Enrich
ENSG00000174915.11	PTDSS2	2.84	9.43151	6.13575	Enrich
ENSG00000198677.10	TTC37	4.00509	8.26449	6.13479	Enrich
ENSG00000204315.3	FKBPL	10.23	2.03873	6.13437	Enrich
ENSG00000036054.12	TBC1D23	7.51	4.75839	6.13419	Enrich
ENSG00000120885.20	CLU	4.5697	7.69825	6.13398	Enrich
ENSG00000103353.15	UBFD1	7.72676	4.5381	6.13243	Enrich
ENSG00000126804.13	ZBTB1	3.37209	8.89235	6.13222	Enrich
ENSG00000205937.11	RNPS1	3.4759	8.78849	6.1322	Enrich
ENSG00000167625.10	ZNF526	9.74046	2.52063	6.13055	Enrich
ENSG00000111321.10	LTBR	3.54365	8.71216	6.1279	Enrich
ENSG00000066248.14	NGEF	5.02548	7.23	6.12774	Enrich
ENSG00000158290.16	CUL4B	5.58844	6.66038	6.12441	Enrich
ENSG00000196214.10	ZNF766	2.99149	9.25	6.12074	Enrich
ENSG00000125378.15	BMP4	9	3.23963	6.11982	Enrich
ENSG00000137812.19	CASC5	7.75581	4.47604	6.11593	Enrich
ENSG00000074621.13	SLC24A1	5.66837	6.56115	6.11476	Enrich
ENSG00000184270.4	HIST2H2AB	7.69565	4.53002	6.11284	Enrich
ENSG00000144120.12	TMEM177	8.38	3.84375	6.11188	Enrich
ENSG00000167333.12	TRIM68	2.17949	10.03	6.10474	Enrich
ENSG00000123473.15	STIL	4.95105	7.25	6.10052	Enrich
ENSG00000115648.13	MLPH	6.37404	5.82651	6.10027	Enrich
ENSG00000226085.3	UQCRFS1P1	8.12	4.08	6.1	Enrich
ENSG00000177728.15	TMEM94	6.13966	6.05965	6.09966	Enrich
ENSG00000163510.13	CWC22	4.78849	7.40741	6.09795	Enrich
ENSG00000100029.17	PES1	6.63322	5.56045	6.09683	Enrich
ENSG00000101361.15	NOP56	5.38534	6.8083	6.09682	Enrich
ENSG00000260349.1	RP11-473I1.5	3.7	8.49	6.095	Enrich
ENSG00000138771.14	SHROOM3	9.76506	2.42188	6.09347	Enrich
ENSG00000130202.9	NECTIN2	5.36033	6.8254	6.09286	Enrich
ENSG00000100577.18	GSTZ1	2.87631	9.30833	6.09232	Enrich
ENSG00000144021.2	CIAO1	5.68825	6.49617	6.09221	Enrich
ENSG00000135108.14	FBXO21	3.09	9.09278	6.09139	Enrich
ENSG00000121058.4	COIL	5.5	6.67929	6.08965	Enrich
ENSG00000196305.17	IARS	3.13867	9.03776	6.08822	Enrich
ENSG00000196526.10	AFAP1	4.40426	7.76871	6.08648	Enrich
ENSG00000070961.15	ATP2B1	8.07216	4.10064	6.0864	Enrich
ENSG00000135093.12	USP30	4.47	7.7	6.085	Enrich
ENSG00000119650.12	IFT43	7.96	4.20956	6.08478	Enrich
ENSG00000115904.12	SOS1	6.09649	6.07263	6.08456	Enrich
ENSG00000107816.17	LZTS2	10.01	2.15827	6.08414	Enrich
ENSG00000130305.16	NSUN5	9.58	2.58647	6.08323	Enrich
ENSG00000070047.11	PHRF1	5.64626	6.51648	6.08137	Enrich
ENSG00000175662.17	TOM1L2	8.16157	3.99323	6.0774	Enrich
ENSG00000106344.8	RBM28	4.94734	7.20562	6.07648	Enrich
ENSG00000140259.6	MFAP1	4.31791	7.83469	6.0763	Enrich
ENSG00000055070.16	SZRD1	7.63504	4.51736	6.0762	Enrich
ENSG00000100056.11	DGCR14	3.59	8.56	6.075	Enrich
ENSG00000001629.9	ANKIB1	8.79878	3.35043	6.0746	Enrich
ENSG00000236859.6	NIFK-AS1	5.34	6.80769	6.07385	Enrich
ENSG00000005700.14	IBTK	6.15863	5.98851	6.07357	Enrich
ENSG00000159322.17	ADPGK	2.15084	9.99459	6.07272	Enrich
ENSG00000150347.14	ARID5B	2.9233	9.22124	6.07227	Enrich
ENSG00000056097.15	ZFR	4.81551	7.32769	6.0716	Enrich
ENSG00000171222.10	SCAND1	4.34211	7.79921	6.07066	Enrich
ENSG00000148300.11	REXO4	4.38537	7.75155	6.06846	Enrich
ENSG00000159335.15	PTMS	4.49167	7.64019	6.06593	Enrich
ENSG00000163930.9	BAP1	6.97	5.15839	6.0642	Enrich
ENSG00000182150.15	ERCC6L2	3.06322	9.06	6.06161	Enrich
ENSG00000132819.16	RBM38	4.98	7.14	6.06	Enrich
ENSG00000173327.7	MAP3K11	8.27586	3.84404	6.05995	Enrich
ENSG00000140992.18	PDPK1	10.0168	2.09942	6.05811	Enrich
ENSG00000160211.15	G6PD	7.27512	4.83819	6.05666	Enrich
ENSG00000275993.2	CH507-42P11.8	5.95864	6.15426	6.05645	Enrich
ENSG00000196935.8	SRGAP1	6.51081	5.60145	6.05613	Enrich
ENSG00000151503.12	NCAPD3	3.0395	9.06993	6.05472	Enrich
ENSG00000177613.8	CSTF2T	6.86059	5.24519	6.05289	Enrich
ENSG00000177542.10	SLC25A22	6.36486	5.73944	6.05215	Enrich
ENSG00000064042.17	LIMCH1	6.60851	5.49367	6.05109	Enrich
ENSG00000111144.9	LTA4H	8.96	3.14151	6.05075	Enrich
ENSG00000165661.16	QSOX2	7.34021	4.75479	6.0475	Enrich
ENSG00000170703.15	TTLL6	7.21	4.88194	6.04597	Enrich
ENSG00000115053.15	NCL	5.97975	6.11057	6.04516	Enrich
ENSG00000169905.12	TOR1AIP2	4.6085	7.476	6.04225	Enrich
ENSG00000101986.11	ABCD1	5.87	6.21	6.04	Enrich
ENSG00000110108.9	TMEM109	6.51899	5.55906	6.03902	Enrich
ENSG00000197837.3	HIST4H4	2.77394	9.29787	6.03591	Enrich
ENSG00000135048.13	TMEM2	3.67195	8.39939	6.03567	Enrich
ENSG00000060491.16	OGFR	7.54	4.53061	6.03531	Enrich
ENSG00000085978.21	ATG16L1	6.5736	5.49696	6.03528	Enrich
ENSG00000160679.12	CHTOP	7.85207	4.21142	6.03174	Enrich
ENSG00000106086.18	PLEKHA8	5.5848	6.47531	6.03005	Enrich
ENSG00000143878.9	RHOB	6.12874	5.93125	6.02999	Enrich
ENSG00000225151.10	GOLGA2P7	6.16889	5.88604	6.02746	Enrich
ENSG00000134107.4	BHLHE40	6.53216	5.51354	6.02285	Enrich
ENSG00000075275.16	CELSR1	4.81496	7.23009	6.02252	Enrich
ENSG00000175505.10	CLCF1	5.68061	6.3622	6.02141	Enrich
ENSG00000107554.16	DNMBP	6.47387	5.56579	6.01983	Enrich
ENSG00000110367.11	DDX6	5.1578	6.88045	6.01913	Enrich
ENSG00000124160.11	NCOA5	3.72	8.31343	6.01672	Enrich
ENSG00000178974.9	FBXO34	5.90431	6.12832	6.01631	Enrich
ENSG00000181915.4	ADO	6.38	5.65	6.015	Enrich
ENSG00000213337.8	ANKRD39	3.79	8.24	6.015	Enrich
ENSG00000130433.7	CACNG6	2.19776	9.83	6.01388	Enrich
ENSG00000117318.8	ID3	7.58149	4.44461	6.01305	Enrich
ENSG00000168090.9	COPS6	3.81886	8.20288	6.01087	Enrich
ENSG00000198752.10	CDC42BPB	4.61538	7.40191	6.00865	Enrich
ENSG00000020129.15	NCDN	4.60694	7.41	6.00847	Enrich
ENSG00000108219.14	TSPAN14	5.75749	6.25858	6.00803	Enrich
ENSG00000185627.17	PSMD13	2.37576	9.63683	6.00629	Enrich
ENSG00000152439.12	ZNF773	2.14	9.87	6.005	Enrich
ENSG00000156787.16	TBC1D31	2.15909	9.85034	6.00472	Enrich
ENSG00000172340.14	SUCLG2	5.82298	6.18289	6.00294	Enrich
ENSG00000018236.14	CNTN1	6.28077	5.71856	5.99967	Enrich
ENSG00000204308.7	RNF5	2.04583	9.94688	5.99635	Enrich
ENSG00000117500.12	TMED5	8.19556	3.79487	5.99521	Enrich
ENSG00000130816.14	DNMT1	6.98699	4.99799	5.99249	Enrich
ENSG00000197045.12	GMFB	7.18398	4.8007	5.99234	Enrich
ENSG00000185551.13	NR2F2	4.73846	7.24609	5.99228	Enrich
ENSG00000131747.14	TOP2A	5.2801	6.70016	5.99013	Enrich
ENSG00000198492.15	YTHDF2	5.90608	6.07317	5.98962	Enrich
ENSG00000173141.4	MRPL57	9.59494	2.37882	5.98688	Enrich
ENSG00000277791.4	PSMB3	6.6144	5.35766	5.98603	Enrich
ENSG00000141378.14	PTRH2	4.6809	7.29047	5.98568	Enrich
ENSG00000064726.9	BTBD1	9.09394	2.8691	5.98152	Enrich
ENSG00000002822.15	MAD1L1	3.5755	8.38667	5.98109	Enrich
ENSG00000183340.6	JRKL	7.63448	4.32584	5.98016	Enrich
ENSG00000171223.5	JUNB	6.9896	4.96908	5.97934	Enrich
ENSG00000100266.18	PACSIN2	6.75212	5.20488	5.9785	Enrich
ENSG00000135631.16	RAB11FIP5	5.74	6.21	5.975	Enrich
ENSG00000117984.13	CTSD	5.81628	6.12806	5.97217	Enrich
ENSG00000120254.15	MTHFD1L	4.47319	7.47083	5.97201	Enrich
ENSG00000091527.15	CDV3	7.73783	4.20528	5.97156	Enrich
ENSG00000213551.4	DNAJC9	8.42935	3.51111	5.97023	Enrich
ENSG00000248643.5	RBM14-RBM4	5.11	6.82915	5.96957	Enrich
ENSG00000119729.11	RHOQ	9.19631	2.74238	5.96934	Enrich
ENSG00000189369.8	GSPT2	7.72603	4.20548	5.96575	Enrich
ENSG00000011007.12	TCEB3	9.45342	2.47799	5.9657	Enrich
ENSG00000066044.14	ELAVL1	3.61667	8.31322	5.96494	Enrich
ENSG00000100568.10	VTI1B	4.53286	7.39553	5.9642	Enrich
ENSG00000015568.12	RGPD5	4.99401	6.93304	5.96352	Enrich
ENSG00000173171.14	MTX1	3.65306	8.27	5.96153	Enrich
ENSG00000137502.9	RAB30	8.3719	3.5508	5.96135	Enrich
ENSG00000196470.11	SIAH1	6.45062	5.47059	5.9606	Enrich
ENSG00000165322.17	ARHGAP12	8.45559	3.46371	5.95965	Enrich
ENSG00000160685.13	ZBTB7B	9.11176	2.80516	5.95846	Enrich
ENSG00000249709.7	ZNF564	3.85315	8.06	5.95657	Enrich
ENSG00000143322.19	ABL2	5.73399	6.17722	5.9556	Enrich
ENSG00000183354.11	KIAA2026	8.96124	2.94286	5.95205	Enrich
ENSG00000197324.8	LRP10	8.51121	3.39149	5.95135	Enrich
ENSG00000164053.18	ATRIP	3.55921	8.34	5.94961	Enrich
ENSG00000119596.17	YLPM1	4.40413	7.4879	5.94602	Enrich
ENSG00000082641.15	NFE2L1	5.54161	6.34962	5.94562	Enrich
ENSG00000205476.8	CCDC85C	5.15948	6.73171	5.9456	Enrich
ENSG00000173320.10	STOX2	8.75	3.14	5.945	Enrich
ENSG00000166455.13	C16orf46	6.54	5.35	5.945	Enrich
ENSG00000257767.2	RP11-162P23.2	4.32	7.57	5.945	Enrich
[truncated: 56,038 more rows]

## Sheet: m6A-RIP-overlap
m6A-seq							RIP-seq
Peak.id	Gene	Strand	Location	Ensembl gene id	RNA type		A549_1 enrichment score	A549_2 enrichment score	Mean enrichment score	Type
chr19:40422574-40425927	SERTAD1	-	intron	ENSG00000197019.4	mRNA		4.60123	8.55844	6.57983	Enrich
chr8:94519334-94526380	KIAA1429	-	intron	ENSG00000164944.11	mRNA		6.20361	9.63966	7.92164	Enrich
chr11:770792-771190	PDDC1	-	intron	ENSG00000177225.16	mRNA		2.25478	0.491639	1.37321	Non
chr9:134815592-134819038	COL5A1	+	intron	ENSG00000130635.15	mRNA		3.27356	2.73427	3.00391	Enrich
chr15:41749783-41750632	MGA	+	CDS	ENSG00000174197.16	mRNA		13.7423	3.92653	8.83443	Enrich
chr12:8044845-8048268	FOXJ2	+	intron	ENSG00000065970.8	mRNA		3.77703	2.63717	3.2071	Enrich
chr2:231808308-231808657	COPS7B	+	3UTR	ENSG00000144524.17	mRNA		5.48	4.11	4.795	Enrich
chr19:1877989-1878239	ABHD17A	-	intron	ENSG00000129968.15	mRNA		3.9	2.19	3.045	Enrich
chr6:30740726-30741212	FLOT1	-	intron	ENSG00000137312.14	mRNA		2.16382	12.0023	7.08307	Enrich
chr18:74149006-74155240	TIMM21	+	intron	ENSG00000075336.11	mRNA		1.17602	0.918961	1.04749	Non
chr14:39292691-39294032	CTAGE5	+	CDS	ENSG00000150527.16	mRNA		4.63386	3.61341	4.12364	Enrich
chr22:41216197-41217277	L3MBTL2	+	intron	ENSG00000100395.14	mRNA		1.93	1.46768	1.69884	Non
chr14:74763615-74778548	YLPM1	+	intron	ENSG00000119596.17	mRNA		4.40413	7.4879	5.94602	Enrich
chr22:41584350-41584451	PMM1	-	intron	ENSG00000100417.11	mRNA		6.59698	7.49515	7.04606	Enrich
chr13:114281682-114282110	UPF3A	+	intron	ENSG00000169062.14	mRNA		5.64506	4.86569	5.25538	Enrich
chr2:200572321-200572521	SGO2	+	CDS	ENSG00000163535.17	mRNA		5.89922	7.94702	6.92312	Enrich
chr2:219538995-219540574	CHPF	-	CDS	ENSG00000123989.13	mRNA		13.22	1.7027	7.46135	Non
chr1:113913287-113913587	DCLRE1B	+	3UTR	ENSG00000118655.4	mRNA		2.64	3.21642	2.92821	Enrich
chr4:13601036-13601187	BOD1L1	-	CDS	ENSG00000038219.12	mRNA		5.3209	7.26523	6.29306	Enrich
chr9:128149496-128150470	LCN2	+	intron	ENSG00000148346.11	mRNA		6.43	4.06	5.245	Enrich
chr20:4175078-4176110	SMOX	+	intron	ENSG00000088826.17	mRNA		3.2852	5.73555	4.51038	Enrich
chr20:297756-300025	ZCCHC3	+	3UTR	ENSG00000247315.3	mRNA		2.69939	6.62	4.65969	Enrich
chr14:70730266-70732889	MAP3K9	-	intron	ENSG00000006432.15	mRNA		3.22	6.02362	4.62181	Enrich
chr2:38880669-38882580	MORN2	+	intron	ENSG00000188010.12	mRNA		1.04684	3.29869	2.17276	Non
chr1:9680861-9687506	PIK3CD	+	intron	ENSG00000171608.15	mRNA		1.62	1.27273	1.44636	Non
chr11:66342174-66344670	BRMS1	-	intron	ENSG00000174744.13	mRNA		5.70815	3.5524	4.63028	Enrich
chr5:44809023-44809846	MRPS30	+	CDS	ENSG00000112996.10	mRNA		1.70792	3.02486	2.36639	Non
chr7:75073417-75073817	RCC1L	-	CDS	ENSG00000274523.4	mRNA		8.12987	3.08513	5.6075	Enrich
chr19:38831122-38831660	ECH1	-	CDS	ENSG00000104823.8	mRNA		3.99775	3.53315	3.76545	Enrich
chr15:79845072-79924211	ST20-MTHFS	-	intron	ENSG00000259332.3	mRNA		6.33	7.49612	6.91306	Enrich
chr1:248917380-248917529	PGBD2	+	CDS	ENSG00000185220.11	mRNA		2.07	1.94686	2.00843	Non
chr9:134052418-134053762	BRD3	-	intron	ENSG00000169925.16	mRNA		13.4703	15.1597	14.315	Enrich
chr12:132772808-132774598	GOLGA3	-	intron	ENSG00000090615.13	mRNA		4.77686	4.87931	4.82808	Enrich
chr7:131510878-131511277	PODXL	-	CDS	ENSG00000128567.16	mRNA		5.27731	4.48684	4.88208	Enrich
chr16:399721-404984	DECR2	+	intron	ENSG00000242612.6	mRNA		1	1	1	Non
chr7:134449088-134449237	AKR1B1	-	intron	ENSG00000085662.13	mRNA		6.05558	3.62501	4.84029	Enrich
chr22:28107400-28107651	TTC28	-	CDS	ENSG00000100154.14	mRNA		1.55	2.58	2.065	Non
chr19:7898737-7899303	LRRC8E	+	CDS	ENSG00000171017.10	mRNA		1.63704	3.09	2.36352	Non
chr2:61187810-61188979	AHSA2	+	3UTR	ENSG00000173209.22	mRNA		3.94389	2.75851	3.3512	Enrich
chr1:180190562-180197608	QSOX1	+	intron	ENSG00000116260.16	mRNA		7.83821	2.60845	5.22333	Enrich
chr19:1555518-1556218	MEX3D	-	CDS	ENSG00000181588.16	mRNA		1.78	1.93	1.855	Non
chrX:101411999-101412750	HNRNPH2	+	CDS	ENSG00000126945.8	mRNA		6.50323	8.17318	7.33821	Enrich
chr11:72292920-72295638	CLPB	-	intron	ENSG00000162129.12	mRNA		2.65793	2.16946	2.41369	Enrich
chr1:11023036-11024118	RP4-635E18.9	+	intron	ENSG00000277726.4	mRNA		1	1	1	Non
chr1:164849039-164849890	PBX1	+	3UTR	ENSG00000185630.18	mRNA		3.18251	3.63281	3.40766	Enrich
chr5:150557162-150557363	NDST1	+	3UTR	ENSG00000070614.14	mRNA		4.6022	1.45386	3.02803	Non
chr3:49962629-49962779	RBM6	+	intron	ENSG00000004534.14	mRNA		6.04507	2.84912	4.4471	Enrich
chr11:72018246-72020362	NUMA1	-	intron	ENSG00000137497.17	mRNA		5.76923	7.14173	6.45548	Enrich
chr10:114162710-114163211	CCDC186	-	CDS	ENSG00000165813.17	mRNA		3.25895	4.34921	3.80408	Enrich
chr19:14491711-14496149	GIPC1	-	intron	ENSG00000123159.15	mRNA		1.85528	4.87796	3.36662	Non
chr6:36209912-36210496	BRPF3	+	intron	ENSG00000096070.19	mRNA		0.811443	1.84314	1.32729	Non
chrX:71294280-71294430	NONO	+	CDS	ENSG00000147140.15	mRNA		3.84764	6.37959	5.11361	Enrich
chr3:123914889-123930841	CCDC14	-	intron	ENSG00000175455.14	mRNA		1.8579	5.6337	3.7458	Non
chr19:44106557-44107107	ZNF224	+	CDS	ENSG00000267680.5	mRNA		2.08	6.95276	4.51638	Enrich
chr7:129167803-129168154	TSPAN33	+	3UTR	ENSG00000158457.5	mRNA		1.33149	2.73529	2.03339	Non
chr20:1454272-1455764	NSFL1C	-	3UTR	ENSG00000088833.17	mRNA		4.06015	2.09959	3.07987	Enrich
chr6:108663511-108663711	FOXO3	+	CDS	ENSG00000118689.14	mRNA		2.17219	3.28	2.72609	Enrich
chr21:14378404-14383095	HSPA13	-	intron	ENSG00000155304.5	mRNA		3.64165	2.75215	3.1969	Enrich
chr7:27828822-27829022	TAX1BP1	+	intron	ENSG00000106052.13	mRNA		4.27198	3.05178	3.66188	Enrich
chr17:75757469-75757669	GALK1	-	intron	ENSG00000108479.11	mRNA		2.16379	1.13235	1.64807	Non
chr17:28404709-28405059	SLC46A1	-	CDS	ENSG00000076351.12	mRNA		12.92	3.25581	8.08791	Enrich
chr20:41421032-41421483	CHD6	-	CDS	ENSG00000124177.14	mRNA		15.0456	2.96851	9.00707	Enrich
chr12:57784107-57793008	TSFM	+	intron	ENSG00000123297.17	mRNA		2.62618	4.52818	3.57718	Enrich
chr19:44176936-44177435	ZNF226	+	3UTR	ENSG00000167380.16	mRNA		5.86717	4.62883	5.248	Enrich
chr17:82294461-82294611	RP13-516M14.1	+	exon	ENSG00000260563.3	Long non-coding RNA		0.448431	3.27476	1.8616	Non
chr14:102139965-102167436	WDR20	+	intron	ENSG00000140153.17	mRNA		7.78667	5.72083	6.75375	Enrich
chr7:193416-195677	FAM20C	+	intron	ENSG00000177706.8	mRNA		2.05	5.19	3.62	Enrich
chr14:64932645-64932795	CHURC1-FNTB	+	intron	ENSG00000125954.12	mRNA		3.95	1	2.475	Non
chr14:20476594-20477044	PNP	+	3UTR	ENSG00000198805.11	mRNA		3.59858	5.5677	4.58314	Enrich
chr19:12807822-12813588	RNASEH2A	+	intron	ENSG00000104889.4	mRNA		2.15537	2.9	2.52768	Enrich
chr15:40035934-40036757	SRP14	-	CDS	ENSG00000140319.10	mRNA		1.01312	0.594883	0.804003	Non
chr15:39801020-39801468	AC023908.1	-	CDS	ENSG00000283382.1	mRNA		1	1	1	Non
chr3:112570662-112581114	SLC35A5	+	intron	ENSG00000138459.8	mRNA		2.03906	2.62005	2.32956	Enrich
chr2:158673900-158676938	PKP4	+	intron	ENSG00000144283.21	mRNA		14.1958	6.55188	10.3738	Enrich
chr19:40749509-40750466	C19orf54	-	intron	ENSG00000188493.14	mRNA		3.84404	2.24242	3.04323	Enrich
chr12:57002714-57003113	ZBTB39	-	CDS	ENSG00000166860.2	mRNA		7.47	2.28358	4.87679	Enrich
chr1:1013539-1014491	ISG15	+	CDS	ENSG00000187608.8	mRNA		14.22	1	7.61	Non
chr16:30570088-30570782	ZNF688	-	CDS	ENSG00000229809.8	mRNA		1	5.81818	3.40909	Non
chr1:35419558-35420359	ZMYM4	+	3UTR	ENSG00000146463.11	mRNA		6.17751	1.29823	3.73787	Non
chr3:184193428-184194012	ABCF3	+	3UTR	ENSG00000161204.11	mRNA		5.29	3.67151	4.48076	Enrich
chr1:155947349-155951247	ARHGEF2	-	intron	ENSG00000116584.17	mRNA		1.05342	4.1779	2.61566	Non
chr7:27107667-27115385	HOXA3	-	intron	ENSG00000105997.22	mRNA		5.02	0.586338	2.80317	Non
chr9:133056078-133058503	GTF3C5	+	intron	ENSG00000148308.17	mRNA		7.17964	2.14043	4.66003	Enrich
chr3:125233340-125234211	ZNF148	-	CDS	ENSG00000163848.19	mRNA		4.42857	4.68033	4.55445	Enrich
chr17:1704480-1704780	TLCD2	-	3UTR	ENSG00000185561.9	mRNA		2.59006	2.62434	2.6072	Enrich
chrX:10449206-10454910	MID1	-	intron	ENSG00000101871.14	mRNA		5.15682	9.76987	7.46334	Enrich
chr7:2234380-2238077	MRM2	-	intron	ENSG00000122687.17	mRNA		4.86334	5.70025	5.28179	Enrich
chr6:28122335-28122729	ZSCAN16-AS1	-	exon	ENSG00000269293.2	Long non-coding RNA		1	1	1	Non
chr1:84498421-84503760	GNG5	-	intron	ENSG00000174021.10	mRNA		2.06528	1.22985	1.64756	Non
chr9:128258098-128258795	GOLGA2	-	intron	ENSG00000167110.16	mRNA		14.9502	2.61117	8.78068	Enrich
chr8:39104497-39104846	ADAM9	+	3UTR	ENSG00000168615.11	mRNA		5.75623	5.92957	5.8429	Enrich
chr1:26284942-26285042	UBXN11	-	intron	ENSG00000158062.20	mRNA		0.337838	1.62577	0.981802	Non
chr3:51391816-51394413	RBM15B	+	CDS	ENSG00000259956.1	mRNA		4.91613	5.19824	5.05718	Enrich
chrX:130411413-130412846	RBMX2	+	intron	ENSG00000134597.14	mRNA		6.76471	4.23425	5.49948	Enrich
chr4:56491438-56502081	SRP72	+	intron	ENSG00000174780.15	mRNA		3.08211	4.09336	3.58774	Enrich
chr19:5678469-5678840	RPL36	+	intron	ENSG00000130255.12	mRNA		4.12089	3.86794	3.99441	Enrich
chr17:42956304-42970312	PTGES3L-AARSD1	-	intron	ENSG00000108825.17	mRNA		1	1	1	Non
chr1:50968866-50969412	CDKN2C	+	5UTR	ENSG00000123080.10	mRNA		2.61168	4.8	3.70584	Enrich
chr21:37511969-37512917	DYRK1A	+	CDS	ENSG00000157540.19	mRNA		6.80565	3.39385	5.09975	Enrich
chr2:108767940-108768090	RANBP2	+	CDS	ENSG00000153201.15	mRNA		12.4678	10.1513	11.3096	Enrich
chr17:44189107-44189751	TMUB2	+	CDS	ENSG00000168591.15	mRNA		5.26596	4.02899	4.64747	Enrich
chr19:17516222-17516463	PGLS	+	intron	ENSG00000130313.6	mRNA		1	0.265252	0.632626	Non
chr17:28396757-28397008	SARM1	+	3UTR	ENSG00000004139.13	mRNA		0.972222	1.50459	1.2384	Non
chr1:156947908-156948423	ARHGEF11	-	intron	ENSG00000132694.18	mRNA		3.4127	1.49032	2.45151	Non
chr9:128256126-128256326	GOLGA2	-	3UTR	ENSG00000167110.16	mRNA		14.9502	2.61117	8.78068	Enrich
chr1:201890463-201892107	SHISA4	+	intron	ENSG00000198892.6	mRNA		5.91273	2.08861	4.00067	Enrich
chr16:89228741-89228941	ZNF778	+	3UTR	ENSG00000170100.13	mRNA		48.9613	2.04	25.5006	Enrich
chr12:53543260-53625979	RP11-793H13.10	-	intron	ENSG00000267281.2	mRNA		1	1	1	Non
chr7:27128805-27129455	HOXA4	-	3UTR	ENSG00000197576.13	mRNA		1	3.39	2.195	Non
chr19:535887-536406	CDC34	+	intron	ENSG00000099804.8	mRNA		4.12	14.5236	9.32179	Enrich
chr20:44489307-44490407	TTPAL	+	3UTR	ENSG00000124120.10	mRNA		3.78855	3.55629	3.67242	Enrich
chr1:171782011-171784476	METTL13	+	intron	ENSG00000010165.19	mRNA		4.42958	6.1	5.26479	Enrich
chr17:46764447-46770018	WNT3	-	intron	ENSG00000108379.9	mRNA		1.65	2.86466	2.25733	Non
chr19:40205169-40206210	MAP3K10	+	intron	ENSG00000130758.7	mRNA		9.96	2.46009	6.21004	Enrich
chr7:130129532-130130841	KLHDC10	+	intron	ENSG00000128607.13	mRNA		3.57246	1.04829	2.31038	Non
chr21:43986185-43986336	AGPAT3	+	3UTR	ENSG00000160216.18	mRNA		3.36779	0.811847	2.08982	Non
chr11:61828003-61837883	FADS2	+	intron	ENSG00000134824.13	mRNA		10.4682	7.7522	9.11018	Enrich
chr18:57600705-57600955	NARS	-	3UTR	ENSG00000134440.11	mRNA		11.5583	5.38818	8.47324	Enrich
chr19:2341835-2342901	SPPL2B	+	3UTR	ENSG00000005206.16	mRNA		2.83	3.63203	3.23102	Enrich
chr5:141970769-141974935	RNF14	+	intron	ENSG00000013561.17	mRNA		1.90629	2.35849	2.13239	Non
chr5:129107042-129113233	ISOC1	+	intron	ENSG00000066583.11	mRNA		1.42437	1.4875	1.45593	Non
chr11:65916905-65918970	C11orf68	-	CDS	ENSG00000175573.6	mRNA		2.23583	2.21154	2.22368	Enrich
chr9:33290560-33301317	NFX1	+	intron	ENSG00000086102.18	mRNA		6.64251	4.77465	5.70858	Enrich
chr8:27658583-27659331	SCARA3	+	CDS	ENSG00000168077.13	mRNA		6.45588	18.6565	12.5562	Enrich
chr17:28614788-28615089	KIAA0100	-	3UTR	ENSG00000007202.14	mRNA		2.46308	4.97613	3.7196	Enrich
chr12:1592971-1594066	FBXL14	-	CDS	ENSG00000171823.6	mRNA		1	1	1	Non
chr1:46033828-46034362	MAST2	+	CDS	ENSG00000086015.20	mRNA		7.51	2.21164	4.86082	Enrich
chr2:97084245-97085864	FAHD2B	-	intron	ENSG00000144199.11	mRNA		3.61905	3.89286	3.75595	Enrich
chr11:67254288-67256041	KDM2A	+	3UTR	ENSG00000173120.14	mRNA		7.35135	7.32958	7.34046	Enrich
chr3:10023626-10026316	CIDECP	-	intron	ENSG00000186162.10	Others		1.34985	0.206186	0.778015	Non
chr2:148470116-148470366	MBD5	+	CDS	ENSG00000204406.12	mRNA		0.941961	8.18487	4.56342	Non
chr8:22069425-22073750	DMTN	+	intron	ENSG00000158856.17	mRNA		3.91353	1.56681	2.74017	Non
chr5:55424951-55425923	PLPP1	-	intron	ENSG00000067113.16	mRNA		0.681431	7.71	4.19572	Non
chr17:3664696-3669668	TAX1BP3	-	intron	ENSG00000213977.7	mRNA		2.23625	6.59389	4.41507	Enrich
chr15:64675789-64682779	ZNF609	+	intron	ENSG00000180357.9	mRNA		4.52267	7.01562	5.76915	Enrich
chr9:6014329-6015426	RANBP6	-	CDS	ENSG00000137040.9	mRNA		5.99308	6.7788	6.38594	Enrich
chr2:174337509-174338050	SP9	+	3UTR	ENSG00000217236.1	mRNA		1.88	1	1.44	Non
chr1:207048576-207049722	YOD1	-	CDS	ENSG00000180667.10	mRNA		5.71429	4.82587	5.27008	Enrich
chr17:44749110-44750665	DBF4B	+	3UTR	ENSG00000161692.17	mRNA		2.46781	3.09697	2.78239	Enrich
chr17:38322535-38323121	MRPL45	+	3UTR	ENSG00000278845.4	mRNA		2.33742	0.816733	1.57708	Non
chr7:76064394-76064957	MDH2	+	intron	ENSG00000146701.11	mRNA		3.55224	3.11563	3.33394	Enrich
chr19:9160444-9160743	ZNF317	+	3UTR	ENSG00000130803.14	mRNA		1.95775	4.39919	3.17847	Non
chr20:2652894-2653113	NOP56	+	intron	ENSG00000101361.15	mRNA		5.38534	6.8083	6.09682	Enrich
chr12:20916062-20916612	SLCO1B3	+	3UTR	ENSG00000111700.12	mRNA		1.81633	1.42432	1.62033	Non
chr10:69172613-69172861	VPS26A	+	3UTR	ENSG00000122958.14	mRNA		1.13884	3.02408	2.08146	Non
chr1:85581997-85582195	CYR61	+	CDS	ENSG00000142871.16	mRNA		3.46528	3.85581	3.66054	Enrich
chr12:57624925-57625473	SLC26A10	+	intron	ENSG00000135502.17	mRNA		3.36	0.31746	1.83873	Non
chrX:19914206-19914976	CXorf23	-	3UTR	ENSG00000173681.16	mRNA		2.67626	3.74405	3.21015	Enrich
chr15:43804738-43810017	MFAP1	-	intron	ENSG00000140259.6	mRNA		4.31791	7.83469	6.0763	Enrich
chr8:143811170-143811320	SCRIB	-	CDS	ENSG00000180900.17	mRNA		0.637857	9.33152	4.98469	Non
chr9:98220893-98229015	TBC1D2	-	intron	ENSG00000095383.19	mRNA		4.60123	1.07143	2.83633	Non
chr22:37181165-37181366	C1QTNF6	-	intron	ENSG00000133466.13	mRNA		1	1.65	1.325	Non
chr16:72097721-72098684	DHX38	+	intron	ENSG00000140829.11	mRNA		3.7806	4.26399	4.0223	Enrich
chr12:89522756-89525962	POC1B-GALNT4	-	CDS	ENSG00000259075.6	mRNA		1.82	2.98	2.4	Non
chr16:67724655-67725302	RANBP10	-	3UTR	ENSG00000141084.10	mRNA		2.44715	2.33333	2.39024	Enrich
chr15:74852121-74852272	SCAMP2	-	intron	ENSG00000140497.16	mRNA		21.38	18.7671	20.0736	Enrich
chr7:37949012-37950707	SFRP4	-	intron	ENSG00000106483.11	mRNA		1	0.571429	0.785714	Non
chr16:72086021-72089048	TXNL4B	-	intron	ENSG00000140830.8	mRNA		4.6817	2.3544	3.51805	Enrich
chr6:89637020-89638280	LYRM2	-	intron	ENSG00000083099.10	mRNA		1.02415	2.05769	1.54092	Non
chr8:47736957-47737701	CEBPD	-	CDS	ENSG00000221869.4	mRNA		5.17391	3.13659	4.15525	Enrich
chr15:82986255-82989980	FAM103A1	+	intron	ENSG00000169612.3	mRNA		1.99442	1.13922	1.56682	Non
chr12:89590646-89591196	ATP2B1	-	3UTR	ENSG00000070961.15	mRNA		8.07216	4.10064	6.0864	Enrich
chr10:104254940-104255063	GSTO1	+	intron	ENSG00000148834.12	mRNA		4.0598	2.56281	3.31131	Enrich
chr16:29911853-29919622	KCTD13	-	intron	ENSG00000174943.9	mRNA		6.14535	3.43	4.78767	Enrich
chr7:76504367-76505995	DTX2	+	intron	ENSG00000091073.19	mRNA		3.74643	2.93588	3.34115	Enrich
chr8:144792138-144792338	RPL8	-	intron	ENSG00000161016.16	mRNA		3.26465	2.39891	2.83178	Enrich
chr13:21146847-21147736	SAP18	+	3UTR	ENSG00000150459.12	mRNA		3.47584	0.733492	2.10467	Non
chr1:9268495-9270888	H6PD	+	3UTR	ENSG00000049239.12	mRNA		6.04054	6.55224	6.29639	Enrich
chr5:78485314-78485614	LHFPL2	-	3UTR	ENSG00000145685.13	mRNA		6.30719	19.9932	13.1502	Enrich
chr17:47100066-47100273	RP11-156P1.3	-	intron	ENSG00000262879.5	Long non-coding RNA		14.38	7.28	10.83	Enrich
chr15:30930556-30942209	FAN1	+	intron	ENSG00000198690.9	mRNA		2.35814	4.8306	3.59437	Enrich
chr16:75539526-75541498	RP11-77K12.7	-	intron	ENSG00000260092.1	mRNA		1	1	1	Non
chr14:24140950-24141538	EMC9	-	CDS	ENSG00000100908.13	mRNA		2.10235	5.64932	3.87584	Enrich
chr1:218302373-218302624	RRP15	+	CDS	ENSG00000067533.5	mRNA		2.27281	2.47474	2.37378	Enrich
chr16:89701506-89701606	SPATA2L	-	5UTR	ENSG00000158792.15	mRNA		5.83	9	7.415	Enrich
chr5:44814978-44815275	MRPS30	+	CDS	ENSG00000112996.10	mRNA		1.70792	3.02486	2.36639	Non
chr14:75152107-75176034	TMED10	-	intron	ENSG00000170348.8	mRNA		4.33367	1.12408	2.72887	Non
chr17:63832180-63832579	SMARCD2	-	3UTR	ENSG00000108604.15	mRNA		9.67308	2.20305	5.93806	Enrich
chr6:30562114-30563524	PRR3	+	3UTR	ENSG00000204576.11	mRNA		1.90798	1.79739	1.85268	Non
chr14:39326866-39327017	CTAGE5	+	CDS	ENSG00000150527.16	mRNA		4.63386	3.61341	4.12364	Enrich
chr11:32957973-32966436	QSER1	+	intron	ENSG00000060749.14	mRNA		7.58268	30.3172	18.95	Enrich
chr6:26172160-26172556	HIST1H2BE	+	5UTR	ENSG00000274290.2	mRNA		1.18061	1.77472	1.47766	Non
chr15:72219002-72221224	PKM	-	intron	ENSG00000067225.17	mRNA		4.8017	4.26795	4.53482	Enrich
chr1:151161888-151165850	LYSMD1	-	intron	ENSG00000163155.11	mRNA		1.25658	2.1623	1.70944	Non
chr10:124681677-124682025	RP11-12J10.3	-	3UTR	ENSG00000258539.1	mRNA		1	1	1	Non
chr5:115620463-115625711	TMED7	-	intron	ENSG00000134970.13	mRNA		4.44444	1.54307	2.99376	Non
chrX:77508418-77521026	ATRX	-	intron	ENSG00000085224.21	mRNA		15.0974	16.214	15.6557	Enrich
chr8:144473452-144474052	FOXH1	-	3UTR	ENSG00000160973.7	mRNA		1	0.689655	0.844828	Non
chr2:233475618-233477112	USP40	-	3UTR	ENSG00000085982.13	mRNA		2.41231	1.29025	1.85128	Non
chr9:97854192-97854391	FOXE1	+	CDS	ENSG00000178919.8	mRNA		2.39306	2.46154	2.4273	Enrich
chr5:127524605-127524855	PRRC1	+	CDS	ENSG00000164244.20	mRNA		4.14879	2.9486	3.54869	Enrich
chr12:113428025-113435371	SDSL	+	intron	ENSG00000139410.14	mRNA		7.35533	6.86702	7.11118	Enrich
chr8:30384578-30385255	RBPMS	+	5UTR	ENSG00000157110.15	mRNA		2.77877	1.18354	1.98116	Non
chr3:160226081-160226336	C3orf80	+	CDS	ENSG00000180044.4	mRNA		1.95	0.675676	1.31284	Non
chr22:22303272-22307255	BMS1P20	+	intron	ENSG00000236850.4	Others		1	1	1	Non
chr17:48622795-48625909	HOXB9	-	intron	ENSG00000170689.9	mRNA		5.86	3.09854	4.47927	Enrich
chr19:55485995-55486192	NAT14	+	intron	ENSG00000090971.4	mRNA		1.34899	1.77706	1.56303	Non
chr8:143295782-143296575	ZNF696	+	CDS	ENSG00000185730.7	mRNA		1.79	3.74	2.765	Non
chr7:66905349-66905599	RP11-458F8.4	+	exon	ENSG00000273142.1	Long non-coding RNA		1.18978	3.19	2.18989	Non
chr4:154569777-154570692	FGB	+	intron	ENSG00000171564.11	mRNA		2.78264	3.78193	3.28228	Enrich
chr5:180849808-180850458	ZFP62	-	CDS	ENSG00000196670.13	mRNA		2.10386	14.8766	8.49024	Enrich
chr19:2071087-2071988	MOB3A	-	3UTR	ENSG00000172081.13	mRNA		8.82	2.02273	5.42136	Enrich
chr11:65120976-65121177	FAU	-	3UTR	ENSG00000149806.10	mRNA		3.31723	5.77089	4.54406	Enrich
chr3:128065175-128068740	SEC61A1	+	CDS	ENSG00000058262.9	mRNA		8.93042	4.63374	6.78208	Enrich
chr20:62306720-62309059	ADRM1	+	intron	ENSG00000130706.12	mRNA		6.72292	5.57581	6.14936	Enrich
chr16:72796016-72796266	ZFHX3	-	CDS	ENSG00000140836.14	mRNA		2.63319	4.68208	3.65763	Enrich
chr1:246860967-246861217	AHCTF1	-	CDS	ENSG00000153207.14	mRNA		6.48854	16.6519	11.5702	Enrich
chr6:33776882-33777214	LEMD2	-	CDS	ENSG00000161904.11	mRNA		2.59156	1.4974	2.04448	Non
chr17:36952996-36953195	AATF	+	intron	ENSG00000275700.4	mRNA		3.09906	4.663	3.88103	Enrich
chr2:112738842-112742433	CKAP2L	-	intron	ENSG00000169607.12	mRNA		6.32627	10.4286	8.37742	Enrich
chr12:53443473-53443973	PRR13	+	CDS	ENSG00000205352.10	mRNA		1.08317	3.70729	2.39523	Non
chrX:55000456-55002343	APEX2	+	intron	ENSG00000169188.4	mRNA		2.17266	4.5	3.33633	Enrich
chr14:103557040-103557339	BAG5	-	3UTR	ENSG00000166170.9	mRNA		5.12292	4.02916	4.57604	Enrich
chr7:42917454-42923351	PSMA2	-	3UTR	ENSG00000106588.10	mRNA		2.85686	1.81524	2.33605	Non
chr17:75778529-75779279	H3F3B	-	CDS	ENSG00000132475.9	mRNA		3.78936	2.80527	3.29731	Enrich
chr16:30947735-30953249	ORAI3	+	intron	ENSG00000175938.6	mRNA		1	1	1	Non
chr1:150960588-150963035	SETDB1	+	intron	ENSG00000143379.12	mRNA		12.0033	11.641	11.8222	Enrich
chr11:8911238-8912520	AKIP1	+	intron	ENSG00000166452.11	mRNA		1.72602	4.2708	2.99841	Non
chr6:31539263-31541995	ATP6V1G2-DDX39B	-	intron	ENSG00000254870.5	mRNA		24.78	4.38828	14.5841	Enrich
chr12:313151-318312	KDM5A	-	intron	ENSG00000073614.12	mRNA		13.8144	10.9702	12.3923	Enrich
chr20:4699280-4699821	PRNP	+	CDS	ENSG00000171867.16	mRNA		4.03	2.26907	3.14954	Enrich
chr19:41316446-41320562	TGFB1	-	intron	ENSG00000105329.9	mRNA		4.30488	4.7172	4.51104	Enrich
chr1:204221186-204222777	PLEKHA6	-	3UTR	ENSG00000143850.13	mRNA		1.86713	2.01653	1.94183	Non
chr9:40992348-40992499	FRG1HP	+	exon	ENSG00000276291.5	Others		3.92	1	2.46	Non
chr5:5464046-5465044	ICE1	+	CDS	ENSG00000164151.11	mRNA		7.50769	2.17448	4.84109	Enrich
chr18:80034592-80051316	RBFA	+	intron	ENSG00000101546.12	mRNA		2.28231	6.6147	4.4485	Enrich
chr3:48460298-48463841	ATRIP	+	intron	ENSG00000282827.1	mRNA		1	1	1	Non
chr11:10306359-10307051	ADM	+	3UTR	ENSG00000148926.9	mRNA		7.66462	5.51364	6.58913	Enrich
chr12:124911703-124912004	UBC	-	CDS	ENSG00000150991.14	mRNA		3.34911	2.721	3.03506	Enrich
chr12:57105474-57105575	STAT6	-	3UTR	ENSG00000166888.10	mRNA		4.50469	10.3105	7.40758	Enrich
chr9:124857928-124861090	RPL35	-	intron	ENSG00000136942.14	mRNA		2.51447	2.05649	2.28548	Enrich
chr22:17613252-17628719	ATP6V1E1	-	intron	ENSG00000131100.12	mRNA		1.14057	1.54056	1.34056	Non
chr8:11844716-11845066	CTSB	-	3UTR	ENSG00000164733.20	mRNA		5.38738	4.27239	4.82989	Enrich
chr17:75501652-75502437	CASKIN2	-	CDS	ENSG00000177303.9	mRNA		4.01724	9.27559	6.64642	Enrich
chr17:15628009-15628160	TRIM16	-	intron	ENSG00000221926.11	mRNA		13.0529	5.13351	9.09323	Enrich
chrX:81298252-81298400	SH3BGRL	+	3UTR	ENSG00000131171.12	mRNA		0.174216	0.143266	0.158741	Non
chr6:7579799-7583320	DSP	+	CDS	ENSG00000096696.13	mRNA		6.9527	8.43784	7.69527	Enrich
chr2:174571759-174574790	WIPF1	-	intron	ENSG00000115935.17	mRNA		3.91193	3.2	3.55597	Enrich
chr14:64945912-64946560	CHURC1-FNTB	+	intron	ENSG00000125954.12	mRNA		3.95	1	2.475	Non
chr1:28473792-28474042	PHACTR4	+	CDS	ENSG00000204138.12	mRNA		6.09483	2.97209	4.53346	Enrich
chr6:30489813-30490062	HLA-E	+	CDS	ENSG00000204592.8	mRNA		4.59497	8.54148	6.56823	Enrich
chr20:10055619-10055818	ANKEF1	+	3UTR	ENSG00000132623.15	mRNA		4.15	5.31963	4.73482	Enrich
chr11:64878244-64878592	EHD1	-	CDS	ENSG00000110047.17	mRNA		4.13242	4.05042	4.09142	Enrich
chr11:1995955-1996398	H19	-	exon	ENSG00000130600.16	Long non-coding RNA		1	1.48936	1.24468	Non
chr1:89843685-89934185	LRRC8D	+	intron	ENSG00000171492.14	mRNA		3.48183	3.81413	3.64798	Enrich
chr13:27435478-27441092	MTIF3	-	intron	ENSG00000122033.14	mRNA		1.219	1.31114	1.26507	Non
chr5:76734293-76734790	F2R	+	3UTR	ENSG00000181104.6	mRNA		2.30303	4.60156	3.4523	Enrich
chr9:110169426-110169728	PALM2-AKAP2	+	3UTR	ENSG00000157654.17	mRNA		1	1	1	Non
chr19:5708349-5708549	LONP1	-	intron	ENSG00000196365.11	mRNA		9.87963	9.09341	9.48652	Enrich
chr17:60043243-60044038	HEATR6	-	CDS	ENSG00000068097.14	mRNA		1.79333	3.00997	2.40165	Non
chr5:141318934-141320771	TAF7	-	CDS	ENSG00000178913.7	mRNA		9.62748	10.6171	10.1223	Enrich
chr20:2116744-2144852	STK35	+	intron	ENSG00000125834.12	mRNA		1.85714	3.05143	2.45429	Non
chr11:67048966-67049915	SYT12	+	3UTR	ENSG00000173227.13	mRNA		1.15748	2.22	1.68874	Non
chr6:31969859-31970306	DXO	-	intron	ENSG00000204348.9	mRNA		11.23	0.680672	5.95534	Non
chr1:151569795-151579685	TUFT1	+	intron	ENSG00000143367.15	mRNA		8.08092	2.26772	5.17432	Enrich
chr10:6580917-6583901	PRKCQ-AS1	+	intron	ENSG00000237943.6	Long non-coding RNA		0.26178	0.304878	0.283329	Non
chr5:181256021-181256324	TRIM52	-	3UTR	ENSG00000183718.5	mRNA		13.9683	1.40417	7.68621	Non
chr8:22108236-22109224	NUDT18	-	intron	ENSG00000275074.1	mRNA		2.34	0.331126	1.33556	Non
chr6:33457390-33457499	SYNGAP1	+	3UTR	ENSG00000197283.13	mRNA		1.56	1.47	1.515	Non
chr14:45242130-45247291	MIS18BP1	-	intron	ENSG00000129534.13	mRNA		11.3651	4.34694	7.85601	Enrich
chr12:54283852-54284392	HNRNPA1	+	intron	ENSG00000135486.17	mRNA		3.47942	3.78613	3.63278	Enrich
chr17:73201111-73201807	COG1	+	CDS	ENSG00000166685.11	mRNA		7.29	0.55773	3.92386	Non
chr19:3538310-3538858	MFSD12	-	3UTR	ENSG00000161091.12	mRNA		11.1017	4.86897	7.98533	Enrich
chr1:154978800-154979199	CKS1B	+	3UTR	ENSG00000173207.12	mRNA		2.63165	2.89921	2.76543	Enrich
chr9:132892443-132892842	TSC1	-	3UTR	ENSG00000165699.13	mRNA		4.06977	1.84	2.95488	Non
chr5:181234214-181235261	TRIM41	+	intron	ENSG00000146063.18	mRNA		4.33837	5.20089	4.76963	Enrich
chr17:67024951-67030814	CACNG4	+	intron	ENSG00000075461.5	mRNA		1	1.56	1.28	Non
chr7:11051774-11061379	PHF14	+	intron	ENSG00000106443.15	mRNA		4.0051	3.55172	3.77841	Enrich
chr3:124969050-124969899	HEG1	-	3UTR	ENSG00000173706.12	mRNA		2.9596	7.20149	5.08054	Enrich
chr6:157943830-157944329	SNX9	+	3UTR	ENSG00000130340.15	mRNA		2.8805	2.4532	2.66685	Enrich
chr17:19381018-19382368	MAPK7	+	intron	ENSG00000166484.19	mRNA		1.78632	11.12	6.45316	Non
chr7:73736143-73736906	ABHD11	-	3UTR	ENSG00000106077.18	mRNA		1	0.664407	0.832203	Non
chr17:7564683-7565026	SENP3	+	CDS	ENSG00000161956.12	mRNA		2.02907	5.45378	3.74143	Enrich
chr11:7651729-7653756	PPFIBP2	+	intron	ENSG00000166387.11	mRNA		7.78923	6.7413	7.26527	Enrich
chr19:58469780-58471214	ZNF324	+	intron	ENSG00000083812.11	mRNA		3.6696	2.39655	3.03308	Enrich
chr14:50665096-50668281	SAV1	-	intron	ENSG00000151748.14	mRNA		5.40602	7.27326	6.33964	Enrich
chr16:88862388-88862636	TRAPPC2L	+	3UTR	ENSG00000167515.10	mRNA		1.64309	2.75	2.19654	Non
chrX:130065071-130065816	ELF4	-	3UTR	ENSG00000102034.16	mRNA		2.8731	14.391	8.63206	Enrich
chr2:73926922-73938985	DGUOK	+	intron	ENSG00000114956.19	mRNA		4.5493	2.98249	3.76589	Enrich
chr17:5486411-5487020	MIS12	+	intron	ENSG00000167842.15	mRNA		3.65057	7.09398	5.37228	Enrich
chr5:71458752-71464095	BDP1	+	intron	ENSG00000145734.18	mRNA		7.78591	8.98377	8.38484	Enrich
chr4:163494738-163512510	TMA16	+	intron	ENSG00000198498.9	mRNA		1.13656	1.98431	1.56044	Non
chr8:70661874-70669125	LACTB2	-	intron	ENSG00000147592.8	mRNA		0.939587	1.04819	0.99389	Non
chr5:160077833-160080664	PWWP2A	-	intron	ENSG00000170234.12	mRNA		1.68571	16.5312	9.10848	Non
chr1:78013081-78016023	DNAJB4	+	intron	ENSG00000162616.8	mRNA		2.66834	6.13061	4.39947	Enrich
chr11:94180104-94181280	PANX1	+	intron	ENSG00000110218.8	mRNA		2.59585	8.62	5.60793	Enrich
chr1:16455888-16460028	NECAP2	+	intron	ENSG00000157191.19	mRNA		6.5	4.35802	5.42901	Enrich
chr2:223957503-223959985	MRPL44	+	intron	ENSG00000135900.3	mRNA		1.8589	2.09132	1.97511	Non
chr14:77027610-77028402	IRF2BPL	-	5UTR	ENSG00000119669.4	mRNA		6.68	5.7451	6.21255	Enrich
chr8:95154095-95154942	PLEKHF2	+	CDS	ENSG00000175895.3	mRNA		4.42361	3.56497	3.99429	Enrich
chr3:124796452-124796703	ITGB5	-	CDS	ENSG00000082781.11	mRNA		3.94675	4.36217	4.15446	Enrich
chr6:34883037-34887941	TAF11	-	intron	ENSG00000064995.16	mRNA		4.43636	2.11111	3.27374	Enrich
chr3:51993648-51994407	RPL29	-	CDS	ENSG00000162244.10	mRNA		0.921238	2.35561	1.63843	Non
chr17:45218709-45219156	CTD-2020K17.1	-	intron	ENSG00000267121.5	Long non-coding RNA		2.02	1	1.51	Non
chr12:54000251-54000499	HOXC9	+	CDS	ENSG00000180806.4	mRNA		0.47893	1.7008	1.08987	Non
chr17:41688934-41689232	EIF1	+	intron	ENSG00000173812.10	mRNA		2.96994	3.46523	3.21758	Enrich
chr20:3471089-3471239	ATRN	+	CDS	ENSG00000088812.17	mRNA		7.42347	6.34764	6.88555	Enrich
chr8:102809672-102809971	KB-1732A1.1	+	exon	ENSG00000253669.3	Long non-coding RNA		1.8	2.39	2.095	Non
chr5:98774178-98780099	RGMB	+	intron	ENSG00000174136.11	mRNA		5.95	3.92	4.935	Enrich
chr1:154959163-154959810	PYGO2	-	CDS	ENSG00000163348.3	mRNA		3.5596	15.92	9.7398	Enrich
chr20:35772073-35774981	PHF20	+	intron	ENSG00000025293.16	mRNA		6.67197	2.73142	4.7017	Enrich
chr4:75644227-75648707	G3BP2	-	intron	ENSG00000138757.14	mRNA		3.9732	3.34066	3.65693	Enrich
chr5:16463594-16465742	ZNF622	-	intron	ENSG00000173545.4	mRNA		3.83055	5.39621	4.61338	Enrich
chr20:37397736-37400196	SRC	+	intron	ENSG00000197122.11	mRNA		4.04891	4.03478	4.04185	Enrich
chr3:44446945-44447096	ZNF445	-	CDS	ENSG00000185219.16	mRNA		4.21849	4.83803	4.52826	Enrich
chr22:38681997-38682273	TOMM22	+	intron	ENSG00000100216.5	mRNA		1.35224	4.83439	3.09332	Non
chr20:23628103-23628503	CST3	-	3UTR	ENSG00000101439.8	mRNA		5.41908	3.58094	4.50001	Enrich
chr16:68300978-68302071	SLC7A6OS	-	intron	ENSG00000103061.12	mRNA		0.280112	0.675676	0.477894	Non
chr5:127551752-127552151	PRRC1	+	intron	ENSG00000164244.20	mRNA		4.14879	2.9486	3.54869	Enrich
chr10:100987794-100989859	C10orf2	+	CDS	ENSG00000107815.7	mRNA		7.16312	5.67407	6.4186	Enrich
chr22:40844896-40856622	ST13	-	intron	ENSG00000100380.13	mRNA		2.39463	3.43067	2.91265	Enrich
chr20:3784896-3786491	CENPB	-	CDS	ENSG00000125817.7	mRNA		8.32362	7.77323	8.04842	Enrich
chr6:165908900-165946847	LINC00473	-	intron	ENSG00000223414.2	Long non-coding RNA		1.6113	8.90336	5.25733	Non
chr5:140513396-140526971	ANKHD1	+	intron	ENSG00000131503.20	mRNA		9.33171	6.58037	7.95604	Enrich
chr17:78048881-78049330	TNRC6C	+	CDS	ENSG00000078687.17	mRNA		1.90749	13.2609	7.58418	Non
chr8:141207464-141208609	SLC45A4	-	3UTR	ENSG00000022567.9	mRNA		3.60294	1.84865	2.72579	Non
chr20:32453418-32456340	AL034550.1	-	intron	ENSG00000283233.1	mRNA		1	1	1	Non
chr8:17634202-17642946	PDGFRL	+	intron	ENSG00000104213.12	mRNA		2.04298	8.53	5.28649	Enrich
chr19:44169609-44172305	ZNF226	+	intron	ENSG00000167380.16	mRNA		5.86717	4.62883	5.248	Enrich
chr5:58969137-58969787	PDE4D	-	3UTR	ENSG00000113448.17	mRNA		6.20388	5.28419	5.74404	Enrich
chr15:43420387-43421723	TP53BP1	-	CDS	ENSG00000067369.13	mRNA		12.6	7.91964	10.2598	Enrich
chr10:38121361-38121712	ZNF37A	+	3UTR	ENSG00000075407.18	mRNA		4.66667	5.34783	5.00725	Enrich
chr3:12416763-12434006	PPARG	+	intron	ENSG00000132170.19	mRNA		4.89247	2.62	3.75624	Enrich
chr2:241728830-241728980	ING5	+	3UTR	ENSG00000168395.15	mRNA		19.922	3.1834	11.5527	Enrich
chr1:212863792-212870100	FLVCR1	+	intron	ENSG00000162769.12	mRNA		3.72079	11.3201	7.52045	Enrich
chr12:14717-15961	WASH7P	-	intron	ENSG00000226210.3	Pseudogene		3.58	1	2.29	Non
chr1:90937566-90938295	ZNF644	-	intron	ENSG00000122482.20	mRNA		2.90634	11.5247	7.2155	Enrich
chrX:51743774-51745151	GSPT2	+	CDS	ENSG00000189369.8	mRNA		7.72603	4.20548	5.96575	Enrich
chr11:1200487-1201138	MUC5AC	+	3UTR	ENSG00000215182.8	mRNA		4.59649	6.10556	5.35102	Enrich
chr11:6681918-6682315	MRPL17	-	3UTR	ENSG00000158042.8	mRNA		2.95536	2.92329	2.93932	Enrich
chr2:231708564-231709892	PTMA	+	intron	ENSG00000187514.15	mRNA		1.96503	2.24568	2.10535	Non
chr20:52084190-52084840	ZFP64	-	intron	ENSG00000020256.19	mRNA		10.1	4.97	7.535	Enrich
chr16:30532358-30532638	AC002310.11	-	3UTR	ENSG00000261459.1	mRNA		1	1	1	Non
chr1:119182964-119183313	RP11-418J17.1	+	exon	ENSG00000231365.5	Long non-coding RNA		1.7994	5.25816	3.52878	Non
chr7:21511131-21511232	SP4	+	CDS	ENSG00000105866.13	mRNA		10.0437	2.464	6.25387	Enrich
chr14:60975144-60980859	TRMT5	-	intron	ENSG00000126814.6	mRNA		2.06557	3.04167	2.55362	Enrich
chr2:179945123-179950614	CWC22	-	intron	ENSG00000163510.13	mRNA		4.78849	7.40741	6.09795	Enrich
chr16:47082190-47082440	NETO2	-	3UTR	ENSG00000171208.9	mRNA		4.36609	2.29452	3.3303	Enrich
chr2:55585132-55598634	PPP4R3B	-	intron	ENSG00000275052.4	mRNA		5.1938	2.68497	3.93938	Enrich
chr4:102885315-102887374	CISD2	+	intron	ENSG00000145354.9	mRNA		2.55906	1.87284	2.21595	Non
chr17:42125024-42128559	CTD-2132N18.3	-	intron	ENSG00000267261.5	mRNA		50.88	1.34176	26.1109	Non
chr12:111783291-111790479	ALDH2	+	intron	ENSG00000111275.12	mRNA		2.69318	2.85679	2.77499	Enrich
chr6:127266905-127280338	RNF146	+	intron	ENSG00000118518.15	mRNA		8.31	8.67	8.49	Enrich
chr2:10057478-10057928	CYS1	-	3UTR	ENSG00000205795.4	mRNA		1	1	1	Non
chr19:51099095-51104167	CTU1	-	intron	ENSG00000142544.6	mRNA		4.3	1.95	3.125	Non
chr19:42387064-42387440	CNFN	-	intron	ENSG00000105427.9	mRNA		0.106044	13.89	6.99802	Non
chr10:28523798-28525983	WAC-AS1	-	intron	ENSG00000254635.5	Long non-coding RNA		2.54275	5.19463	3.86869	Enrich
chr3:51981000-51981149	ABHD14B	-	intron	ENSG00000114779.19	mRNA		1.33696	2.25	1.79348	Non
chr5:98901037-98903881	CHD1	-	intron	ENSG00000153922.10	mRNA		2.41406	3.92785	3.17096	Enrich
chr11:73977030-73978101	UCP2	-	intron	ENSG00000175567.8	mRNA		0.58163	3.02437	1.803	Non
chr9:101409117-101409566	ZNF189	+	CDS	ENSG00000136870.10	mRNA		3.88496	2.30714	3.09605	Enrich
chr1:151403920-151404120	POGZ	-	3UTR	ENSG00000143442.21	mRNA		2.54509	4.70642	3.62576	Enrich
chr9:123380848-123381098	DENND1A	-	3UTR	ENSG00000119522.16	mRNA		1.28653	2.83	2.05826	Non
chrX:135032414-135033497	FAM127A	+	3UTR	ENSG00000134590.13	mRNA		5.51053	3.76629	4.63841	Enrich
chr10:122993944-122994643	IKZF5	-	CDS	ENSG00000095574.11	mRNA		3.00787	0.238095	1.62298	Non
chr14:103535334-103535980	TRMT61A	+	3UTR	ENSG00000166166.12	mRNA		3.02759	3.15827	3.09293	Enrich
chr7:99419070-99424802	PTCD1	-	intron	ENSG00000106246.17	mRNA		1.65	2.66	2.155	Non
chr22:45178317-45180235	NUP50	+	intron	ENSG00000093000.18	mRNA		9.47889	16.6991	13.089	Enrich
chr14:44928954-44929154	KLHL28	-	CDS	ENSG00000179454.13	mRNA		2.84694	2.84848	2.84771	Enrich
chr19:39825399-39826191	DYRK1B	-	CDS	ENSG00000105204.13	mRNA		5.95	9.32	7.635	Enrich
chr14:73719366-73721561	ELMSAN1	-	intron	ENSG00000156030.13	mRNA		6.48667	3.19903	4.84285	Enrich
chr1:34981922-34992315	RP11-244H3.4	-	intron	ENSG00000271741.1	mRNA		1.36879	1	1.1844	Non
chr6:31534572-31535318	ATP6V1G2-DDX39B	-	intron	ENSG00000254870.5	mRNA		24.78	4.38828	14.5841	Enrich
chr5:160421870-160422227	PTTG1	+	5UTR	ENSG00000164611.12	mRNA		6.54575	1.60025	4.073	Non
chr19:2427311-2427598	TIMM13	-	CDS	ENSG00000099800.7	mRNA		2.43446	4.34091	3.38769	Enrich
chr9:107488424-107489586	KLF4	-	CDS	ENSG00000136826.14	mRNA		5.6369	6.7	6.16845	Enrich
chr11:110237579-110237729	RDX	-	intron	ENSG00000137710.14	mRNA		9.24807	6.83357	8.04082	Enrich
chr17:29073570-29074123	TIAF1	-	3UTR	ENSG00000221995.5	mRNA		1	1	1	Non
chr11:19880059-19933202	NAV2	+	intron	ENSG00000166833.19	mRNA		2.29067	5.3617	3.82619	Enrich
chr8:38995653-38996468	TM2D2	-	intron	ENSG00000169490.16	mRNA		4.61795	8.2331	6.42552	Enrich
chr4:3512307-3515973	LRPAP1	-	intron	ENSG00000163956.10	mRNA		4.08282	1.36337	2.7231	Non
chr14:104803461-104803762	ZBTB42	+	3UTR	ENSG00000179627.9	mRNA		1	1	1	Non
chr17:16348873-16349588	CENPV	-	3UTR	ENSG00000166582.9	mRNA		6.89328	6.74419	6.81873	Enrich
chr4:3766743-3766898	ADRA2C	+	CDS	ENSG00000184160.7	mRNA		3.15	1	2.075	Non
chr19:1610385-1610685	TCF3	-	3UTR	ENSG00000071564.14	mRNA		9.2	4.45339	6.82669	Enrich
chr8:142682429-142682675	PSCA	+	3UTR	ENSG00000167653.4	mRNA		2.49402	3.27	2.88201	Enrich
chr4:38826856-38828429	TLR1	-	intron	ENSG00000174125.7	mRNA		1	1.69	1.345	Non
chrX:119589423-119589968	UBE2A	+	intron	ENSG00000077721.15	mRNA		1.05562	1.54797	1.3018	Non
chr15:77115295-77133580	PEAK1	-	intron	ENSG00000173517.10	mRNA		8.45144	12.7919	10.6217	Enrich
chr9:128431248-128434426	CERCAM	+	intron	ENSG00000167123.18	mRNA		0.229358	9.2	4.71468	Non
chr3:49044452-49086986	QRICH1	-	intron	ENSG00000198218.10	mRNA		5.67961	4.63333	5.15647	Enrich
chr16:11691354-11692103	TXNDC11	-	CDS	ENSG00000153066.12	mRNA		7.15695	4.1957	5.67633	Enrich
chr1:183545090-183547206	SMG7	+	CDS	ENSG00000116698.20	mRNA		5.86096	1.65621	3.75859	Non
chr6:159790007-159790708	MRPL18	+	intron	ENSG00000112110.9	Others		2.13498	1.52342	1.8292	Non
chr3:22382360-22382460	HMGB1P5	+	exon	ENSG00000132967.9	Pseudogene		0.952538	1.26229	1.10741	Non
chr15:44402924-44413339	CASC4	+	intron	ENSG00000166734.18	mRNA		2.37742	2.07345	2.22543	Enrich
chr11:57326756-57327005	SSRP1	-	CDS	ENSG00000149136.8	mRNA		4.47924	3.02155	3.7504	Enrich
chr7:44121836-44122137	POLD2	-	CDS	ENSG00000106628.10	mRNA		2.00275	1.475	1.73887	Non
chr19:12673281-12676178	WDR83	+	intron	ENSG00000123154.11	mRNA		1.50774	5.47	3.48887	Non
chr19:2210447-2212281	DOT1L	+	intron	ENSG00000104885.17	mRNA		5.21552	2.62617	3.92084	Enrich
chr16:4881961-4882310	UBN1	+	3UTR	ENSG00000118900.14	mRNA		10.0455	5.61364	7.82955	Enrich
chr14:24180317-24181611	IPO4	-	intron	ENSG00000196497.15	mRNA		3.3392	3.37804	3.35862	Enrich
chr17:38810508-38825281	CWC25	-	intron	ENSG00000273559.4	mRNA		7.1532	3.06744	5.11032	Enrich
chr21:37166037-37166288	TTC3	+	CDS	ENSG00000182670.13	mRNA		2.40351	11.8	7.10175	Enrich
chr4:1737323-1737842	TACC3	+	intron	ENSG00000013810.18	mRNA		6.49822	5.37193	5.93508	Enrich
chr20:3221879-3223673	ITPA	+	intron	ENSG00000125877.12	mRNA		2.24678	2.91042	2.5786	Enrich
chr19:46610148-46610347	CALM3	+	3UTR	ENSG00000160014.16	mRNA		3.1871	4.73185	3.95948	Enrich
chr20:35863083-35863334	PHF20	+	CDS	ENSG00000025293.16	mRNA		6.67197	2.73142	4.7017	Enrich
chr9:133363295-133363696	SURF4	-	3UTR	ENSG00000148248.13	mRNA		2.76923	6.32377	4.5465	Enrich
chr7:1542333-1542548	MAFK	+	3UTR	ENSG00000198517.9	mRNA		7.04194	5.33769	6.18982	Enrich
chr4:89111845-89113811	TIGD2	+	5UTR	ENSG00000180346.3	mRNA		9.29609	9.0566	9.17635	Enrich
chr22:42210431-42210732	TCF20	-	CDS	ENSG00000100207.18	mRNA		5.73333	7.52432	6.62883	Enrich
chr22:42518052-42518618	RRP7A	-	intron	ENSG00000189306.10	mRNA		6.75904	4.32927	5.54415	Enrich
chr14:103385441-103386041	MARK3	+	5UTR	ENSG00000075413.17	mRNA		1.52671	4.36725	2.94698	Non
chr19:49838616-49839430	PTOV1-AS1	-	exon	ENSG00000268006.1	Long non-coding RNA		2.75	3.05229	2.90114	Enrich
chr7:43800420-43800569	BLVRA	+	CDS	ENSG00000106605.10	mRNA		1.64771	2.53156	2.08964	Non
chr7:100071579-100072127	ZNF3	-	CDS	ENSG00000166526.16	mRNA		2.55975	2.9679	2.76382	Enrich
chr20:32195379-32195975	PLAGL2	-	3UTR	ENSG00000126003.6	mRNA		2.76923	4.33613	3.55268	Enrich
chr15:55467035-55497764	DYX1C1	-	intron	ENSG00000256061.7	mRNA		0.155279	2.7379	1.44659	Non
chr12:92798897-92801661	EEA1	-	intron	ENSG00000102189.16	mRNA		1.32386	1.20128	1.26257	Non
chr19:37635414-37643318	ZFP30	-	intron	ENSG00000120784.15	mRNA		5.97019	15.2656	10.6179	Enrich
chr10:99928217-99957040	DNMBP	-	intron	ENSG00000107554.16	mRNA		6.47387	5.56579	6.01983	Enrich
chr16:23678894-23679292	PLK1	+	CDS	ENSG00000166851.14	mRNA		5.76488	5.91667	5.84077	Enrich
chr16:58013316-58013636	USB1	+	intron	ENSG00000103005.11	mRNA		1.23645	2.3785	1.80748	Non
chr21:14964582-14966083	NRIP1	-	CDS	ENSG00000180530.10	mRNA		5.45556	15.1676	10.3116	Enrich
chr1:23309980-23310830	HNRNPR	-	3UTR	ENSG00000125944.18	mRNA		4.7169	4.60777	4.66234	Enrich
chr3:129433906-129434055	MBD4	-	CDS	ENSG00000129071.9	mRNA		4.65702	12.4397	8.54837	Enrich
chr19:6585838-6586383	CD70	-	CDS	ENSG00000125726.10	mRNA		1	0.870813	0.935407	Non
chr22:38734770-38739138	SUN2	-	intron	ENSG00000100242.15	mRNA		2.35236	6.1	4.22618	Enrich
chr9:127941078-127941479	FAM102A	-	3UTR	ENSG00000167106.11	mRNA		3.59	2.0473	2.81865	Enrich
chr5:140870027-140870327	PCDHA6	+	intron	ENSG00000081842.17	mRNA		1	1	1	Non
chr15:22556980-22559876	HERC2P2	+	intron	ENSG00000276550.4	Others		2.45	3.2	2.825	Enrich
chr1:154275204-154275875	HAX1	+	intron	ENSG00000143575.14	mRNA		2.54934	5.51087	4.03011	Enrich
chr1:90939983-90940183	ZNF644	-	intron	ENSG00000122482.20	mRNA		2.90634	11.5247	7.2155	Enrich
chr10:95613781-95616496	ALDH18A1	-	intron	ENSG00000059573.8	mRNA		2.3765	5.57297	3.97474	Enrich
chr9:137743902-137745585	EHMT1	+	intron	ENSG00000181090.18	mRNA		29.95	13.6699	21.81	Enrich
chr1:116579577-116584844	IGSF3	-	intron	ENSG00000143061.17	mRNA		2.13	6.23	4.18	Enrich
chr7:70789827-70790127	AUTS2	+	CDS	ENSG00000158321.15	mRNA		8.24	30.129	19.1845	Enrich
chr1:235328617-235329115	GGPS1	+	intron	ENSG00000152904.11	mRNA		6.29276	3.01087	4.65182	Enrich
chr4:112646916-112650537	LARP7	+	intron	ENSG00000174720.15	mRNA		2.71046	4.9214	3.81593	Enrich
chr18:49843340-49849813	MYO5B	-	intron	ENSG00000167306.19	mRNA		4.30562	2.02941	3.16752	Enrich
chr19:1088216-1088713	POLR2E	-	3UTR	ENSG00000099817.11	mRNA		1.7433	3.89573	2.81951	Non
chr1:167787890-167788140	MPZL1	+	3UTR	ENSG00000197965.11	mRNA		2.21753	8.80268	5.5101	Enrich
chr17:50360017-50360565	XYLT2	+	3UTR	ENSG00000015532.9	mRNA		0.99115	4.87629	2.93372	Non
chr12:104928006-104928505	SLC41A2	-	CDS	ENSG00000136052.9	mRNA		41.6	11.72	26.66	Enrich
chr7:90154472-90161112	STEAP1	+	intron	ENSG00000164647.8	mRNA		2.87619	2.02292	2.44955	Enrich
chr8:67149795-67157724	CSPP1	+	intron	ENSG00000104218.14	mRNA		3.33	1.52562	2.42781	Non
chr11:71929096-71962241	RNF121	+	intron	ENSG00000137522.17	mRNA		5.57734	2.38051	3.97893	Enrich
chr7:99525891-99526338	ZKSCAN5	+	CDS	ENSG00000196652.11	mRNA		3.33516	3.61111	3.47314	Enrich
chr13:21140613-21140856	SAP18	+	intron	ENSG00000150459.12	mRNA		3.47584	0.733492	2.10467	Non
chr5:179769003-179770992	MAML1	+	intron	ENSG00000161021.11	mRNA		5.33566	5.94872	5.64219	Enrich
chr2:96860410-96861156	SEMA4C	-	CDS	ENSG00000168758.10	mRNA		2.95302	3.12	3.03651	Enrich
chr8:40299234-40299433	CTA-392C11.1	-	exon	ENSG00000253802.1	Long non-coding RNA		1	1	1	Non
chr19:44819246-44821370	BCAM	+	3UTR	ENSG00000187244.10	mRNA		3.02415	2.22834	2.62624	Enrich
chr7:33014462-33015750	NT5C3A	-	intron	ENSG00000122643.18	mRNA		3.81214	0.998158	2.40515	Non
chr8:12182294-12182793	FAM86B1	-	3UTR	ENSG00000186523.14	mRNA		1	4.58	2.79	Non
chr10:114134940-114145723	CCDC186	-	intron	ENSG00000165813.17	mRNA		3.25895	4.34921	3.80408	Enrich
chr14:73718317-73719067	ELMSAN1	-	3UTR	ENSG00000156030.13	mRNA		6.48667	3.19903	4.84285	Enrich
chr13:44573211-44577519	TSC22D1	-	CDS	ENSG00000102804.14	mRNA		7.30293	9.00871	8.15582	Enrich
chr10:58277217-58282991	CISD1	+	intron	ENSG00000122873.11	mRNA		1.61036	0.809179	1.20977	Non
chr5:32125747-32126046	GOLPH3	-	3UTR	ENSG00000113384.13	mRNA		1.88482	2.41457	2.14969	Non
chr11:64911210-64912228	ATG2A	-	intron	ENSG00000110046.12	mRNA		2.32	2.61	2.465	Enrich
chr2:130346211-130346721	IMP4	+	3UTR	ENSG00000136718.9	mRNA		15.1068	2.3132	8.71	Enrich
chr7:116500817-116501117	CAV2	+	3UTR	ENSG00000105971.14	mRNA		2.55676	1.85179	2.20428	Non
chr19:45641740-45642100	EML2	-	CDS	ENSG00000125746.15	mRNA		1.29037	1.09686	1.19361	Non
chr20:3873429-3874328	MAVS	+	3UTR	ENSG00000088888.17	mRNA		2.97927	4.65116	3.81522	Enrich
chr6:52984575-52987392	GSTA4	-	intron	ENSG00000170899.10	mRNA		8.61	3.02591	5.81795	Enrich
chr2:46909069-46910871	MCFD2	-	intron	ENSG00000180398.11	mRNA		2.2921	7.75758	5.02484	Enrich
chr1:113642040-113642290	MAGI3	+	CDS	ENSG00000081026.18	mRNA		3.03361	1.56923	2.30142	Non
chr19:15649274-15658278	CYP4F3	+	intron	ENSG00000186529.14	mRNA		2.3629	4.97	3.66645	Enrich
chr5:134893545-134896110	TXNDC15	+	intron	ENSG00000113621.14	mRNA		6.2331	4.22965	5.23138	Enrich
chr3:48440305-48440603	TMA7	+	CDS	ENSG00000232112.3	mRNA		1.31326	1.76109	1.53718	Non
chr17:35259339-35259788	SLFN5	+	CDS	ENSG00000166750.9	mRNA		7.4335	7.55957	7.49653	Enrich
chr4:73102423-73102623	ANKRD17	-	CDS	ENSG00000132466.17	mRNA		9.86239	4.43049	7.14644	Enrich
chr5:150047712-150052496	HMGXB3	+	intron	ENSG00000113716.12	mRNA		11.728	2.31	7.019	Enrich
chr11:62740085-62740185	TTC9C	+	3UTR	ENSG00000162222.13	mRNA		0.133511	6.2	3.16676	Non
chr14:24138076-24138324	PSME1	+	CDS	ENSG00000092010.14	mRNA		3.27089	4.50935	3.89012	Enrich
chr12:108522978-108523961	FICD	+	intron	ENSG00000198855.6	mRNA		2.3	2.69	2.495	Enrich
chr12:120496125-120496323	DYNLL1	+	intron	ENSG00000088986.10	mRNA		4.04333	3.69411	3.86872	Enrich
chr3:49510812-49531883	DAG1	+	intron	ENSG00000173402.11	mRNA		1.58758	6.5529	4.07024	Non
chr15:89201235-89201671	ABHD2	+	3UTR	ENSG00000140526.17	mRNA		3.52397	5.91346	4.71872	Enrich
chr16:69328610-69332861	COG8	-	intron	ENSG00000213380.14	mRNA		0.389105	2	1.19455	Non
chr2:28799216-28810858	SPDYA	+	intron	ENSG00000163806.15	Others		1.20082	4.47	2.83541	Non
chr19:49118891-49119090	C19orf73	-	CDS	ENSG00000221916.3	mRNA		13.33	1.60714	7.46857	Non
chr14:105492617-105494238	C14orf80	+	intron	ENSG00000185347.17	mRNA		4.11787	16.36	10.2389	Enrich
chr12:6945086-6946003	C12orf57	+	intron	ENSG00000111678.10	mRNA		3.7859	1.97779	2.88185	Non
chr15:70668209-70671084	UACA	-	intron	ENSG00000137831.14	mRNA		12.3393	7.1626	9.75094	Enrich
chr5:140245136-140281015	PFDN1	-	intron	ENSG00000113068.9	mRNA		1.83554	1.91631	1.87593	Non
chr12:98613503-98624403	IKBIP	-	intron	ENSG00000166130.14	mRNA		2.61385	1.72845	2.17115	Non
chr3:25428318-25458339	RARB	+	intron	ENSG00000077092.18	mRNA		2.23404	2.78322	2.50863	Enrich
chr3:9947435-9954740	PRRT3	-	intron	ENSG00000163704.11	mRNA		2.65	1	1.825	Non
chr14:64541193-64541941	HSPA2	+	CDS	ENSG00000126803.9	mRNA		2.33562	6.41176	4.37369	Enrich
chr12:20621308-20635043	PDE3A	+	intron	ENSG00000172572.6	mRNA		3.10662	2.06857	2.58759	Enrich
chr9:40992697-41008996	FRG1HP	+	intron	ENSG00000276291.5	Others		3.92	1	2.46	Non
chr2:170993459-170993908	TLK1	-	3UTR	ENSG00000198586.13	mRNA		2.51243	2.11624	2.31433	Enrich
chr11:832942-834593	CD151	+	intron	ENSG00000177697.17	mRNA		10.9103	4.55531	7.73283	Enrich
chr8:124451216-124451564	TRMT12	+	intron	ENSG00000183665.5	mRNA		6.27599	7.00977	6.64288	Enrich
chr20:47627160-47627694	NCOA3	+	intron	ENSG00000124151.18	mRNA		2.26224	5.70874	3.98549	Enrich
chr19:17274156-17276537	BABAM1	+	intron	ENSG00000105393.15	mRNA		5.23616	5.01418	5.12517	Enrich
chr18:73349135-73349581	CTD-2354A18.1	+	exon	ENSG00000261780.2	Long non-coding RNA		0.282486	6.23134	3.25691	Non
chr1:180098932-180111542	CEP350	+	intron	ENSG00000135837.15	mRNA		7.35754	8.68681	8.02218	Enrich
chr8:143588895-143590145	EEF1D	-	intron	ENSG00000104529.17	mRNA		2.87052	4.98051	3.92551	Enrich
chr5:32126145-32135578	GOLPH3	-	intron	ENSG00000113384.13	mRNA		1.88482	2.41457	2.14969	Non
chr2:174387744-174395665	CIR1	-	intron	ENSG00000138433.15	mRNA		4.26404	1.91785	3.09094	Non
chr2:65104773-65130106	RAB1A	-	intron	ENSG00000138069.16	mRNA		2.15947	3.30329	2.73138	Enrich
chr2:10913279-10914225	KCNF1	+	CDS	ENSG00000162975.4	mRNA		1	1	1	Non
chr8:142703497-142703628	LY6K	+	3UTR	ENSG00000160886.13	mRNA		5.21	1	3.105	Non
chr2:96366002-96373348	NCAPH	+	intron	ENSG00000121152.9	mRNA		4.05	1.79054	2.92027	Non
chrX:150767230-150767579	CD99L2	-	3UTR	ENSG00000102181.20	mRNA		4.49869	12.0637	8.28122	Enrich
chrX:47228602-47229051	CDK16	+	3UTR	ENSG00000102225.15	mRNA		4.25487	4.38084	4.31785	Enrich
chr20:3121421-3123346	UBOX5	-	CDS	ENSG00000185019.16	mRNA		1.48	1.1371	1.30855	Non
chr5:175442954-175443714	DRD1	-	5UTR	ENSG00000184845.3	mRNA		1.53	2.83	2.18	Non
chr19:39420774-39421744	PLEKHG2	+	intron	ENSG00000090924.14	mRNA		10.4266	2.6122	6.51941	Enrich
chr6:32189736-32190036	PBX2	-	CDS	ENSG00000204304.11	mRNA		5.89944	2.31467	4.10705	Enrich
chr5:181259529-181259704	TRIM52	-	intron	ENSG00000183718.5	mRNA		13.9683	1.40417	7.68621	Non
chr17:2701496-2702015	CLUH	-	intron	ENSG00000132361.16	mRNA		0.766628	7.22293	3.99478	Non
chr1:151342533-151343732	RFX5	-	CDS	ENSG00000143390.17	mRNA		2.81763	1.78091	2.29927	Non
chr1:153658753-153658953	SNAPIN	+	CDS	ENSG00000143553.10	mRNA		2.2674	0.790541	1.52897	Non
chr1:15941968-15942496	ZBTB17	-	CDS	ENSG00000116809.11	mRNA		4.76075	5.84731	5.30403	Enrich
chr6:41600194-41600593	FOXP4	+	3UTR	ENSG00000137166.14	mRNA		0.937853	6.15	3.54393	Non
chr6:31268945-31269454	HLA-C	-	intron	ENSG00000204525.15	mRNA		1	7.59	4.295	Non
chr1:235152738-235161251	RBM34	-	intron	ENSG00000188739.14	mRNA		0.966193	1.40258	1.18439	Non
chr11:65535300-65535500	SCYL1	+	intron	ENSG00000142186.16	mRNA		6.96725	6.37209	6.66967	Enrich
chr14:68787709-68788106	ZFP36L1	-	3UTR	ENSG00000185650.9	mRNA		3.74324	3.34968	3.54646	Enrich
chr5:157791823-157791923	CLINT1	-	CDS	ENSG00000113282.13	mRNA		2.13958	3.86499	3.00229	Enrich
chr11:9724767-9724968	SWAP70	+	CDS	ENSG00000133789.14	mRNA		4.81319	8.34582	6.5795	Enrich
chr17:35016544-35036362	RFFL	-	CDS	ENSG00000092871.16	mRNA		6.35115	0.645631	3.49839	Non
chr20:62943043-62945345	GID8	+	intron	ENSG00000101193.7	mRNA		2.19872	4.5404	3.36956	Enrich
chr11:47752956-47765287	FNBP4	-	intron	ENSG00000109920.12	mRNA		3.59509	3.3041	3.4496	Enrich
chr1:153981862-153982354	RAB13	-	CDS	ENSG00000143545.8	mRNA		2.89669	2.78787	2.84228	Enrich
chr1:153636756-153636907	CHTOP	+	intron	ENSG00000160679.12	mRNA		7.85207	4.21142	6.03174	Enrich
chr2:201700803-201701053	ALS2	-	3UTR	ENSG00000003393.14	mRNA		6.96496	10.6204	8.79269	Enrich
chr7:16801724-16803166	AGR2	-	intron	ENSG00000106541.11	mRNA		1.40465	1.08816	1.24641	Non
chr8:143835532-143835832	NRBP2	-	CDS	ENSG00000185189.16	mRNA		1	4.34722	2.67361	Non
chr17:28360803-28381297	VTN	-	intron	ENSG00000109072.13	mRNA		1	8.24	4.62	Non
chr1:224183274-224183728	DEGS1	+	intron	ENSG00000143753.12	mRNA		4.22012	11.8194	8.01974	Enrich
chr7:967134-967934	COX19	-	3UTR	ENSG00000240230.5	mRNA		1.17949	3.18046	2.17997	Non
chr1:16129588-16132164	EPHA2	-	intron	ENSG00000142627.12	mRNA		8.01382	8.46272	8.23827	Enrich
chr20:2657892-2658093	NOP56	+	CDS	ENSG00000101361.15	mRNA		5.38534	6.8083	6.09682	Enrich
chr19:1009697-1010991	TMEM259	-	3UTR	ENSG00000182087.12	mRNA		1.43678	6.71098	4.07388	Non
chr7:152182000-152182979	KMT2C	-	3UTR	ENSG00000055609.17	mRNA		1.58042	11.1043	6.34235	Non
chr4:87135612-87136661	AFF1	+	3UTR	ENSG00000172493.20	mRNA		0.561918	5.13919	2.85055	Non
chr16:89716508-89719047	VPS9D1	-	intron	ENSG00000075399.13	mRNA		1.7619	1	1.38095	Non
chr11:67441121-67441619	CORO1B	-	CDS	ENSG00000172725.13	mRNA		3.98256	1.62404	2.8033	Non
chr9:133357750-133361073	SURF2	+	intron	ENSG00000148291.9	mRNA		6.81541	2.92283	4.86912	Enrich
chr14:24429961-24430265	KHNYN	+	5UTR	ENSG00000100441.9	mRNA		1.82264	3.03457	2.4286	Non
chr6:75241203-75241859	COX7A2	-	intron	ENSG00000112695.11	mRNA		1.22414	1.70652	1.46533	Non
chr6:24650523-24652983	TDP2	-	intron	ENSG00000111802.13	mRNA		1.05789	1.71058	1.38423	Non
chr16:88433364-88433864	ZNF469	+	CDS	ENSG00000225614.2	mRNA		3.05505	1.56452	2.30978	Non
chr14:21103331-21103431	TMEM253	+	3UTR	ENSG00000232070.8	mRNA		1	2.77	1.885	Non
chr2:71433195-71433345	ZNF638	+	CDS	ENSG00000075292.18	mRNA		7.30671	22.1654	14.736	Enrich
chr7:73671668-73671817	VPS37D	+	3UTR	ENSG00000176428.5	mRNA		0.473934	1	0.736967	Non
chr3:10260240-10270941	RP11-438J1.1	+	intron	ENSG00000272410.5	mRNA		2.39157	1	1.69578	Non
chr9:3827812-3829312	GLIS3	-	intron	ENSG00000107249.21	mRNA		1.7377	4.72146	3.22958	Non
chr3:128081033-128081482	RUVBL1	-	intron	ENSG00000175792.11	mRNA		6.01132	6.73636	6.37384	Enrich
chr3:52487819-52489546	NISCH	+	intron	ENSG00000010322.15	mRNA		2.60667	7.91444	5.26055	Enrich
chr15:89623734-89624680	TICRR	+	CDS	ENSG00000140534.13	mRNA		6.72034	4.49242	5.60638	Enrich
chr9:97855873-97856221	FOXE1	+	3UTR	ENSG00000178919.8	mRNA		2.39306	2.46154	2.4273	Enrich
chr11:1191046-1191647	MUC5AC	+	CDS	ENSG00000215182.8	mRNA		4.59649	6.10556	5.35102	Enrich
chr1:156054801-156055523	LAMTOR2	+	intron	ENSG00000116586.11	mRNA		2.25326	4.10166	3.17746	Enrich
chr5:150375001-150375251	TCOF1	+	CDS	ENSG00000070814.17	mRNA		4.5125	3.93966	4.22608	Enrich
chr15:55408745-55418516	DYX1C1	-	intron	ENSG00000256061.7	mRNA		0.155279	2.7379	1.44659	Non
chr6:31558087-31558780	NFKBIL1	+	CDS	ENSG00000204498.10	mRNA		7.48	2.93617	5.20809	Enrich
chr5:141863447-141863646	PCDH1	-	intron	ENSG00000156453.13	mRNA		1.28289	0.5	0.891447	Non
chr1:224389484-224393901	WDR26	-	intron	ENSG00000162923.14	mRNA		3.11927	5.93067	4.52497	Enrich
chr1:37705521-37708979	CDCA8	+	intron	ENSG00000134690.10	mRNA		9.32484	6.37584	7.85034	Enrich
chr19:1277221-1279249	C19orf24	+	intron	ENSG00000228300.13	mRNA		1.45174	1.43038	1.44106	Non
chr9:130887027-130887426	ABL1	+	3UTR	ENSG00000097007.17	mRNA		6.9878	1.6451	4.31645	Non
chr2:70932947-70933396	VAX2	+	CDS	ENSG00000116035.2	mRNA		5.51	1.39151	3.45075	Non
chr9:86026245-86026943	GOLM1	-	3UTR	ENSG00000135052.16	mRNA		6.09873	9.73596	7.91734	Enrich
chr14:21073952-21075552	ARHGEF40	+	CDS	ENSG00000165801.9	mRNA		4.52893	3.55	4.03946	Enrich
chr17:67340547-67340945	PSMD12	-	3UTR	ENSG00000197170.9	mRNA		4.03037	3.38361	3.70699	Enrich
chrX:71250677-71254073	ZMYM3	-	intron	ENSG00000147130.14	mRNA		4.07	5.7395	4.90475	Enrich
chr4:6321677-6329295	PPP2R2C	-	intron	ENSG00000074211.13	mRNA		3.1	6.93	5.015	Enrich
chr1:231226807-231236770	C1orf131	-	intron	ENSG00000143633.12	mRNA		3.2892	1.49897	2.39409	Non
chr20:56517126-56524606	GCNT7	-	intron	ENSG00000124091.9	mRNA		1	1	1	Non
chr3:65356424-65360354	MAGI1	-	intron	ENSG00000151276.23	mRNA		1.34	2.01325	1.67662	Non
chr17:47120391-47122615	CDC27	-	intron	ENSG00000004897.11	mRNA		12.3477	13.3297	12.8387	Enrich
chr8:143616595-143616745	TSTA3	-	CDS	ENSG00000104522.15	mRNA		11.1632	2.60764	6.88542	Enrich
chr19:50266900-50271492	MYH14	+	intron	ENSG00000105357.15	mRNA		2.45455	2.97436	2.71445	Enrich
chr9:35690320-35690770	TPM2	-	5UTR	ENSG00000198467.13	mRNA		2.86765	3.28153	3.07459	Enrich
chr8:143598083-143598234	EEF1D	-	intron	ENSG00000104529.17	mRNA		2.87052	4.98051	3.92551	Enrich
chr6:10528588-10528937	GCNT2	+	5UTR	ENSG00000111846.15	mRNA		1.34256	4.20825	2.77541	Non
chr14:23324027-23326135	BCL2L2-PABPN1	+	intron	ENSG00000258643.5	mRNA		2.81579	1.01714	1.91647	Non
chr11:62787464-62789558	TMEM179B	+	intron	ENSG00000185475.9	mRNA		6.24	3.08	4.66	Enrich
chr1:28737016-28737215	YTHDF2	+	5UTR	ENSG00000198492.15	mRNA		5.90608	6.07317	5.98962	Enrich
chr8:124451910-124452208	TRMT12	+	intron	ENSG00000183665.5	mRNA		6.27599	7.00977	6.64288	Enrich
chr16:2002295-2002742	ZNF598	-	intron	ENSG00000167962.13	mRNA		1.45	3.84305	2.64652	Non
chr12:52045505-52053462	NR4A1	+	intron	ENSG00000123358.19	mRNA		2.6734	5.61824	4.14582	Enrich
chr12:122985022-122986069	PITPNM2	-	3UTR	ENSG00000090975.12	mRNA		1	2.63	1.815	Non
chr11:67401107-67401305	PPP1CA	-	intron	ENSG00000172531.14	mRNA		5.14706	2.77396	3.96051	Enrich
chr1:88805585-88805736	PKN2	+	CDS	ENSG00000065243.19	mRNA		1.76846	16.4764	9.12242	Non
chr14:22998544-22999998	C14orf93	-	intron	ENSG00000100802.14	mRNA		2.52901	4.43	3.47951	Enrich
chr2:201286661-201286812	CASP8	+	3UTR	ENSG00000064012.21	mRNA		10.026	15.6881	12.857	Enrich
chr15:56094620-56098228	RFX7	-	CDS	ENSG00000181827.14	mRNA		7.3875	2.64844	5.01797	Enrich
chr17:7932166-7932616	CNTROB	+	5UTR	ENSG00000170037.13	mRNA		4.85922	4.29683	4.57803	Enrich
chr7:128767645-128769402	CALU	+	intron	ENSG00000128595.16	mRNA		4.25428	7.33456	5.79442	Enrich
chr5:176905104-176905669	UIMC1	-	CDS	ENSG00000087206.16	mRNA		2.24104	20.12	11.1805	Enrich
chr4:7054615-7056359	TADA2B	+	3UTR	ENSG00000173011.11	mRNA		20.91	2.02456	11.4673	Enrich
chr3:168010175-168036993	GOLIM4	-	intron	ENSG00000173905.8	mRNA		10.1592	4.14187	7.15052	Enrich
chr3:136151917-136194473	MSL2	-	intron	ENSG00000174579.3	mRNA		3.71163	2.3326	3.02211	Enrich
chr11:102377541-102378122	BIRC2	+	intron	ENSG00000110330.8	mRNA		2.99107	6.08195	4.53651	Enrich
chr8:23190697-23191878	TNFRSF10A	-	3UTR	ENSG00000104689.9	mRNA		5.9743	22.9716	14.473	Enrich
chr9:136440644-136440844	SEC16A	-	3UTR	ENSG00000148396.18	mRNA		7.61033	2.53333	5.07183	Enrich
chr19:38081326-38087781	SIPA1L3	+	intron	ENSG00000105738.10	mRNA		56.4223	12.1574	34.2898	Enrich
chr12:57768618-57769603	METTL1	-	CDS	ENSG00000037897.16	mRNA		8.6	13.58	11.09	Enrich
chr16:87406545-87406695	ZCCHC14	-	3UTR	ENSG00000140948.11	mRNA		1.88	5.55	3.715	Non
chr10:11866601-11870842	PROSER2	+	intron	ENSG00000148426.12	mRNA		5.35	3.04	4.195	Enrich
chr15:71215317-71256682	THSD4	+	intron	ENSG00000187720.14	mRNA		5.89354	3.41575	4.65464	Enrich
chr7:45068507-45070004	CCM2	+	intron	ENSG00000136280.15	mRNA		6.51892	3.86076	5.18984	Enrich
chr2:200573217-200573566	SGO2	+	CDS	ENSG00000163535.17	mRNA		5.89922	7.94702	6.92312	Enrich
chr19:1969547-1978372	CSNK1G2	+	intron	ENSG00000133275.15	mRNA		9.74	3.5969	6.66845	Enrich
chr19:1242495-1242796	ATP5D	+	intron	ENSG00000099624.7	mRNA		4.82367	3.24697	4.03532	Enrich
chr3:78598536-78607247	ROBO1	-	intron	ENSG00000169855.19	mRNA		3.02075	3.66477	3.34276	Enrich
chr22:43132702-43133399	MCAT	-	3UTR	ENSG00000100294.12	mRNA		14.5	4.17925	9.33962	Enrich
chr5:143399703-143401306	NR3C1	-	CDS	ENSG00000113580.14	mRNA		12.5273	11.4173	11.9723	Enrich
chr12:89352324-89352486	DUSP6	-	5UTR	ENSG00000139318.7	mRNA		5.01846	4.65591	4.83719	Enrich
chr22:30584393-30584683	PES1	-	intron	ENSG00000100029.17	mRNA		6.63322	5.56045	6.09683	Enrich
chr10:30434281-30439397	MAP3K8	+	intron	ENSG00000107968.9	mRNA		8.27815	13.8864	11.0823	Enrich
chr1:25862907-25863320	PAQR7	-	CDS	ENSG00000182749.5	mRNA		1.66	2.72	2.19	Non
chr19:681717-682064	FSTL3	+	3UTR	ENSG00000070404.9	mRNA		3.61356	4.081	3.84728	Enrich
chr17:77215750-77216351	SEC14L1	+	3UTR	ENSG00000129657.14	mRNA		0.773709	20.587	10.6803	Non
chrX:55002972-55007660	APEX2	+	intron	ENSG00000169188.4	mRNA		2.17266	4.5	3.33633	Enrich
chr17:30635283-30648384	AC005562.1	+	intron	ENSG00000214719.11	Others		3.49153	3.71	3.60076	Enrich
chr8:1762087-1762332	CLN8	+	intron	ENSG00000182372.8	mRNA		3.81921	1.60407	2.71164	Non
chr3:125232093-125233142	ZNF148	-	CDS	ENSG00000163848.19	mRNA		4.42857	4.68033	4.55445	Enrich
chr6:156901452-156901603	ARID1B	+	intron	ENSG00000049618.22	mRNA		4.26271	5.28037	4.77154	Enrich
chr2:130372910-130375210	PTPN18	+	intron	ENSG00000072135.12	mRNA		3.84942	3.78723	3.81833	Enrich
chr19:10317765-10318371	CTD-2369P2.12	-	intron	ENSG00000267303.1	mRNA		6.41	7.47525	6.94262	Enrich
chr17:58089178-58089626	DYNLL2	+	3UTR	ENSG00000264364.2	mRNA		3.93462	5.40417	4.66939	Enrich
chr17:46548723-46549171	AC138645.1	-	intron	ENSG00000283191.1	mRNA		1	1	1	Non
chr17:50367906-50368353	MRPL27	-	CDS	ENSG00000108826.15	mRNA		1.21793	5.37778	3.29785	Non
chrX:23987850-23988150	KLHL15	-	CDS	ENSG00000174010.9	mRNA		3.05584	1.97619	2.51601	Non
chr3:63835369-63838182	C3orf49	+	intron	ENSG00000163632.12	mRNA		1	1	1	Non
chr17:44147922-44148908	C17orf53	+	CDS	ENSG00000125319.14	mRNA		6.28	4.07	5.175	Enrich
chr14:64943549-64943947	CHURC1-FNTB	+	intron	ENSG00000125954.12	mRNA		3.95	1	2.475	Non
chr11:14498871-14507743	RP11-140L24.4	-	intron	ENSG00000256206.2	mRNA		1	1	1	Non
chr22:28742079-28745297	HSCB	+	intron	ENSG00000100209.9	mRNA		0.213675	0.977474	0.595575	Non
chr17:38801582-38806617	CWC25	-	intron	ENSG00000273559.4	mRNA		7.1532	3.06744	5.11032	Enrich
chr9:14569-15105	WASH1	-	CDS	ENSG00000181404.15	mRNA		2.28	1	1.64	Non
chr8:56993693-56993844	IMPAD1	-	5UTR	ENSG00000104331.8	mRNA		3.69832	3.27014	3.48423	Enrich
chr12:123619459-123620544	DDX55	+	CDS	ENSG00000111364.15	mRNA		4.36232	3.54545	3.95389	Enrich
chr11:83157186-83157983	PCF11	+	CDS	ENSG00000165494.11	mRNA		9.13949	11.1951	10.1673	Enrich
chr11:65120677-65120877	FAU	-	3UTR	ENSG00000149806.10	mRNA		3.31723	5.77089	4.54406	Enrich
chr11:6482984-6483483	TIMM10B	+	3UTR	ENSG00000132286.11	mRNA		3.60194	1.5208	2.56137	Non
chr5:139680808-139683290	CXXC5	+	intron	ENSG00000171604.11	mRNA		0.675676	1.38496	1.03032	Non
chr13:45968985-46001239	ZC3H13	-	intron	ENSG00000123200.16	mRNA		12.8276	3.21657	8.02208	Enrich
chr20:20000673-20001120	RIN2	+	CDS	ENSG00000132669.12	mRNA		3.6127	4.25121	3.93195	Enrich
chr17:44673541-44674282	CCDC43	-	intron	ENSG00000180329.13	mRNA		2.29063	2.19371	2.24217	Enrich
chr16:19267085-19267585	SYT17	+	3UTR	ENSG00000103528.16	mRNA		7.77	1.68639	4.7282	Non
chr1:63323139-63323488	FOXD3	+	CDS	ENSG00000187140.5	mRNA		2.1	1	1.55	Non
chr6:30578485-30586160	ABCF1	+	intron	ENSG00000204574.12	mRNA		7.6445	6.74963	7.19706	Enrich
chr5:132762551-132763811	SEPT8	-	intron	ENSG00000164402.13	mRNA		4.16489	2.00654	3.08571	Enrich
chr11:9750594-9750744	SWAP70	+	3UTR	ENSG00000133789.14	mRNA		4.81319	8.34582	6.5795	Enrich
chr1:109094497-109094995	TMEM167B	+	3UTR	ENSG00000215717.5	mRNA		3.17094	1.65465	2.4128	Non
chr16:16364813-16365064	RP11-958N24.2	+	exon	ENSG00000227827.3	Pseudogene		2.22321	1.52381	1.87351	Non
chr10:31831793-31908560	ARHGAP12	-	intron	ENSG00000165322.17	mRNA		8.45559	3.46371	5.95965	Enrich
chr1:215567441-215573807	KCTD3	+	intron	ENSG00000136636.12	mRNA		3.94628	3.32527	3.63577	Enrich
chr20:37517479-37517928	BLCAP	-	3UTR	ENSG00000166619.12	mRNA		3.08665	2.38235	2.7345	Enrich
chr4:122876422-122892508	FGF2	+	intron	ENSG00000138685.12	mRNA		6.14065	4.14731	5.14398	Enrich
chr19:44477017-44477865	ZNF180	-	3UTR	ENSG00000167384.10	mRNA		7.69718	7.40959	7.55339	Enrich
chr19:39125819-39152219	PAK4	+	intron	ENSG00000130669.17	mRNA		5.17384	5.09091	5.13237	Enrich
chr5:150378695-150379704	TCOF1	+	intron	ENSG00000070814.17	mRNA		4.5125	3.93966	4.22608	Enrich
chr6:44258612-44259158	NFKBIE	-	3UTR	ENSG00000146232.15	mRNA		1.43235	16.97	9.20118	Non
chr6:33455472-33456841	SYNGAP1	+	3UTR	ENSG00000197283.13	mRNA		1.56	1.47	1.515	Non
chr16:30969612-30979967	SETD1A	+	intron	ENSG00000099381.16	mRNA		4.03	3.79688	3.91344	Enrich
chr12:107318512-107319111	BTBD11	+	5UTR	ENSG00000151136.14	mRNA		4.38462	3.08682	3.73572	Enrich
chr19:3762711-3767560	MRPL54	+	intron	ENSG00000183617.4	mRNA		11.83	6.69505	9.26253	Enrich
chr19:58561980-58562580	MZF1	-	CDS	ENSG00000099326.8	mRNA		1.86452	1.88525	1.87488	Non
chr2:231056913-231061272	PSMD1	+	intron	ENSG00000173692.12	mRNA		3.81354	5.46607	4.63981	Enrich
chr12:20862839-20875420	SLCO1B3	+	intron	ENSG00000111700.12	mRNA		1.81633	1.42432	1.62033	Non
chr1:77933341-77941749	NEXN	+	intron	ENSG00000162614.18	mRNA		4.85264	20.57	12.7113	Enrich
chr16:30084752-30085228	PPP4C	+	3UTR	ENSG00000149923.13	mRNA		5.56316	2.74804	4.1556	Enrich
chr12:47780217-47780467	SLC48A1	+	3UTR	ENSG00000211584.13	mRNA		1.15126	1.68662	1.41894	Non
chr21:43694042-43695135	RRP1B	+	3UTR	ENSG00000160208.12	mRNA		4.36481	3.24645	3.80563	Enrich
chr2:87455466-87470017	LINC00152	+	intron	ENSG00000222041.10	Long non-coding RNA		4.53838	1.15521	2.84679	Non
chr16:719255-719655	METRN	+	3UTR	ENSG00000103260.8	mRNA		1.47273	20.85	11.1614	Non
chr10:68959858-68963420	DDX21	+	intron	ENSG00000165732.12	mRNA		5.29995	4.78343	5.04169	Enrich
chr6:152971165-152971315	FBXO5	-	CDS	ENSG00000112029.9	mRNA		6.79221	5.67584	6.23402	Enrich
chr2:149570031-149572305	MMADHC	-	CDS	ENSG00000168288.12	mRNA		2.29548	0.862217	1.57885	Non
chr1:236484081-236484566	EDARADD	+	3UTR	ENSG00000186197.13	mRNA		0.54945	0.714286	0.631868	Non
chr1:147611750-147612993	BCL9	+	intron	ENSG00000116128.10	mRNA		1.69101	3.32479	2.5079	Non
chr7:130018334-130018681	ZC3HC1	-	3UTR	ENSG00000091732.15	mRNA		8.28	4.07602	6.17801	Enrich
chr22:35781636-35836379	RBFOX2	-	intron	ENSG00000100320.22	mRNA		2.59251	4.40109	3.4968	Enrich
chr1:150220440-150234658	ANP32E	-	intron	ENSG00000143401.14	mRNA		2.57892	2.45752	2.51822	Enrich
chr16:72950589-72950939	ZFHX3	-	CDS	ENSG00000140836.14	mRNA		2.63319	4.68208	3.65763	Enrich
chr6:30727907-30730083	FLOT1	-	intron	ENSG00000137312.14	mRNA		2.16382	12.0023	7.08307	Enrich
chr20:44531884-44564256	PKIG	+	intron	ENSG00000168734.13	mRNA		4.51009	3.7696	4.13984	Enrich
chr17:68134642-68134941	RP11-147L13.13	+	exon	ENSG00000277476.1	Long non-coding RNA		1	1	1	Non
chr10:101588353-101609003	DPCD	+	intron	ENSG00000166171.12	mRNA		7.67	15.7396	11.7048	Enrich
chr14:32090580-32091630	ARHGAP5	+	intron	ENSG00000100852.12	mRNA		7.33053	15.5944	11.4625	Enrich
chr3:186147685-186148185	DGKG	-	3UTR	ENSG00000058866.14	mRNA		1	0.265957	0.632979	Non
chr2:95148174-95148921	ZNF514	-	3UTR	ENSG00000144026.11	mRNA		3.74	2.52143	3.13071	Enrich
chr15:44550896-44560444	EIF3J	+	intron	ENSG00000104131.12	mRNA		2.85219	2.73147	2.79183	Enrich
chr21:32316519-32317678	URB1	-	intron	ENSG00000142207.6	mRNA		3.82883	13.4132	8.621	Enrich
chr19:29674513-29674762	PLEKHF1	+	CDS	ENSG00000166289.5	mRNA		1	1	1	Non
chr17:74770746-74771846	NAT9	-	3UTR	ENSG00000109065.11	mRNA		5.49551	2.95485	4.22518	Enrich
chr17:63728372-63751998	RP11-51F16.8	-	intron	ENSG00000125695.12	mRNA		1	1	1	Non
chr1:231366088-231366388	EGLN1	-	3UTR	ENSG00000135766.8	mRNA		5.91795	2.53846	4.22821	Enrich
chr22:24556001-24557886	SNRPD3	+	intron	ENSG00000100028.11	mRNA		1.44336	1.98586	1.71461	Non
chr7:36297125-36299744	EEPD1	+	intron	ENSG00000122547.10	mRNA		1.29452	6.88	4.08726	Non
chr6:106104861-106105559	PRDM1	+	CDS	ENSG00000057657.15	mRNA		3.52732	4.71196	4.11964	Enrich
chr2:68141715-68157461	RP11-474G23.1	-	intron	ENSG00000273398.6	mRNA		0.574713	9.49	5.03236	Non
chr14:65075609-65076755	MAX	-	3UTR	ENSG00000125952.18	mRNA		0.678832	14.0121	7.34548	Non
chr11:8948034-8952794	TMEM9B	-	intron	ENSG00000175348.10	mRNA		1.02552	0.73694	0.881231	Non
chr1:236551088-236551886	LGALS8	+	3UTR	ENSG00000116977.18	mRNA		7.69811	0.531646	4.11488	Non
chr19:43623016-43623416	CADM4	-	3UTR	ENSG00000105767.2	mRNA		0.621118	2.43137	1.52625	Non
chr17:17187926-17189274	MPRIP	+	intron	ENSG00000133030.19	mRNA		5.46884	3.38901	4.42892	Enrich
chr11:94795137-94821647	AMOTL1	+	intron	ENSG00000166025.17	mRNA		2.07874	12.2339	7.15631	Enrich
chr19:55453034-55453530	ISOC2	-	3UTR	ENSG00000063241.7	mRNA		4.08235	6.92	5.50118	Enrich
chr6:8079878-8090144	EEF1E1	-	intron	ENSG00000124802.11	mRNA		0.301573	1.06775	0.684661	Non
chr22:21622488-21622938	UBE2L3	+	3UTR	ENSG00000185651.14	mRNA		1.72803	1.97212	1.85008	Non
chr7:44579430-44580244	TMED4	-	intron	ENSG00000158604.14	mRNA		3.30065	3.09471	3.19768	Enrich
chr6:29945587-29945884	HLA-A	+	3UTR	ENSG00000206503.11	mRNA		3.31607	2.01064	2.66335	Enrich
chr17:80209531-80211968	SGSH	-	intron	ENSG00000181523.12	mRNA		14.41	2.34	8.375	Enrich
chr8:30571113-30571862	RBPMS	+	3UTR	ENSG00000157110.15	mRNA		2.77877	1.18354	1.98116	Non
chr3:53189235-53192467	PRKCD	+	intron	ENSG00000163932.13	mRNA		3.49	1	2.245	Non
chr21:37202312-37202463	TTC3	+	3UTR	ENSG00000182670.13	mRNA		2.40351	11.8	7.10175	Enrich
chr5:132758571-132758920	SEPT8	-	3UTR	ENSG00000164402.13	mRNA		4.16489	2.00654	3.08571	Enrich
chr11:13010369-13010916	RASSF10	+	CDS	ENSG00000189431.7	mRNA		1.89	4.06	2.975	Non
chr9:98078187-98080954	NANS	+	intron	ENSG00000095380.10	mRNA		3.1337	6.86834	5.00102	Enrich
chr1:217431133-217431283	GPATCH2	-	CDS	ENSG00000092978.10	mRNA		1.93939	7.15271	4.54605	Non
chr22:41280986-41281187	RANGAP1	-	5UTR	ENSG00000100401.19	mRNA		11.7782	8.26442	10.0213	Enrich
chr17:81911988-81912683	SIRT7	-	3UTR	ENSG00000187531.13	mRNA		10.5	13.4048	11.9524	Enrich
chr8:22566317-22566467	SORBS3	+	5UTR	ENSG00000120896.13	mRNA		8.48485	2.34316	5.414	Enrich
chr17:68530331-68530581	PRKAR1A	+	3UTR	ENSG00000108946.14	mRNA		3.66031	6.44754	5.05393	Enrich
chr1:155900188-155904377	RIT1	-	intron	ENSG00000143622.10	mRNA		6.62069	3.39907	5.00988	Enrich
chr1:7961729-7961980	PARK7	+	intron	ENSG00000116288.12	mRNA		4.02576	2.49399	3.25987	Enrich
chr1:184794610-184794860	FAM129A	-	intron	ENSG00000135842.16	mRNA		3.75652	4.07168	3.9141	Enrich
chr6:7578487-7579700	DSP	+	intron	ENSG00000096696.13	mRNA		6.9527	8.43784	7.69527	Enrich
chr5:59275500-59275701	PDE4D	-	intron	ENSG00000113448.17	mRNA		6.20388	5.28419	5.74404	Enrich
chr4:119030973-119031373	SYNPO2	+	CDS	ENSG00000172403.10	mRNA		1.675	3.58462	2.62981	Non
chr1:202941021-202944032	ADIPOR1	-	intron	ENSG00000159346.12	mRNA		3.60048	4.74803	4.17425	Enrich
chr12:121429993-121440029	KDM2B	-	intron	ENSG00000089094.17	mRNA		0.160118	5.82759	2.99385	Non
chr9:4662563-4666326	PLPP6	+	3UTR	ENSG00000205808.5	mRNA		4.75458	5.30279	5.02868	Enrich
chr17:28714330-28714678	RAB34	-	3UTR	ENSG00000109113.18	mRNA		3.71504	2.80802	3.26153	Enrich
chr10:22320010-22320259	COMMD3	+	3UTR	ENSG00000148444.15	mRNA		1.80027	1.22372	1.512	Non
chr13:108210727-108211277	LIG4	-	CDS	ENSG00000174405.13	mRNA		5.80843	4.60135	5.20489	Enrich
chr1:36139826-36140251	TRAPPC3	-	intron	ENSG00000054116.11	mRNA		1.4581	32.55	17.004	Non
chr6:149864025-149864316	RAET1E-AS1	+	exon	ENSG00000268592.3	Long non-coding RNA		1	1	1	Non
chr3:160423479-160424964	SMC4	+	intron	ENSG00000113810.15	mRNA		10.6145	4.86709	7.74078	Enrich
chr20:25294792-25303352	ABHD12	-	intron	ENSG00000100997.18	mRNA		2.26917	5.45469	3.86193	Enrich
chr11:10852949-10854696	ZBED5	-	CDS	ENSG00000236287.7	mRNA		1.46715	5.45566	3.46141	Non
chr6:33318755-33320305	DAXX	-	CDS	ENSG00000204209.10	mRNA		4.15657	3.67732	3.91694	Enrich
chr17:75913926-75919724	FBF1	-	intron	ENSG00000188878.18	mRNA		2.55	2.25	2.4	Enrich
chr4:124709999-124710400	ANKRD50	-	intron	ENSG00000151458.11	mRNA		5.92063	8.62914	7.27489	Enrich
chr12:124457138-124486426	NCOR2	-	intron	ENSG00000196498.13	mRNA		1.93018	10.623	6.27659	Non
chr4:6642056-6642303	MRFAP1	+	3UTR	ENSG00000179010.14	mRNA		5.50551	6.37098	5.93824	Enrich
chr12:123407914-123408512	KMT5A	+	3UTR	ENSG00000183955.12	mRNA		12.0588	1.83237	6.9456	Non
chr15:44561084-44561984	EIF3J	+	3UTR	ENSG00000104131.12	mRNA		2.85219	2.73147	2.79183	Enrich
chr1:211374546-211374647	TRAF5	+	3UTR	ENSG00000082512.14	mRNA		3.17	1.54	2.355	Non
chr15:40898980-40900175	VPS18	+	CDS	ENSG00000104142.10	mRNA		8.14394	4.14844	6.14619	Enrich
chr2:169636157-169637523	PPIG	+	CDS	ENSG00000138398.15	mRNA		6.55027	7.64789	7.09908	Enrich
chr5:177331954-177334459	LMAN2	-	intron	ENSG00000169223.14	mRNA		3.27724	4.13057	3.7039	Enrich
chr1:20942274-20997611	EIF4G3	-	intron	ENSG00000075151.20	mRNA		3.43545	2.67607	3.05576	Enrich
chr9:130137122-130137672	GPR107	+	3UTR	ENSG00000148358.19	mRNA		11.7283	4.34545	8.03686	Enrich
chr16:671084-671284	RHOT2	+	3UTR	ENSG00000140983.13	mRNA		3.11905	7.37	5.24452	Enrich
chr5:93585263-93587125	NR2F1	+	intron	ENSG00000175745.11	mRNA		7.06	14.03	10.545	Enrich
chr16:89696640-89697137	SPATA2L	-	intron	ENSG00000158792.15	mRNA		5.83	9	7.415	Enrich
chr1:6592709-6593702	KLHL21	-	3UTR	ENSG00000162413.16	mRNA		6.28125	1	3.64062	Non
chr7:12687727-12689105	ARL4A	+	CDS	ENSG00000122644.12	mRNA		2.24751	5.70326	3.97539	Enrich
chr10:117283810-117285108	PDZD8	-	CDS	ENSG00000165650.11	mRNA		6.74924	5.024	5.88662	Enrich
chr1:156135963-156136405	LMNA	+	intron	ENSG00000160789.19	mRNA		6.31578	3.71498	5.01538	Enrich
chr9:129009288-129010309	SH3GLB2	-	3UTR	ENSG00000148341.17	mRNA		1	2.74684	1.87342	Non
chr20:36154832-36175595	EPB41L1	+	intron	ENSG00000088367.21	mRNA		4.49538	5.52033	5.00785	Enrich
chr14:64933934-64934530	CHURC1-FNTB	+	intron	ENSG00000125954.12	mRNA		3.95	1	2.475	Non
chr11:65572542-65572738	FAM89B	+	5UTR	ENSG00000176973.7	mRNA		3	4.54	3.77	Enrich
chr20:32210083-32215310	POFUT1	+	intron	ENSG00000101346.12	mRNA		3.03808	6.22619	4.63213	Enrich
chr2:28404184-28408784	FOSL2	+	intron	ENSG00000075426.11	mRNA		14.2082	11.5421	12.8752	Enrich
chr5:93683032-93683423	FAM172A	-	intron	ENSG00000113391.17	mRNA		4.58	1.97059	3.27529	Non
chr2:110084660-110084909	MALL	-	3UTR	ENSG00000144063.3	mRNA		3.82143	3.27317	3.5473	Enrich
chr17:79044049-79046934	C1QTNF1	+	intron	ENSG00000173918.14	mRNA		17.96	9.02162	13.4908	Enrich
chr17:28720747-28720996	RPL23A	+	CDS	ENSG00000198242.13	mRNA		2.66988	2.92412	2.797	Enrich
chr19:51965838-51966138	ZNF350	-	CDS	ENSG00000256683.6	mRNA		2.75	9.57047	6.16023	Enrich
chr19:40447837-40457552	BLVRB	-	intron	ENSG00000090013.9	mRNA		2.47743	3.43259	2.95501	Enrich
chr19:682458-683399	FSTL3	+	3UTR	ENSG00000070404.9	mRNA		3.61356	4.081	3.84728	Enrich
chr7:66240377-66240774	TPST1	+	CDS	ENSG00000169902.13	mRNA		4.25	1.86364	3.05682	Non
chr6:32185503-32185693	PBX2	-	3UTR	ENSG00000204304.11	mRNA		5.89944	2.31467	4.10705	Enrich
chr6:36201137-36204477	BRPF3	+	intron	ENSG00000096070.19	mRNA		0.811443	1.84314	1.32729	Non
chr10:74600418-74708507	ADK	+	intron	ENSG00000156110.13	mRNA		2.7459	4.41104	3.57847	Enrich
chr1:201866948-201870593	IPO9	+	CDS	ENSG00000198700.9	mRNA		17.1739	6.47134	11.8226	Enrich
chr17:42797664-42798704	COA3	-	intron	ENSG00000183978.7	mRNA		13.5789	4.63018	9.10456	Enrich
chr19:1106415-1106791	GPX4	+	3UTR	ENSG00000167468.16	mRNA		3.04419	4.11156	3.57787	Enrich
chr7:1476640-1480407	INTS1	-	intron	ENSG00000164880.15	mRNA		2.32119	2.4	2.3606	Enrich
chr1:42927727-42930377	SLC2A1	-	intron	ENSG00000117394.19	mRNA		3.97537	3.76533	3.87035	Enrich
chr6:89083763-89084313	PNRC1	+	CDS	ENSG00000146278.10	mRNA		12.1048	6.13858	9.12169	Enrich
chr11:2902644-2916154	SLC22A18	+	intron	ENSG00000110628.13	mRNA		0.226244	2.79	1.50812	Non
chr8:103324510-103324709	FZD6	+	3UTR	ENSG00000164930.11	mRNA		2.33473	3.70725	3.02099	Enrich
chr4:186618285-186618586	FAT1	-	CDS	ENSG00000083857.13	mRNA		5.18223	11.0123	8.09725	Enrich
chr22:41674822-41681278	SNU13	-	intron	ENSG00000100138.13	mRNA		1.4445	1.8368	1.64065	Non
chr1:26827008-26832546	ZDHHC18	+	intron	ENSG00000204160.11	mRNA		6.33	1.42975	3.87988	Non
chr13:57634750-57666682	PCDH17	+	intron	ENSG00000118946.11	mRNA		1	1	1	Non
chr3:38254840-38255189	OXSR1	+	3UTR	ENSG00000172939.8	mRNA		6.84543	2.95408	4.89976	Enrich
chr1:6621546-6621944	PHF13	+	3UTR	ENSG00000116273.5	mRNA		1.59	1	1.295	Non
chr6:142771092-142771343	HIVEP2	-	CDS	ENSG00000010818.8	mRNA		4.34513	2.42342	3.38428	Enrich
chr19:39169746-39174001	PAK4	+	intron	ENSG00000130669.17	mRNA		5.17384	5.09091	5.13237	Enrich
chr11:862570-862820	TSPAN4	+	CDS	ENSG00000214063.10	mRNA		1.81782	2.40914	2.11348	Non
chr1:150328381-150329816	PRPF3	+	intron	ENSG00000117360.12	mRNA		3.21877	3.20881	3.21379	Enrich
chr1:150949234-150951054	SETDB1	+	intron	ENSG00000143379.12	mRNA		12.0033	11.641	11.8222	Enrich
chr5:179776489-179776690	MAML1	+	3UTR	ENSG00000161021.11	mRNA		5.33566	5.94872	5.64219	Enrich
chr19:58562779-58563628	MZF1	-	CDS	ENSG00000099326.8	mRNA		1.86452	1.88525	1.87488	Non
chr16:14326047-14326496	MIR193BHG	+	exon	ENSG00000262454.2	Long non-coding RNA		0.34965	8.19	4.26982	Non
chr4:41646674-41650424	LIMCH1	+	intron	ENSG00000064042.17	mRNA		6.60851	5.49367	6.05109	Enrich
chr19:10090004-10091456	C19orf66	+	intron	ENSG00000130813.17	mRNA		0.546448	3.89	2.21822	Non
chr19:14563727-14564154	TECR	+	intron	ENSG00000099797.12	mRNA		6.81712	1.12891	3.97302	Non
chr19:45550349-45550700	OPA3	-	intron	ENSG00000125741.4	mRNA		8.83	2.41791	5.62396	Enrich
chr8:144291689-144308932	HSF1	+	intron	ENSG00000185122.10	mRNA		3.37097	5.08481	4.22789	Enrich
chr3:44925676-44932948	ZDHHC3	-	CDS	ENSG00000163812.13	mRNA		1.27869	1.54135	1.41002	Non
chr19:11617097-11618241	ZNF627	+	3UTR	ENSG00000198551.9	mRNA		8.01	5.56835	6.78917	Enrich
chr5:141864439-141864588	PCDH1	-	intron	ENSG00000156453.13	mRNA		1.28289	0.5	0.891447	Non
chr9:35099970-35100835	STOML2	-	intron	ENSG00000165283.15	mRNA		5.18973	3.51125	4.35049	Enrich
chr3:136948332-136948581	NCK1	+	3UTR	ENSG00000158092.6	mRNA		8.47814	4.19488	6.33651	Enrich
chr16:86849-88975	NPRL3	-	intron	ENSG00000103148.15	mRNA		0.833866	1.69	1.26193	Non
chr19:42375576-42376974	MEGF8	+	CDS	ENSG00000105429.12	mRNA		3.80328	4.92268	4.36298	Enrich
chr14:102343847-102344048	CINP	-	3UTR	ENSG00000100865.14	mRNA		5.75042	1.6384	3.69441	Non
chr18:9536721-9537071	RALBP1	+	3UTR	ENSG00000017797.11	mRNA		4.30292	1.48626	2.89459	Non
chr1:200907881-200909252	C1orf106	+	intron	ENSG00000163362.10	mRNA		2.65574	4.33333	3.49454	Enrich
chrX:63350103-63350749	SPIN4	-	CDS	ENSG00000186767.6	mRNA		1.93532	1.54458	1.73995	Non
chr15:59117275-59123719	CCNB2	+	intron	ENSG00000157456.7	mRNA		2.68106	3.92725	3.30416	Enrich
chr2:72130379-72130578	CYP26B1	-	3UTR	ENSG00000003137.8	mRNA		4.91603	5.44805	5.18204	Enrich
chr16:3140757-3141157	ZNF213	+	3UTR	ENSG00000085644.13	mRNA		3.05	4.37956	3.71478	Enrich
chr1:25223273-25230410	SYF2	-	intron	ENSG00000117614.9	mRNA		1.70075	5.56556	3.63316	Non
chr3:14112519-14116489	CHCHD4	-	intron	ENSG00000163528.12	mRNA		2.19371	4.25845	3.22608	Enrich
chr1:205302407-205304452	NUAK2	-	3UTR	ENSG00000163545.8	mRNA		5.45517	5.71505	5.58511	Enrich
chr1:15219434-15220430	TMEM51	+	3UTR	ENSG00000171729.13	mRNA		3.63192	4.62147	4.1267	Enrich
chr11:125899448-125900298	HYLS1	+	CDS	ENSG00000198331.10	mRNA		1.875	1.9697	1.92235	Non
chrX:57592999-57593600	ZXDB	+	CDS	ENSG00000198455.4	mRNA		1.89216	4.05844	2.9753	Non
chr20:63865277-63869389	TPD52L2	+	intron	ENSG00000101150.17	mRNA		3.75719	5.44903	4.60311	Enrich
chr21:6119905-6121262	CH507-42P11.8	+	CDS	ENSG00000275993.2	mRNA		5.95864	6.15426	6.05645	Enrich
chr8:22601814-22602152	AC037459.4	+	CDS	ENSG00000248235.6	mRNA		0.821569	1	0.910784	Non
chr5:73502958-73504533	BTF3	+	intron	ENSG00000145741.15	mRNA		1.88847	1.77332	1.8309	Non
chr22:35410799-35412544	MCM5	+	intron	ENSG00000100297.15	mRNA		2.20528	2.18227	2.19378	Enrich
chrX:101616311-101616955	ARMCX6	-	5UTR	ENSG00000198960.10	mRNA		9.29442	5.52	7.40721	Enrich
chr1:202016688-202016938	ELF3	+	3UTR	ENSG00000163435.15	mRNA		5.39359	4.13735	4.76547	Enrich
chr1:17033119-17052268	SDHB	-	intron	ENSG00000117118.9	mRNA		0.794892	1.19709	0.99599	Non
chr1:150625436-150629612	ENSA	-	CDS	ENSG00000143420.17	mRNA		2.35601	1.13298	1.74449	Non
chr6:138404498-138405245	HEBP2	+	intron	ENSG00000051620.10	mRNA		2.36607	11.1197	6.74289	Enrich
chr5:31538338-31538538	C5orf22	+	intron	ENSG00000082213.17	mRNA		1.17331	5.80822	3.49077	Non
chr7:73573422-73573882	TBL2	-	intron	ENSG00000106638.15	mRNA		36.4	2.8323	19.6161	Enrich
chr17:7038353-7038553	SLC16A13	+	CDS	ENSG00000174327.6	mRNA		3.82	4.5	4.16	Enrich
chrX:154515791-154516192	FAM3A	-	5UTR	ENSG00000071889.16	mRNA		9.19024	8.7489	8.96957	Enrich
chr16:83957683-83966332	OSGIN1	+	intron	ENSG00000140961.12	mRNA		1.65941	7.3	4.4797	Non
chr16:28835075-28835474	ATXN2L	+	intron	ENSG00000168488.18	mRNA		4.49761	4.95467	4.72614	Enrich
chr1:1082165-1082714	C1orf159	-	3UTR	ENSG00000131591.17	mRNA		1	1.99	1.495	Non
chr3:27633074-27633796	AC098614.2	+	exon	ENSG00000213846.5	Pseudogene		18.4222	14.2851	16.3536	Enrich
chr17:28905798-28906597	PHF12	-	3UTR	ENSG00000109118.13	mRNA		2.50489	3.87459	3.18974	Enrich
chrX:48831142-48832237	PCSK1N	-	intron	ENSG00000102109.8	mRNA		11.12	3.19	7.155	Enrich
chr16:84662438-84662739	KLHL36	+	exon	ENSG00000135686.12	Long non-coding RNA		10.084	3.88018	6.98211	Enrich
chr7:100070036-100070435	ZNF3	-	3UTR	ENSG00000166526.16	mRNA		2.55975	2.9679	2.76382	Enrich
chr11:111721893-111724256	SIK2	+	intron	ENSG00000170145.4	mRNA		0.246436	1.27049	0.758464	Non
chr12:6905687-6907327	LRRC23	+	CDS	ENSG00000010626.14	mRNA		2.90671	13.18	8.04336	Enrich
chr11:118627360-118627710	PHLDB1	+	CDS	ENSG00000019144.17	mRNA		1.77236	1.91667	1.84451	Non
chr17:14033894-14069396	COX10-AS1	-	intron	ENSG00000236088.9	Long non-coding RNA		2.21	4.47059	3.34029	Enrich
chrX:106941943-106942192	MORC4	-	intron	ENSG00000133131.14	mRNA		6.4359	8.17785	7.30687	Enrich
chr8:60856570-60860936	CHD7	+	intron	ENSG00000171316.11	mRNA		21.0397	17.0523	19.046	Enrich
chr16:84178742-84179838	TAF1C	-	3UTR	ENSG00000103168.16	mRNA		1.96	2	1.98	Non
chr5:149981134-149981682	SLC26A2	+	intron	ENSG00000155850.7	mRNA		4.51254	3.58644	4.04949	Enrich
chr5:6377234-6378545	MED10	-	intron	ENSG00000133398.3	mRNA		2.54582	1.67587	2.11085	Non
chr1:205228225-205228623	TMCC2	+	5UTR	ENSG00000133069.15	mRNA		1.83	1.83459	1.83229	Non
chr8:144478067-144478490	PPP1R16A	+	intron	ENSG00000160972.9	Long non-coding RNA		2.6828	2.96034	2.82157	Enrich
chr2:240467430-240467929	GPC1	+	3UTR	ENSG00000063660.8	mRNA		7.277	5.50311	6.39005	Enrich
chr20:25614965-25615065	NANP	-	3UTR	ENSG00000170191.4	mRNA		3.17	0.787402	1.9787	Non
chr17:7259395-7259891	RP1-4G17.5	-	intron	ENSG00000262302.1	mRNA		1	1	1	Non
chr16:681257-681869	STUB1	+	CDS	ENSG00000103266.10	mRNA		3.89826	3.73949	3.81887	Enrich
chr5:54519049-54519348	SNX18	+	CDS	ENSG00000178996.13	mRNA		1.43537	2.93	2.18269	Non
chr7:123692431-123696643	WASL	-	intron	ENSG00000106299.7	mRNA		3.94565	2.14932	3.04749	Enrich
chr11:6682757-6683005	MRPL17	-	intron	ENSG00000158042.8	mRNA		2.95536	2.92329	2.93932	Enrich
chr2:69245284-69246133	ANTXR1	+	3UTR	ENSG00000169604.19	mRNA		8.34267	6.22776	7.28521	Enrich
chr2:24817781-24822526	CENPO	+	3UTR	ENSG00000138092.10	mRNA		20.08	3.61478	11.8474	Enrich
chr12:123584629-123584780	TMED2	+	CDS	ENSG00000086598.10	mRNA		2.97233	2.09579	2.53406	Enrich
chr22:30578925-30579075	PES1	-	intron	ENSG00000100029.17	mRNA		6.63322	5.56045	6.09683	Enrich
chr17:44011882-44012602	TMEM101	-	intron	ENSG00000091947.9	mRNA		2.52689	5.99189	4.25939	Enrich
chr11:20044284-20049872	NAV2	+	intron	ENSG00000166833.19	mRNA		2.29067	5.3617	3.82619	Enrich
chr22:37510283-37510433	CARD10	-	CDS	ENSG00000100065.14	mRNA		2.74706	2.7013	2.72418	Enrich
chr1:236523661-236523859	LGALS8	+	intron	ENSG00000116977.18	mRNA		7.69811	0.531646	4.11488	Non
chr3:150545739-150546463	SERP1	-	CDS	ENSG00000120742.10	mRNA		3.25072	2.10534	2.67803	Enrich
chr11:124691775-124694544	SPA17	+	intron	ENSG00000064199.6	mRNA		1.75962	3.87	2.81481	Non
chr12:123485670-123498708	RILPL1	-	intron	ENSG00000188026.12	mRNA		2.5443	0.944828	1.74457	Non
chr8:67115986-67116087	CSPP1	+	CDS	ENSG00000104218.14	mRNA		3.33	1.52562	2.42781	Non
chr2:62990812-62994052	EHBP1	+	intron	ENSG00000115504.14	mRNA		5.03247	3.52805	4.28026	Enrich
chr10:13204308-13204458	MCM10	+	intron	ENSG00000065328.16	mRNA		19.94	8.57059	14.2553	Enrich
chr7:99499879-99500275	ZNF394	-	CDS	ENSG00000160908.14	mRNA		2.819	4.95	3.8845	Enrich
chr11:94545720-94675669	PIWIL4	+	intron	ENSG00000134627.11	mRNA		1	1	1	Non
chr10:122227953-122229391	TACC2	+	intron	ENSG00000138162.18	mRNA		6.50851	3.96743	5.23797	Enrich
chr1:224189620-224193047	DEGS1	+	intron	ENSG00000143753.12	mRNA		4.22012	11.8194	8.01974	Enrich
chr20:36783831-36785530	SOGA1	-	3UTR	ENSG00000149639.14	mRNA		6.96875	3.18552	5.07714	Enrich
chr12:92816367-92819425	EEA1	-	intron	ENSG00000102189.16	mRNA		1.32386	1.20128	1.26257	Non
chr1:154948372-154951471	PBXIP1	-	intron	ENSG00000163346.16	mRNA		1	3.99	2.495	Non
chr1:144422724-144424795	NBPF15	-	intron	ENSG00000266338.6	mRNA		1	3.06	2.03	Non
chr8:37778723-37778972	PROSC	+	3UTR	ENSG00000147471.11	mRNA		23.46	2.40233	12.9312	Enrich
chr2:177216742-177219085	HNRNPA3	+	intron	ENSG00000170144.19	mRNA		2.49236	3.20083	2.84659	Enrich
chr8:143309440-143310314	TOP1MT	-	intron	ENSG00000184428.12	mRNA		5.47009	9.59744	7.53376	Enrich
chr20:36815244-36815495	SOGA1	-	CDS	ENSG00000149639.14	mRNA		6.96875	3.18552	5.07714	Enrich
chr4:185190245-185191194	CFAP97	-	CDS	ENSG00000164323.12	mRNA		1.72802	1.87843	1.80322	Non
chr11:64307226-64313787	ESRRA	+	intron	ENSG00000173153.13	mRNA		1.91824	2.64162	2.27993	Non
chr3:183829533-183833514	PARL	-	intron	ENSG00000175193.12	mRNA		4.83952	2.2737	3.55661	Enrich
chrX:71283640-71283880	NONO	+	intron	ENSG00000147140.15	mRNA		3.84764	6.37959	5.11361	Enrich
chr9:92613580-92613688	IPPK	-	3UTR	ENSG00000127080.9	mRNA		2.69872	0.515517	1.60712	Non
chr19:2269558-2337444	LLfos-48D6.2	+	intron	ENSG00000273734.1	mRNA		1	1	1	Non
chrX:106928143-106930120	CLDN2	+	3UTR	ENSG00000165376.10	mRNA		2.51	4.27	3.39	Enrich
chr19:45507501-45518073	VASP	+	intron	ENSG00000125753.13	mRNA		5.74931	2.64837	4.19884	Enrich
chr8:25184772-25270885	DOCK5	+	intron	ENSG00000147459.17	mRNA		4.6933	6.67661	5.68496	Enrich
chr19:40680999-40684206	NUMBL	-	intron	ENSG00000105245.9	mRNA		5.35	0.548862	2.94943	Non
chr3:184710812-184712002	MAGEF1	-	CDS	ENSG00000177383.4	mRNA		5.41009	4.01608	4.71309	Enrich
chr2:101253199-101257810	CNOT11	+	intron	ENSG00000158435.7	mRNA		2.04915	1.0788	1.56397	Non
chr14:30894642-30894841	STRN3	-	3UTR	ENSG00000196792.11	mRNA		9.68342	7.97619	8.8298	Enrich
chr1:160998103-160998448	F11R	-	3UTR	ENSG00000158769.17	mRNA		12.79	2.37624	7.58312	Enrich
chr1:9263711-9264459	H6PD	+	CDS	ENSG00000049239.12	mRNA		6.04054	6.55224	6.29639	Enrich
chr5:134580536-134581484	JADE2	+	3UTR	ENSG00000043143.20	mRNA		2.10204	2.40924	2.25564	Enrich
chr15:29678030-29678230	RP11-680F8.1	+	exon	ENSG00000256802.2	Long non-coding RNA		1	1.74603	1.37302	Non
chr11:66437201-66438778	MRPL11	-	intron	ENSG00000174547.13	mRNA		1.09564	8.02481	4.56023	Non
chr2:222619666-222624750	FARSB	-	intron	ENSG00000116120.9	mRNA		1.60307	0.646259	1.12466	Non
chr19:1905412-1908106	SCAMP4	+	intron	ENSG00000227500.9	mRNA		4.97129	2.45933	3.71531	Enrich
chr14:104689705-104701573	INF2	+	intron	ENSG00000203485.12	mRNA		1.31594	5.80986	3.5629	Non
chr7:129017045-129018145	TNPO3	-	intron	ENSG00000064419.13	mRNA		8.68421	4.39929	6.54175	Enrich
chr6:52497550-52497849	EFHC1	+	intron	ENSG00000096093.15	mRNA		7.69802	0.578035	4.13803	Non
chr9:33922390-33923966	UBAP2	-	intron	ENSG00000137073.20	mRNA		4.34231	4.60073	4.47152	Enrich
chr12:123408611-123409209	KMT5A	+	3UTR	ENSG00000183955.12	mRNA		12.0588	1.83237	6.9456	Non
chr21:45989094-45999424	COL6A1	+	intron	ENSG00000142156.14	mRNA		0.381679	1.11837	0.750023	Non
chr1:1082862-1083062	C1orf159	-	CDS	ENSG00000131591.17	mRNA		1	1.99	1.495	Non
chr8:11844068-11844468	CTSB	-	intron	ENSG00000164733.20	mRNA		5.38738	4.27239	4.82989	Enrich
chr9:69065030-69072997	FXN	+	intron	ENSG00000165060.11	mRNA		3.39041	1.36226	2.37634	Non
chr19:40800291-40801388	RAB4B-EGLN2	+	3UTR	ENSG00000171570.10	mRNA		1	1	1	Non
chr17:56891042-56891291	TRIM25	-	3UTR	ENSG00000121060.15	mRNA		8.75058	9.15166	8.95112	Enrich
chr1:12617183-12617432	DHRS3	-	CDS	ENSG00000162496.8	mRNA		3.49664	5.75781	4.62722	Enrich
chr7:93921797-93926541	GNG11	+	intron	ENSG00000127920.5	mRNA		0.988287	0.836364	0.912325	Non
chr7:2613484-2614035	IQCE	+	3UTR	ENSG00000106012.17	mRNA		5.64	1.5355	3.58775	Non
chr2:130370922-130371306	PTPN18	+	intron	ENSG00000072135.12	mRNA		3.84942	3.78723	3.81833	Enrich
chr1:15944990-15945902	ZBTB17	-	intron	ENSG00000116809.11	mRNA		4.76075	5.84731	5.30403	Enrich
chr1:6632400-6632600	THAP3	+	CDS	ENSG00000041988.15	mRNA		9.7	1	5.35	Non
chr14:73491508-73492996	C14orf169	+	CDS	ENSG00000170468.7	mRNA		1	2.31293	1.65646	Non
chr5:163459414-163459665	NUDCD2	-	intron	ENSG00000170584.10	mRNA		0.260234	1.92932	1.09478	Non
chr11:233111-233486	SIRT3	-	intron	ENSG00000142082.14	mRNA		7.15	4.25616	5.70308	Enrich
chrX:154379294-154379698	EMD	+	CDS	ENSG00000102119.10	mRNA		3.22393	3.2361	3.23001	Enrich
chr3:52292290-52292538	GLYCTK	+	intron	ENSG00000168237.17	mRNA		1	2.66	1.83	Non
chr6:3270061-3270262	SLC22A23	-	3UTR	ENSG00000137266.14	mRNA		5.7	5.96	5.83	Enrich
chr1:11736182-11745961	AGTRAP	+	intron	ENSG00000177674.15	mRNA		1.85232	10.66	6.25616	Non
chr3:121691965-121693773	GOLGB1	-	intron	ENSG00000173230.15	mRNA		12.5215	12.595	12.5583	Enrich
chr11:64313985-64315016	ESRRA	+	intron	ENSG00000173153.13	mRNA		1.91824	2.64162	2.27993	Non
chr14:51728484-51728784	FRMD6	+	3UTR	ENSG00000139926.15	mRNA		2.81986	1.68398	2.25192	Non
chr9:121192177-121222210	RAB14	-	intron	ENSG00000119396.10	mRNA		3.81688	5.24611	4.53149	Enrich
chr7:127374809-127375010	ZNF800	-	CDS	ENSG00000048405.9	mRNA		2.15059	5.98261	4.0666	Enrich
chr10:47986838-47987085	CH17-360D5.2	-	intron	ENSG00000276850.4	Long non-coding RNA		2.42288	4.10101	3.26194	Enrich
chr17:80394090-80395040	RNF213	+	3UTR	ENSG00000173821.19	mRNA		3.82731	13.5847	8.706	Enrich
chr1:53210822-53211171	CPT2	+	CDS	ENSG00000157184.6	mRNA		1.91848	1.17065	1.54456	Non
chr4:127880960-127881160	PLK4	+	5UTR	ENSG00000142731.10	mRNA		2.53168	2.77824	2.65496	Enrich
chr15:77613818-77614463	LINGO1	-	CDS	ENSG00000169783.12	mRNA		0.510204	1.72	1.1151	Non
chr16:3290108-3291408	ZNF263	+	3UTR	ENSG00000006194.9	mRNA		7.44951	7.43277	7.44114	Enrich
chr15:99130308-99132257	SYNM	+	CDS	ENSG00000182253.14	mRNA		2.50909	3.79355	3.15132	Enrich
chr19:54153787-54153938	CNOT3	+	intron	ENSG00000088038.17	mRNA		4.86181	3.53323	4.19752	Enrich
chr15:41480323-41481076	RTF1	+	3UTR	ENSG00000137815.14	mRNA		1.4024	2.13259	1.76749	Non
chr6:127196443-127197040	RSPO3	+	intron	ENSG00000146374.13	mRNA		7.29294	6.83035	7.06165	Enrich
chr17:75271863-75272310	RP11-649A18.12	+	intron	ENSG00000263843.1	Long non-coding RNA		1.25166	1	1.12583	Non
chr17:39173855-39174055	CACNB1	-	3UTR	ENSG00000067191.15	mRNA		1.1791	1	1.08955	Non
chr15:90079862-90080063	ZNF710	+	3UTR	ENSG00000140548.9	mRNA		4.89	1.4	3.145	Non
chr14:92000105-92004464	TRIP11	-	intron	ENSG00000100815.12	mRNA		1.58362	10.1118	5.84771	Non
chr3:49674349-49675358	APEH	+	intron	ENSG00000164062.12	mRNA		26.32	2.62545	14.4727	Enrich
chr17:81681223-81682227	ARL16	-	CDS	ENSG00000214087.8	mRNA		3.69516	2.15932	2.92724	Enrich
chr12:52245354-52247680	KRT7	+	intron	ENSG00000135480.14	mRNA		5.07469	4.91282	4.99375	Enrich
chr15:92126147-92147032	SLCO3A1	+	intron	ENSG00000176463.13	mRNA		1.2619	3.18	2.22095	Non
chr2:38779069-38779358	GEMIN6	+	intron	ENSG00000152147.10	mRNA		0.131406	0.710051	0.420729	Non
chr16:19502482-19502830	GDE1	-	3UTR	ENSG00000006007.11	mRNA		5.33456	3.37264	4.3536	Enrich
chr1:229635171-229635519	URB2	+	CDS	ENSG00000135763.9	mRNA		4.82787	2.13768	3.48278	Enrich
chr1:43990325-43990922	B4GALT2	+	3UTR	ENSG00000117411.16	mRNA		3.3	5.31056	4.30528	Enrich
chr4:6716103-6717279	BLOC1S4	+	CDS	ENSG00000186222.4	mRNA		1	3.56	2.28	Non
chr19:35995344-35996315	SDHAF1	+	3UTR	ENSG00000205138.3	mRNA		19.68	9.80556	14.7428	Enrich
chr22:49823640-49824241	BRD1	-	CDS	ENSG00000100425.18	mRNA		5.22	8.02339	6.6217	Enrich
chr4:118631592-118631692	RP11-384K6.6	+	exon	ENSG00000260404.3	Others		1	1.84	1.42	Non
chr20:36496730-36497561	DLGAP4	+	intron	ENSG00000080845.17	mRNA		1.30271	11.3865	6.3446	Non
chr11:62888376-62888875	SLC3A2	+	CDS	ENSG00000168003.16	mRNA		6.90135	5.65228	6.27682	Enrich
chr15:43403764-43404435	TP53BP1	-	3UTR	ENSG00000067369.13	mRNA		12.6	7.91964	10.2598	Enrich
chr22:24542213-24544050	GUCD1	-	intron	ENSG00000138867.16	mRNA		4.45349	8.13068	6.29209	Enrich
chr15:37100237-37100438	MEIS2	-	intron	ENSG00000134138.19	mRNA		14.79	14.99	14.89	Enrich
chr14:67385326-67386020	EIF2S1	+	3UTR	ENSG00000134001.12	mRNA		4.5103	3.78899	4.14964	Enrich
chr14:21369821-21372044	SUPT16H	-	intron	ENSG00000092201.9	mRNA		7.22648	4.44967	5.83808	Enrich
chr17:76391782-76395472	UBE2O	-	intron	ENSG00000175931.12	mRNA		5.20747	7.82609	6.51678	Enrich
chr20:38033644-38034092	RPRD1B	+	5UTR	ENSG00000101413.11	mRNA		10.7362	7.85789	9.29705	Enrich
chr11:294568-294817	ATHL1	+	CDS	ENSG00000142102.15	mRNA		1	7.03597	4.01799	Non
chr1:220690388-220696932	C1orf115	+	intron	ENSG00000162817.6	mRNA		2.40805	1.44615	1.9271	Non
chr5:131429048-131431263	CTC-432M15.3	-	intron	ENSG00000273217.1	mRNA		1	1	1	Non
chr3:149059721-149063518	HLTF	-	intron	ENSG00000071794.15	mRNA		3.24719	5.24747	4.24733	Enrich
chr1:149886302-149886652	HIST2H2BE	-	CDS	ENSG00000184678.10	mRNA		1.2875	5.28247	3.28498	Non
chr4:177336118-177336267	NEIL3	+	CDS	ENSG00000109674.3	mRNA		0.862876	2.76349	1.81318	Non
chr17:4789007-4789530	GLTPD2	+	CDS	ENSG00000182327.7	mRNA		1	1	1	Non
chr8:123014858-123015657	DERL1	-	3UTR	ENSG00000136986.9	mRNA		2.41125	5.14607	3.77866	Enrich
chr11:96353668-96359197	CCDC82	-	intron	ENSG00000149231.11	mRNA		6.75556	2.29594	4.52575	Enrich
chr4:169713250-169720534	CLCN3	+	intron	ENSG00000109572.13	mRNA		7.51923	6.92131	7.22027	Enrich
chr11:36489809-36490555	TRAF6	-	CDS	ENSG00000175104.14	mRNA		7.12	5.74797	6.43398	Enrich
chr5:34821817-34823622	RAI14	+	intron	ENSG00000039560.13	mRNA		3.07463	6.48697	4.7808	Enrich
chr12:2877272-2920847	TULP3	+	intron	ENSG00000078246.16	mRNA		5.38491	10.3654	7.87515	Enrich
chr11:126293775-126297044	TIRAP	+	intron	ENSG00000150455.13	mRNA		7.66	2.92	5.29	Enrich
chr16:30650924-30651433	PRR14	+	intron	ENSG00000156858.11	mRNA		4.5123	4.41148	4.46189	Enrich
chr16:1997752-1998693	ZNF598	-	3UTR	ENSG00000167962.13	mRNA		1.45	3.84305	2.64652	Non
chr15:41332941-41349199	NUSAP1	+	intron	ENSG00000137804.12	mRNA		2.23729	2.75766	2.49748	Enrich
chr1:2193706-2194193	FAAP20	-	intron	ENSG00000162585.16	mRNA		14.41	3.7352	9.0726	Enrich
chr2:24084288-24084486	FAM228B	+	intron	ENSG00000219626.8	mRNA		1	1.78	1.39	Non
chr11:61897349-61898336	RAB3IL1	-	3UTR	ENSG00000167994.11	mRNA		7.58	2.52852	5.05426	Enrich
chr1:42696771-42697205	YBX1	+	intron	ENSG00000065978.18	mRNA		4.21026	2.76124	3.48575	Enrich
chr5:181256618-181257115	TRIM52	-	3UTR	ENSG00000183718.5	mRNA		13.9683	1.40417	7.68621	Non
chr19:36125748-36125947	TBCB	+	3UTR	ENSG00000105254.11	mRNA		2.17322	3.55387	2.86355	Enrich
chr7:129952549-129952949	UBE2H	-	5UTR	ENSG00000186591.11	mRNA		3.33932	1.76081	2.55006	Non
chr11:57817946-57818246	CTNND1	+	3UTR	ENSG00000198561.13	mRNA		8.4974	3.03941	5.76841	Enrich
chr10:63206614-63207312	JMJD1C	-	CDS	ENSG00000171988.17	mRNA		8.47432	1.67037	5.07235	Non
chr9:124873659-124877486	ARPC5L	+	intron	ENSG00000136950.13	mRNA		8.91827	3.46367	6.19097	Enrich
chr22:50220205-50221754	TUBGCP6	-	CDS	ENSG00000128159.11	mRNA		1.79389	1.29762	1.54576	Non
chr19:1244146-1244826	ATP5D	+	intron	ENSG00000099624.7	mRNA		4.82367	3.24697	4.03532	Enrich
chr6:1610567-1611264	FOXC1	+	CDS	ENSG00000054598.6	mRNA		2.65	5.27	3.96	Enrich
chr3:23805952-23807250	UBE2E1	+	intron	ENSG00000170142.11	mRNA		0.853798	1.64843	1.25111	Non
chr8:143561729-143561879	GSDMD	+	CDS	ENSG00000104518.10	mRNA		0.167224	1.73684	0.952033	Non
chr11:76542231-76545849	EMSY	+	intron	ENSG00000158636.16	mRNA		3.24622	10.0183	6.63228	Enrich
chr15:74446026-74458752	UBL7	-	intron	ENSG00000138629.15	mRNA		0.26178	4.5288	2.39529	Non
chr13:99982512-99983105	ZIC2	+	CDS	ENSG00000043355.11	mRNA		3.27972	1	2.13986	Non
chr19:16076458-16077130	TPM4	+	intron	ENSG00000167460.14	mRNA		5.65261	5.44926	5.55094	Enrich
chr3:134356172-134360108	AMOTL2	-	intron	ENSG00000114019.14	mRNA		6.02042	6.7195	6.36996	Enrich
chr16:88435561-88435862	ZNF469	+	CDS	ENSG00000225614.2	mRNA		3.05505	1.56452	2.30978	Non
chr10:103967648-103967799	SLK	+	5UTR	ENSG00000065613.13	mRNA		2.77428	8.64286	5.70857	Enrich
chr1:28200576-28200875	DNAJC8	-	3UTR	ENSG00000126698.10	mRNA		0.746479	0.988108	0.867293	Non
chr2:105092451-105097271	MRPS9	+	intron	ENSG00000135972.8	mRNA		2.95463	2.44371	2.69917	Enrich
chr17:78222984-78223704	BIRC5	+	intron	ENSG00000089685.14	mRNA		2.50564	1.5095	2.00757	Non
chr3:47412991-47413391	PTPN23	+	3UTR	ENSG00000076201.14	mRNA		42.9597	3.03067	22.9952	Enrich
chr17:56832971-56833886	C17orf67	-	intron	ENSG00000214226.8	mRNA		3.29	1.99	2.64	Non
chr14:60115016-60115626	PCNX4	+	CDS	ENSG00000126773.12	mRNA		16.4492	18.2571	17.3531	Enrich
chr2:74530065-74530459	HTRA2	+	CDS	ENSG00000115317.11	mRNA		3.76062	2.82904	3.29483	Enrich
chr15:84782933-84783283	ZNF592	+	CDS	ENSG00000166716.9	mRNA		5.66087	3.11613	4.3885	Enrich
chr22:30426816-30429053	RP4-539M6.19	+	intron	ENSG00000249590.7	mRNA		0.277008	1	0.638504	Non
chr1:2229441-2232534	SKI	+	intron	ENSG00000157933.9	mRNA		3.77005	5.48739	4.62872	Enrich
chr17:43071166-43074508	BRCA1	-	intron	ENSG00000012048.20	mRNA		9.33449	3.78423	6.55936	Enrich
chr1:93544159-93547407	FNBP1L	+	intron	ENSG00000137942.16	mRNA		8.55365	4.26126	6.40745	Enrich
chr17:74795081-74837139	TMEM104	+	intron	ENSG00000109066.13	mRNA		1.58427	1.99405	1.78916	Non
chr13:100086126-100088848	RP11-12G12.7	-	intron	ENSG00000274605.1	Long non-coding RNA		0.363636	1.55831	0.960974	Non
chr10:32888184-32888283	RP11-479G22.8	-	exon	ENSG00000273038.2	Long non-coding RNA		3.23	3.9	3.565	Enrich
chr4:158868264-158868614	FNIP2	+	CDS	ENSG00000052795.12	mRNA		1.87288	1.91	1.89144	Non
chr19:10114237-10116207	EIF3G	-	intron	ENSG00000130811.11	mRNA		4.49107	2.36164	3.42636	Enrich
chrX:53192317-53192717	KDM5C	-	3UTR	ENSG00000126012.11	mRNA		4.976	1.46705	3.22152	Non
chr6:34878073-34882939	UHRF1BP1	+	intron	ENSG00000065060.16	mRNA		3.90196	5.9321	4.91703	Enrich
chr19:42079216-42080507	ZNF574	+	CDS	ENSG00000105732.12	mRNA		4.08021	6.86	5.47011	Enrich
chr12:132704659-132714912	RP13-672B3.2	+	intron	ENSG00000256632.3	mRNA		1	1	1	Non
chr9:126832548-126834188	ZBTB43	+	CDS	ENSG00000169155.9	mRNA		8.66463	2.73057	5.6976	Enrich
chr20:33648990-33649439	CBFA2T2	+	3UTR	ENSG00000078699.21	mRNA		3.47863	2.7943	3.13647	Enrich
chr12:57514779-57515421	MARS	+	intron	ENSG00000166986.13	mRNA		3.79654	9.22874	6.51264	Enrich
chr9:110138098-110156474	AKAP2	+	intron	ENSG00000241978.9	mRNA		9.7	9.00252	9.35126	Enrich
chr17:81556936-81558183	NPLOC4	-	3UTR	ENSG00000182446.13	mRNA		4.0771	4.02899	4.05304	Enrich
chr17:82293964-82294213	RP13-516M14.1	+	exon	ENSG00000260563.3	Long non-coding RNA		0.448431	3.27476	1.8616	Non
chr16:22420106-22420305	CDR2	-	intron	ENSG00000140743.7	mRNA		3.44672	4.28278	3.86475	Enrich
chr17:7459714-7460013	ZBTB4	-	3UTR	ENSG00000174282.11	mRNA		4.86339	4.9378	4.90059	Enrich
chr20:5109408-5111119	TMEM230	-	intron	ENSG00000089063.14	mRNA		0.927989	1.75394	1.34096	Non
chr20:62796551-62798593	MRGBP	+	intron	ENSG00000101189.6	mRNA		3.84375	2.50769	3.17572	Enrich
chr7:129834426-129834726	UBE2H	-	3UTR	ENSG00000186591.11	mRNA		3.33932	1.76081	2.55006	Non
chr2:98604182-98604380	COA5	-	intron	ENSG00000183513.8	mRNA		1.60205	0.79778	1.19991	Non
chr2:127493376-127502713	IWS1	-	intron	ENSG00000163166.14	mRNA		4.04132	4.86979	4.45555	Enrich
chr17:41949193-41965501	TTC25	+	intron	ENSG00000204815.9	mRNA		2.16	7.39	4.775	Enrich
chr1:23757077-23759863	TCEB3	+	intron	ENSG00000011007.12	mRNA		9.45342	2.47799	5.9657	Enrich
chr1:32684319-32695151	SYNC	-	intron	ENSG00000162520.14	mRNA		3.88506	12.7134	8.29924	Enrich
chr14:93293993-93294394	BTBD7	-	intron	ENSG00000011114.14	mRNA		3.2749	6.03311	4.65401	Enrich
chr9:136833771-136833971	RABL6	+	intron	ENSG00000196642.17	mRNA		6.54469	3.93253	5.23861	Enrich
chr6:43635862-43636717	MAD2L1BP	+	intron	ENSG00000124688.13	mRNA		20.24	10.98	15.61	Enrich
chr19:55241039-55241584	PPP6R1	-	CDS	ENSG00000105063.18	mRNA		2.6961	3.99379	3.34494	Enrich
chr5:83056909-83065011	TMEM167A	-	intron	ENSG00000174695.9	mRNA		2.24908	1.28361	1.76634	Non
chr1:248824785-248824936	SH3BP5L	-	CDS	ENSG00000175137.10	mRNA		3.79	3.04688	3.41844	Enrich
chr1:12572759-12579309	DHRS3	-	intron	ENSG00000162496.8	mRNA		3.49664	5.75781	4.62722	Enrich
chr17:791820-792509	MRM3	+	3UTR	ENSG00000171861.10	mRNA		7.23429	2.53953	4.88691	Enrich
chr19:48480670-48481617	CYTH2	+	3UTR	ENSG00000105443.13	mRNA		4.72539	4.68359	4.70449	Enrich
chr16:68022603-68022851	DDX28	-	CDS	ENSG00000182810.6	mRNA		2.58385	7.37	4.97693	Enrich
chr16:14261579-14261930	MKL2	+	3UTR	ENSG00000186260.16	mRNA		4.39669	2.0795	3.2381	Enrich
chr5:177607383-177607583	B4GALT7	+	3UTR	ENSG00000027847.13	mRNA		2.35	0.595238	1.47262	Non
chr22:21643948-21644298	SDF2L1	+	CDS	ENSG00000128228.4	mRNA		1.00233	17.41	9.20617	Non
chr8:23068831-23069030	TNFRSF10B	-	5UTR	ENSG00000120889.12	mRNA		7.6702	8.02674	7.84847	Enrich
chr20:35115454-35115898	EDEM2	-	CDS	ENSG00000088298.12	mRNA		5.62581	5.79487	5.71034	Enrich
chr8:144528934-144529083	C8orf82	-	5UTR	ENSG00000213563.6	mRNA		1	3.52	2.26	Non
chr16:1771032-1771381	NME3	-	intron	ENSG00000103024.7	mRNA		1.85798	3.83946	2.84872	Non
chr3:136151218-136151869	MSL2	-	CDS	ENSG00000174579.3	mRNA		3.71163	2.3326	3.02211	Enrich
chr11:376770-377266	B4GALNT4	+	CDS	ENSG00000182272.11	mRNA		1	3.71	2.355	Non
chr1:9149798-9151041	MIR34A	-	exon	ENSG00000228526.5	Long non-coding RNA		1.17054	1.14286	1.1567	Non
chr22:39431299-39431696	TAB1	+	intron	ENSG00000100324.13	mRNA		5.05	4.67164	4.86082	Enrich
chr15:82834118-82834517	WHAMM	+	3UTR	ENSG00000156232.7	mRNA		3.2027	3.16	3.18135	Enrich
chr9:136993638-136993984	C9orf142	+	3UTR	ENSG00000148362.10	mRNA		9.29	1.2776	5.2838	Non
chr17:17491676-17491977	MED9	+	3UTR	ENSG00000141026.5	mRNA		2.79817	3.83168	3.31492	Enrich
chr16:20741587-20741737	THUMPD1	-	CDS	ENSG00000066654.13	mRNA		4.2464	8.06045	6.15343	Enrich
chr5:103276033-103276777	C5orf30	+	CDS	ENSG00000181751.9	mRNA		3.26	1.97233	2.61617	Non
chr2:186508618-186509115	ZC3H15	+	3UTR	ENSG00000065548.17	mRNA		2.52772	2.53932	2.53352	Enrich
chr17:4545320-4547758	MYBBP1A	-	intron	ENSG00000132382.14	mRNA		2.19449	2.6625	2.42849	Enrich
chr11:72837542-72837842	ATG16L2	+	intron	ENSG00000168010.10	mRNA		3.84	1	2.42	Non
chr5:476340-477129	SLC9A3	-	intron	ENSG00000066230.10	mRNA		1	1	1	Non
chr17:15437611-15503211	TVP23C-CDRT4	-	intron	ENSG00000259024.6	mRNA		0.333333	1.93	1.13167	Non
chr11:64266376-64267677	PLCB3	+	intron	ENSG00000149782.11	mRNA		1.61963	1.84615	1.73289	Non
chr19:33125162-33130143	GPATCH1	+	intron	ENSG00000076650.6	mRNA		1.93852	1.4	1.66926	Non
chr20:50749972-50750619	PARD6B	+	intron	ENSG00000124171.8	mRNA		1.95134	3.00891	2.48013	Non
chr10:71750296-71751669	CDH23	+	intron	ENSG00000107736.19	mRNA		1	1	1	Non
chr19:2243429-2244877	SF3A2	+	intron	ENSG00000104897.9	mRNA		2.25323	3.76984	3.01153	Enrich
chr19:49491485-49492160	RPL13A	+	3UTR	ENSG00000142541.16	mRNA		4.56707	5.47367	5.02037	Enrich
chr1:212897265-212897765	FLVCR1	+	3UTR	ENSG00000162769.12	mRNA		3.72079	11.3201	7.52045	Enrich
chr19:10996280-11007911	SMARCA4	+	intron	ENSG00000127616.17	mRNA		10.4467	1.7703	6.10848	Non
chr11:8947441-8947788	TMEM9B	-	3UTR	ENSG00000175348.10	mRNA		1.02552	0.73694	0.881231	Non
chr7:45108909-45110813	TBRG4	-	intron	ENSG00000136270.13	mRNA		21.61	2.26559	11.9378	Enrich
chr5:96757595-96765313	CAST	+	intron	ENSG00000153113.23	mRNA		2.44584	2.27088	2.35836	Enrich
chr19:55138071-55142006	TNNT1	-	intron	ENSG00000105048.16	mRNA		3.9961	2.9696	3.48285	Enrich
chr19:1104901-1105272	GPX4	+	intron	ENSG00000167468.16	mRNA		3.04419	4.11156	3.57787	Enrich
chr10:104312039-104315228	ITPRIP	-	3UTR	ENSG00000148841.15	mRNA		7.37629	8.95455	8.16542	Enrich
chr6:12120160-12120759	HIVEP1	+	intron	ENSG00000095951.16	mRNA		3.41741	9.10692	6.26216	Enrich
chr11:3686001-3693069	NUP98	-	intron	ENSG00000110713.15	mRNA		6.5016	3.41544	4.95852	Enrich
chr2:64524403-64551582	AFTPH	+	intron	ENSG00000119844.15	mRNA		5.84252	4.89153	5.36703	Enrich
chr12:6943756-6944648	C12orf57	+	intron	ENSG00000111678.10	mRNA		3.7859	1.97779	2.88185	Non
chrX:49175463-49177048	PRICKLE3	-	CDS	ENSG00000012211.12	mRNA		3.93902	0.864407	2.40172	Non
chr12:131941250-131943803	PUS1	+	intron	ENSG00000177192.13	mRNA		5.95447	8.80276	7.37861	Enrich
chr19:56377034-56377284	ZNF582	-	intron	ENSG00000018869.16	mRNA		0.166113	1	0.583056	Non
chr1:200857812-200858262	CAMSAP2	+	CDS	ENSG00000118200.14	mRNA		20.2162	5.67506	12.9456	Enrich
chr11:308162-308362	IFITM2	+	CDS	ENSG00000185201.16	mRNA		2.38209	3.91641	3.14925	Enrich
chr2:158678611-158680835	PKP4	+	intron	ENSG00000144283.21	mRNA		14.1958	6.55188	10.3738	Enrich
chr2:238275826-238277772	PER2	-	intron	ENSG00000132326.11	mRNA		2.53333	2.56	2.54667	Enrich
chr12:12974913-12977505	HEBP1	-	intron	ENSG00000013583.8	mRNA		2.04393	2.00467	2.0243	Enrich
chr1:22030341-22031029	LINC00339	+	exon	ENSG00000218510.6	Long non-coding RNA		1	1	1	Non
chr1:236548101-236548301	LGALS8	+	3UTR	ENSG00000116977.18	mRNA		7.69811	0.531646	4.11488	Non
chr3:9806243-9807034	ARPC4	+	3UTR	ENSG00000241553.12	mRNA		1.64052	3.00719	2.32386	Non
chr3:40517106-40517452	ZNF620	+	3UTR	ENSG00000177842.11	mRNA		1.28916	0.636943	0.96305	Non
chr3:52478528-52480368	NISCH	+	intron	ENSG00000010322.15	mRNA		2.60667	7.91444	5.26055	Enrich
chr19:10652703-10653646	ILF3-AS1	-	exon	ENSG00000267100.1	Long non-coding RNA		9.16	1.39171	5.27585	Non
chr10:75234017-75234514	COMTD1	-	intron	ENSG00000165644.10	mRNA		29.22	1	15.11	Non
chr9:137039519-137041094	RP11-229P13.27	-	intron	ENSG00000279073.3	mRNA		1	1	1	Non
chr2:54972236-54972387	RTN4	-	3UTR	ENSG00000115310.17	mRNA		4.53138	4.15807	4.34472	Enrich
chr17:78050076-78051423	TNRC6C	+	CDS	ENSG00000078687.17	mRNA		1.90749	13.2609	7.58418	Non
chr2:55334867-55335068	CCDC88A	-	CDS	ENSG00000115355.15	mRNA		6.52456	6.2235	6.37403	Enrich
chr16:8893786-8894581	USP7	-	intron	ENSG00000187555.14	mRNA		23.6264	1.94564	12.786	Non
chr17:75154384-75154484	HN1	-	5UTR	ENSG00000189159.15	mRNA		5.58387	2.58175	4.08281	Enrich
chr17:64213380-64214131	TEX2	-	CDS	ENSG00000136478.7	mRNA		5.96825	2.64286	4.30556	Enrich
chr8:91063582-91067946	OTUD6B-AS1	-	intron	ENSG00000253738.1	Long non-coding RNA		2.72334	2.55294	2.63814	Enrich
chr6:44230393-44232083	SLC29A1	+	intron	ENSG00000112759.16	mRNA		10.07	1.73004	5.90002	Non
chr2:238032245-238045743	UBE2F-SCLY	+	intron	ENSG00000258984.5	mRNA		1	1	1	Non
chr14:32149964-32154035	ARHGAP5	+	intron	ENSG00000100852.12	mRNA		7.33053	15.5944	11.4625	Enrich
chr19:531910-535838	CDC34	+	intron	ENSG00000099804.8	mRNA		4.12	14.5236	9.32179	Enrich
chr5:57176029-57214151	GPBP1	+	intron	ENSG00000062194.15	mRNA		13.6642	7.07232	10.3683	Enrich
chr2:108782537-108783869	RANBP2	+	intron	ENSG00000153201.15	mRNA		12.4678	10.1513	11.3096	Enrich
chr14:23566110-23566510	AP1G2	-	CDS	ENSG00000213983.11	mRNA		24.73	1.68605	13.208	Non
chr17:28357729-28358066	TMEM199	+	intron	ENSG00000244045.11	mRNA		8.88	9.56954	9.22477	Enrich
chr12:85301185-85301485	ALX1	+	CDS	ENSG00000180318.3	mRNA		1.9771	6.89591	4.43651	Non
chr9:133343802-133344151	MED22	-	intron	ENSG00000148297.15	mRNA		0.633779	9.5	5.06689	Non
chr5:61545029-61545278	ZSWIM6	+	3UTR	ENSG00000130449.5	mRNA		6.77931	2.9213	4.8503	Enrich
chr3:170866358-170868045	RPL22L1	-	intron	ENSG00000163584.17	mRNA		0.593374	2.512	1.55269	Non
chr21:46431725-46431975	PCNT	+	CDS	ENSG00000160299.16	mRNA		7	1.96557	4.48279	Non
chr3:50319036-50320459	HYAL2	-	CDS	ENSG00000068001.13	mRNA		1.28485	4.79	3.03742	Non
chr19:34219484-34221439	LSM14A	+	intron	ENSG00000257103.8	mRNA		4.15952	5.49681	4.82817	Enrich
chr16:72793373-72794571	ZFHX3	-	CDS	ENSG00000140836.14	mRNA		2.63319	4.68208	3.65763	Enrich
chr11:12942187-12942687	TEAD1	+	3UTR	ENSG00000187079.15	mRNA		4.15811	6.68173	5.41992	Enrich
chr17:81396301-81396500	BAHCC1	+	intron	ENSG00000266074.8	mRNA		3.21429	2.07143	2.64286	Enrich
chr1:203798807-203799309	ZBED6	+	CDS	ENSG00000257315.1	mRNA		7.22605	5.58088	6.40347	Enrich
chr4:101347828-101348883	FLJ20021	+	exon	ENSG00000254531.1	Long non-coding RNA		1	1	1	Non
chr3:50288473-50288865	IFRD2	-	CDS	ENSG00000214706.10	mRNA		4.03097	1.69412	2.86255	Non
chr10:128115736-128115936	MKI67	-	CDS	ENSG00000148773.13	mRNA		5.65995	7.48813	6.57404	Enrich
chr22:26491039-26494491	SRRD	+	3UTR	ENSG00000100104.13	mRNA		6.7	1.93	4.315	Non
chr19:14482663-14482863	GIPC1	-	intron	ENSG00000123159.15	mRNA		1.85528	4.87796	3.36662	Non
chr17:45104910-45105931	NMT1	+	intron	ENSG00000136448.11	mRNA		5.97188	48.1328	27.0523	Enrich
chr1:1391171-1391572	CCNL2	-	intron	ENSG00000221978.11	mRNA		3.9598	3.98558	3.97269	Enrich
chr12:7116880-7117281	C1RL-AS1	+	exon	ENSG00000205885.7	Long non-coding RNA		2.8	8.2129	5.50645	Enrich
chrX:21994392-21994835	SMS	+	3UTR	ENSG00000102172.15	mRNA		2.65954	2.04891	2.35422	Enrich
chr10:30844919-30845118	ZNF438	-	CDS	ENSG00000183621.15	mRNA		2.59627	6.5	4.54814	Enrich
chr1:154929148-154936794	PMVK	-	intron	ENSG00000163344.5	mRNA		3.80638	16.28	10.0432	Enrich
chr9:107300170-107318791	RAD23B	+	intron	ENSG00000119318.12	mRNA		2.49959	2.68383	2.59171	Enrich
chr3:63833968-63835171	C3orf49	+	intron	ENSG00000163632.12	mRNA		1	1	1	Non
chr5:159158152-159161200	RNF145	-	intron	ENSG00000145860.11	mRNA		1.20324	3.63355	2.4184	Non
chr4:139387997-139388646	NAA15	+	3UTR	ENSG00000164134.12	mRNA		2.30355	3.03789	2.67072	Enrich
chr12:49329979-49330430	TROAP	+	CDS	ENSG00000135451.12	mRNA		6.5082	0.19112	3.34966	Non
chr9:128107300-128107899	SLC25A25	+	3UTR	ENSG00000148339.12	mRNA		8.05306	3.26392	5.65849	Enrich
chr19:36235677-36236027	ZNF146	+	5UTR	ENSG00000167635.11	mRNA		10.4406	8.18321	9.31192	Enrich
chr17:42568842-42569400	MLX	+	intron	ENSG00000108788.11	mRNA		3.26165	2.97609	3.11887	Enrich
chr16:70371525-70372386	RP11-529K1.3	+	CDS	ENSG00000260537.2	mRNA		1	1	1	Non
chr9:38567208-38567659	RP11-392E22.9	-	intron	ENSG00000283486.1	mRNA		1	1	1	Non
chrX:47229398-47229748	CDK16	+	3UTR	ENSG00000102225.15	mRNA		4.25487	4.38084	4.31785	Enrich
chr3:126989343-126991389	PLXNA1	+	intron	ENSG00000114554.11	mRNA		3.03906	4.00578	3.52242	Enrich
chr20:3046091-3048205	MRPS26	+	intron	ENSG00000125901.5	mRNA		4.06849	1.65487	2.86168	Non
chr22:50179702-50180048	PANX2	+	3UTR	ENSG00000073150.13	mRNA		1	2.13869	1.56934	Non
chr6:42886294-42887588	RPL7L1	+	3UTR	ENSG00000146223.14	mRNA		9.05923	1.64968	5.35446	Non
chr22:24270947-24302273	SPECC1L	+	intron	ENSG00000100014.19	mRNA		4.99752	2.46472	3.73112	Enrich
chr12:54011516-54011716	HOXC6	+	intron	ENSG00000197757.7	mRNA		1	0.923729	0.961864	Non
chr17:40262563-40273675	WIPF2	+	intron	ENSG00000171475.13	mRNA		4.61867	8.11058	6.36462	Enrich
chr17:2416156-2416570	METTL16	-	3UTR	ENSG00000127804.12	mRNA		7.54242	3.16956	5.35599	Enrich
chr16:72100511-72103160	DHX38	+	intron	ENSG00000140829.11	mRNA		3.7806	4.26399	4.0223	Enrich
chr1:13779179-13779529	PRDM2	+	intron	ENSG00000116731.22	mRNA		7.72574	3.02193	5.37383	Enrich
chr4:22387608-22388459	ADGRA3	-	CDS	ENSG00000152990.13	mRNA		1.30409	1.71591	1.51	Non
chr6:24666548-24666983	TDP2	-	CDS	ENSG00000111802.13	mRNA		1.05789	1.71058	1.38423	Non
chr4:89245158-89245309	GPRIN3	-	3UTR	ENSG00000185477.4	mRNA		4.38	5.74306	5.06153	Enrich
chr8:38337319-38380640	WHSC1L1	-	intron	ENSG00000147548.16	mRNA		6.07188	9.45929	7.76558	Enrich
chr16:70156545-70157295	PDPR	+	3UTR	ENSG00000090857.13	mRNA		0.864754	1.29504	1.0799	Non
chr12:7110500-7111253	C1RL-AS1	+	intron	ENSG00000205885.7	Long non-coding RNA		2.8	8.2129	5.50645	Enrich
chr14:24145097-24145545	PSME2	-	intron	ENSG00000100911.14	mRNA		3.53548	3.37707	3.45628	Enrich
chr11:71448770-71452060	DHCR7	-	intron	ENSG00000172893.15	mRNA		1.19866	11.43	6.31433	Non
chr4:41613573-41619399	LIMCH1	+	intron	ENSG00000064042.17	mRNA		6.60851	5.49367	6.05109	Enrich
chr15:84798654-84799126	ZNF592	+	intron	ENSG00000166716.9	mRNA		5.66087	3.11613	4.3885	Enrich
chr12:57098547-57098845	STAT6	-	intron	ENSG00000166888.10	mRNA		4.50469	10.3105	7.40758	Enrich
chr18:50984405-50984505	ELAC1	+	CDS	ENSG00000141642.8	mRNA		1.12742	3.58	2.35371	Non
chr17:29582992-29583688	GIT1	-	intron	ENSG00000108262.15	mRNA		1.56067	1.83516	1.69792	Non
chr2:207613085-207620664	METTL21A	-	intron	ENSG00000144401.14	mRNA		1.99653	4.79915	3.39784	Non
chr19:42198647-42201772	DEDD2	-	intron	ENSG00000160570.13	mRNA		1.15224	1.11789	1.13506	Non
chr17:18315858-18324664	SMCR8	+	intron	ENSG00000176994.10	mRNA		4.35417	3.57522	3.96469	Enrich
chr1:227759395-227759545	SNAP47	+	CDS	ENSG00000143740.14	mRNA		2.24815	2.25163	2.24989	Enrich
chr6:113859842-113861483	MARCKS	+	3UTR	ENSG00000277443.2	mRNA		2.98807	3.35979	3.17393	Enrich
chr20:36255989-36256876	AAR2	+	3UTR	ENSG00000131043.11	mRNA		2.24658	0.676692	1.46163	Non
chr16:30397412-30399409	ZNF48	+	CDS	ENSG00000283620.1	mRNA		5.97778	3.95	4.96389	Enrich
chr5:5457612-5461204	ICE1	+	intron	ENSG00000164151.11	mRNA		7.50769	2.17448	4.84109	Enrich
chr4:52713517-52713865	DANCR	+	exon	ENSG00000226950.6	Long non-coding RNA		1.49835	4.06	2.77917	Non
chr15:98707604-98820869	IGF1R	+	intron	ENSG00000140443.13	mRNA		9.7074	6.34338	8.02539	Enrich
chr17:75877958-75878653	TRIM47	-	CDS	ENSG00000132481.6	mRNA		5.25882	13.0712	9.16504	Enrich
chr22:46362577-46363126	CELSR1	-	3UTR	ENSG00000075275.16	mRNA		4.81496	7.23009	6.02252	Enrich
chr2:11201039-11215048	ROCK2	-	intron	ENSG00000134318.13	mRNA		7.03	9.36121	8.1956	Enrich
chr17:17166443-17166693	MPRIP	+	intron	ENSG00000133030.19	mRNA		5.46884	3.38901	4.42892	Enrich
chr11:57801865-57803890	CTNND1	+	intron	ENSG00000198561.13	mRNA		8.4974	3.03941	5.76841	Enrich
chr6:17551493-17556497	CAP2	+	intron	ENSG00000112186.11	mRNA		7.18919	3.23052	5.20985	Enrich
chr12:1371935-1410447	ERC1	+	intron	ENSG00000082805.19	mRNA		2.33628	14.6945	8.51539	Enrich
chr16:30351956-30353184	CD2BP2	-	3UTR	ENSG00000169217.8	mRNA		3.90619	3.3437	3.62494	Enrich
chr11:78174023-78174374	KCTD21	-	CDS	ENSG00000188997.7	mRNA		2.21	1.16923	1.68962	Non
chr5:173034461-173034855	ATP6V0E1	+	3UTR	ENSG00000113732.8	mRNA		1.87515	2.32818	2.10167	Non
chr16:89287373-89288274	ANKRD11	-	intron	ENSG00000167522.14	mRNA		2.54213	6.78851	4.66532	Enrich
chr14:77341456-77343444	TMED8	-	intron	ENSG00000100580.7	mRNA		3.26966	2.12575	2.69771	Enrich
chr9:132264103-132266144	SETX	-	intron	ENSG00000107290.13	mRNA		3.79705	5.17308	4.48506	Enrich
chr1:156596928-156597179	GPATCH4	-	intron	ENSG00000160818.16	mRNA		3.03899	2.91556	2.97727	Enrich
chr14:100277656-100278006	YY1	+	3UTR	ENSG00000100811.11	mRNA		3.10896	1.69381	2.40138	Non
chr11:58616784-58622831	ZFP91	+	3UTR	ENSG00000186660.14	mRNA		5.98812	6.80211	6.39511	Enrich
chr5:40827647-40833973	RPL37	-	3UTR	ENSG00000145592.13	mRNA		2.3349	2.3942	2.36455	Enrich
chr5:34656386-34656536	RAI14	+	5UTR	ENSG00000039560.13	mRNA		3.07463	6.48697	4.7808	Enrich
chr18:12028887-12030833	IMPA2	+	intron	ENSG00000141401.11	mRNA		5.48896	4.96867	5.22882	Enrich
chr18:6462433-6462725	RPL6P27	-	exon	ENSG00000235552.4	Pseudogene		0.462963	0.321543	0.392253	Non
chr5:127517708-127523636	PRRC1	+	intron	ENSG00000164244.20	mRNA		4.14879	2.9486	3.54869	Enrich
chr1:220697969-220698514	C1orf115	+	3UTR	ENSG00000162817.6	mRNA		2.40805	1.44615	1.9271	Non
chr9:2622033-2641450	VLDLR	+	intron	ENSG00000147852.15	mRNA		10.0734	2.80388	6.43864	Enrich
chr1:150964407-150965367	CERS2	-	intron	ENSG00000143418.19	mRNA		3.50622	3.02157	3.26389	Enrich
chr14:20316256-20317690	CCNB1IP1	-	intron	ENSG00000100814.17	mRNA		3.21347	3.10659	3.16003	Enrich
chr17:2059987-2060307	HIC1	+	3UTR	ENSG00000177374.12	mRNA		2.44	1	1.72	Non
chr11:123729681-123738675	ZNF202	-	intron	ENSG00000166261.10	mRNA		7.12	6.66	6.89	Enrich
chr10:128103324-128103474	MKI67	-	CDS	ENSG00000148773.13	mRNA		5.65995	7.48813	6.57404	Enrich
chr17:28748420-28750009	TRAF4	+	CDS	ENSG00000076604.14	mRNA		1.81755	3.38673	2.60214	Non
chr10:31318051-31318847	ZEB1-AS1	-	exon	ENSG00000237036.4	Long non-coding RNA		0.490196	3.95227	2.22123	Non
chr2:151802949-151803099	ARL5A	-	3UTR	ENSG00000162980.16	mRNA		1.12887	0.552448	0.840657	Non
chr19:54145743-54153187	CNOT3	+	intron	ENSG00000088038.17	mRNA		4.86181	3.53323	4.19752	Enrich
chr8:23261349-23261900	CHMP7	+	3UTR	ENSG00000147457.13	mRNA		5.53	10.5714	8.05071	Enrich
chr17:80346548-80347049	RNF213	+	CDS	ENSG00000173821.19	mRNA		3.82731	13.5847	8.706	Enrich
chr3:46921775-46922320	CCDC12	-	3UTR	ENSG00000160799.11	mRNA		3.7629	5.32642	4.54466	Enrich
chr17:78797052-78797901	USP36	-	intron	ENSG00000055483.19	mRNA		6.811	4.92388	5.86744	Enrich
chr8:42326450-42331854	IKBKB	+	3UTR	ENSG00000104365.13	mRNA		4.92021	13.1	9.01011	Enrich
chr17:82602501-82602802	FOXK2	+	3UTR	ENSG00000141568.20	mRNA		7.6474	2.10509	4.87625	Enrich
chr4:6861924-6862125	KIAA0232	+	CDS	ENSG00000170871.11	mRNA		4.85496	3.96104	4.408	Enrich
chr2:85840343-85848184	ST3GAL5	-	intron	ENSG00000115525.16	mRNA		2.72065	12.5276	7.62413	Enrich
chr19:53576828-53577876	ZNF331	+	CDS	ENSG00000130844.16	mRNA		4.79699	9.50307	7.15003	Enrich
chr19:34228964-34229215	LSM14A	+	3UTR	ENSG00000257103.8	mRNA		4.15952	5.49681	4.82817	Enrich
chr16:4874355-4875151	UBN1	+	CDS	ENSG00000118900.14	mRNA		10.0455	5.61364	7.82955	Enrich
chr2:152720576-152759904	ARL6IP6	+	intron	ENSG00000177917.10	mRNA		1.17857	3.57534	2.37696	Non
chr5:176290033-176290483	SIMC1	+	intron	ENSG00000170085.17	mRNA		0.584795	4.84568	2.71524	Non
chr3:141445194-141445494	ZBTB38	+	CDS	ENSG00000177311.11	mRNA		13.1223	6.86722	9.99478	Enrich
chr22:29265228-29267635	RHBDD3	-	intron	ENSG00000100263.13	mRNA		2.31	5.49718	3.90359	Enrich
chr2:240130826-240134069	COPS9	-	intron	ENSG00000172428.10	mRNA		1.48896	4.38458	2.93677	Non
chr10:6232953-6234100	PFKFB3	+	3UTR	ENSG00000170525.18	mRNA		4.41076	5.4288	4.91978	Enrich
chr19:57750852-57754421	AC003006.7	+	intron	ENSG00000269026.2	mRNA		6.22	5.31	5.765	Enrich
chr3:149966099-149966549	PFN2	-	3UTR	ENSG00000070087.13	mRNA		1.82031	1.51943	1.66987	Non
chr14:22767267-22767517	OXA1L	+	CDS	ENSG00000155463.12	mRNA		2.88016	2.30672	2.59344	Enrich
chr5:112861335-112862483	CTC-554D6.1	+	intron	ENSG00000258864.1	mRNA		1	1	1	Non
chr11:66848630-66849949	PC	-	CDS	ENSG00000173599.13	mRNA		13.33	6.17	9.75	Enrich
chr1:52041575-52055525	TXNDC12	-	intron	ENSG00000117862.11	mRNA		3.21643	1.54947	2.38295	Non
chr3:14178852-14198345	LSM3	+	intron	ENSG00000170860.3	mRNA		1.68085	1.28085	1.48085	Non
chr19:305621-306187	MIER2	-	3UTR	ENSG00000105556.11	mRNA		3.72	2.17	2.945	Enrich
chr2:234496755-234497053	ARL4C	-	5UTR	ENSG00000188042.7	mRNA		8.63588	6.25743	7.44665	Enrich
chr13:67227340-67227541	PCDH9	-	CDS	ENSG00000184226.14	mRNA		2.5	3.23729	2.86864	Enrich
chr5:173609294-173609394	BOD1	-	CDS	ENSG00000145919.10	mRNA		4.49632	2.06463	3.28048	Enrich
chr22:30580654-30584295	PES1	-	intron	ENSG00000100029.17	mRNA		6.63322	5.56045	6.09683	Enrich
chr12:109917430-109917729	TCHP	+	3UTR	ENSG00000139437.17	mRNA		13.2343	2.33311	7.78372	Enrich
chr1:153986161-153986309	RAB13	-	CDS	ENSG00000143545.8	mRNA		2.89669	2.78787	2.84228	Enrich
chrX:77684141-77684541	ATRX	-	CDS	ENSG00000085224.21	mRNA		15.0974	16.214	15.6557	Enrich
chr19:12680239-12681095	DHPS	-	intron	ENSG00000095059.15	mRNA		0.681818	1.86265	1.27223	Non
chr1:35392254-35398919	ZMYM4	+	intron	ENSG00000146463.11	mRNA		6.17751	1.29823	3.73787	Non
chr3:19950866-19951017	RAB5A	+	CDS	ENSG00000144566.10	mRNA		1.7211	1.26443	1.49276	Non
chr3:64098702-64147103	PRICKLE2	-	intron	ENSG00000163637.11	mRNA		6.14	4.44928	5.29464	Enrich
chr10:22318624-22318922	COMMD3	+	intron	ENSG00000148444.15	mRNA		1.80027	1.22372	1.512	Non
chr17:19676504-19676803	ALDH3A2	+	3UTR	ENSG00000072210.18	mRNA		1.73826	1.66735	1.70281	Non
chr19:54206427-54206626	RPS9	+	intron	ENSG00000170889.13	mRNA		3.19748	3.9165	3.55699	Enrich
chr19:40443993-40444262	SERTAD3	-	intron	ENSG00000167565.12	mRNA		12.6339	13.2243	12.9291	Enrich
chr22:17592234-17594669	ATP6V1E1	-	intron	ENSG00000131100.12	mRNA		1.14057	1.54056	1.34056	Non
chr1:231421063-231422208	EGLN1	-	CDS	ENSG00000135766.8	mRNA		5.91795	2.53846	4.22821	Enrich
chr4:188105336-188105487	TRIML2	-	5UTR	ENSG00000179046.8	mRNA		1.1686	2.0897	1.62915	Non
chr4:48860923-48861222	OCIAD1	+	3UTR	ENSG00000109180.14	mRNA		1.43435	2.78509	2.10972	Non
chr2:38074390-38074788	CYP1B1	-	intron	ENSG00000138061.11	mRNA		2.05442	3.53585	2.79514	Enrich
chr9:129012148-129012348	SH3GLB2	-	intron	ENSG00000148341.17	mRNA		1	2.74684	1.87342	Non
chr16:30946734-30947436	FBXL19	+	CDS	ENSG00000099364.16	mRNA		6.93478	4.71687	5.82583	Enrich
chr5:53098111-53098460	MOCS2	-	3UTR	ENSG00000164172.18	mRNA		0.990812	0.834174	0.912493	Non
chr19:47271704-47271953	CCDC9	+	3UTR	ENSG00000105321.12	mRNA		11.0485	4.98571	8.01709	Enrich
chr19:4792779-4795328	FEM1A	+	3UTR	ENSG00000141965.4	mRNA		2.67	1.87	2.27	Non
chr12:56128321-56128622	ESYT1	+	intron	ENSG00000139641.12	mRNA		6.98358	2.89686	4.94022	Enrich
chr6:17764192-17770409	KIF13A	-	intron	ENSG00000137177.19	mRNA		8.57229	7.63924	8.10576	Enrich
chr1:109066192-109076002	TAF13	-	intron	ENSG00000197780.9	mRNA		1.91561	5.45175	3.68368	Non
chr4:77075805-77076005	CCNI	-	5UTR	ENSG00000118816.9	mRNA		2.32364	4.46141	3.39252	Enrich
chr20:34741866-34743264	NCOA6	-	intron	ENSG00000198646.13	mRNA		3.38672	4.49104	3.93888	Enrich
chr15:99129567-99130265	SYNM	+	CDS	ENSG00000182253.14	mRNA		2.50909	3.79355	3.15132	Enrich
chr9:136377934-136378534	SNAPC4	-	CDS	ENSG00000165684.4	mRNA		1.35859	2.94215	2.15037	Non
chr14:60713352-60713502	SIX4	-	CDS	ENSG00000100625.8	mRNA		2.80672	2.55556	2.68114	Enrich
chr10:96057239-96058622	CCNJ	+	CDS	ENSG00000107443.15	mRNA		2.26702	4.94771	3.60736	Enrich
chr12:89521956-89522058	POC1B-GALNT4	-	3UTR	ENSG00000259075.6	mRNA		1.82	2.98	2.4	Non
chr12:1490938-1491389	ERC1	+	3UTR	ENSG00000082805.19	mRNA		2.33628	14.6945	8.51539	Enrich
chr1:18481331-18481731	KLHDC7A	+	CDS	ENSG00000179023.8	mRNA		2.1371	3.49	2.81355	Enrich
chr21:45512622-45513911	COL18A1	+	3UTR	ENSG00000182871.14	mRNA		8.35167	4.49465	6.42316	Enrich
chr17:75610933-75613161	MYO15B	+	intron	ENSG00000266714.6	mRNA		14.7462	0.593833	7.66999	Non
chr16:2036383-2038526	SLC9A3R2	+	intron	ENSG00000065054.13	mRNA		5.94091	10.9006	8.42078	Enrich
chr11:747476-752359	TALDO1	+	intron	ENSG00000177156.10	mRNA		1.15872	2.63955	1.89914	Non
chr6:136372626-136411671	MAP7	-	intron	ENSG00000135525.18	mRNA		5.31864	5.76623	5.54244	Enrich
chr12:4612587-4612787	DYRK4	+	CDS	ENSG00000010219.13	mRNA		3.13559	0.732627	1.93411	Non
chr5:157055284-157057991	HAVCR1	-	intron	ENSG00000113249.12	mRNA		2.51224	3.85243	3.18233	Enrich
chr19:47045953-47048630	TMEM160	-	intron	ENSG00000130748.6	mRNA		10.85	1	5.925	Non
chr16:56447822-56451276	NUDT21	-	intron	ENSG00000167005.13	mRNA		6.56803	2.27503	4.42153	Enrich
chr14:76786275-76786427	ANGEL1	-	3UTR	ENSG00000013523.9	mRNA		2.8	2.06	2.43	Enrich
chr1:155612304-155612677	MSTO1	+	3UTR	ENSG00000125459.14	mRNA		7.32	6.22646	6.77323	Enrich
chrX:81202187-81202677	SH3BGRL	+	intron	ENSG00000131171.12	mRNA		0.174216	0.143266	0.158741	Non
chr11:64806309-64807664	MEN1	-	intron	ENSG00000133895.14	mRNA		2.38926	1.16727	1.77827	Non
chr19:3574405-3575667	HMG20B	+	intron	ENSG00000064961.18	mRNA		11.3188	2.05313	6.68599	Enrich
chr15:44731395-44732143	TRIM69	+	intron	ENSG00000185880.12	mRNA		20.56	12	16.28	Enrich
chr5:141637099-141637299	RELL2	+	5UTR	ENSG00000164620.8	mRNA		1	0.537634	0.768817	Non
chr17:42666659-42666957	TUBG2	+	3UTR	ENSG00000037042.8	mRNA		1	1.28144	1.14072	Non
chr12:107751509-107756859	PRDM4	-	intron	ENSG00000110851.11	mRNA		3.47692	0.532578	2.00475	Non
chr15:63043730-63044631	TPM1	+	intron	ENSG00000140416.19	mRNA		2.18884	2.90919	2.54902	Enrich
chr19:2038757-2038956	MKNK2	-	3UTR	ENSG00000099875.14	mRNA		2.94382	4.58333	3.76358	Enrich
chr16:67154228-67154920	TRADD	-	3UTR	ENSG00000102871.15	mRNA		1	2.1	1.55	Non
chr1:11658627-11661490	FBXO44	+	intron	ENSG00000132879.13	mRNA		5.08	0.217391	2.6487	Non
chr19:616269-616616	HCN2	+	CDS	ENSG00000099822.2	mRNA		1.67816	3.64024	2.6592	Non
chr15:50481651-50482052	USP8	+	CDS	ENSG00000138592.13	mRNA		4.39315	17.3452	10.8692	Enrich
chr1:1053881-1055938	AGRN	+	CDS	ENSG00000188157.13	mRNA		5.2904	5.41196	5.35118	Enrich
chr5:150396589-150400258	TCOF1	+	CDS	ENSG00000070814.17	mRNA		4.5125	3.93966	4.22608	Enrich
chr4:13479519-13484316	RAB28	-	intron	ENSG00000157869.14	mRNA		1.10914	2.16755	1.63835	Non
chr11:644331-646350	DEAF1	-	intron	ENSG00000177030.16	mRNA		6.11273	39.31	22.7114	Enrich
chr8:141193312-141193613	DENND3	+	intron	ENSG00000105339.10	mRNA		6.52444	2.36395	4.4442	Enrich
chr2:201757684-201759531	ALS2	-	intron	ENSG00000003393.14	mRNA		6.96496	10.6204	8.79269	Enrich
chr1:41017788-41018239	SLFNL1	-	CDS	ENSG00000171790.15	mRNA		1	0.8	0.9	Non
chr1:151160779-151160977	LYSMD1	-	3UTR	ENSG00000163155.11	mRNA		1.25658	2.1623	1.70944	Non
chr19:45549299-45549600	OPA3	-	intron	ENSG00000125741.4	mRNA		8.83	2.41791	5.62396	Enrich
chr12:53314351-53314552	AAAS	-	intron	ENSG00000094914.12	mRNA		2.20738	2.453	2.33019	Enrich
chr16:28831010-28833138	ATXN2L	+	intron	ENSG00000168488.18	mRNA		4.49761	4.95467	4.72614	Enrich
chr16:1507695-1510407	TELO2	+	intron	ENSG00000100726.14	mRNA		3.14138	2.23	2.68569	Enrich
chr7:100474322-100479279	TSC22D4	-	intron	ENSG00000166925.8	mRNA		1.29268	2.64	1.96634	Non
chr15:79422539-79422889	TMED3	+	3UTR	ENSG00000166557.12	mRNA		3.63811	4.29799	3.96805	Enrich
chr13:42317531-42317681	AKAP11	+	CDS	ENSG00000023516.8	mRNA		3.24324	4.3046	3.77392	Enrich
chr22:46762036-46762515	CTA-29F11.1	-	exon	ENSG00000260708.1	Long non-coding RNA		3.12903	2.77745	2.95324	Enrich
chr2:205794783-205795834	NRP2	+	3UTR	ENSG00000118257.16	mRNA		7.60054	18.8991	13.2498	Enrich
chr17:9891555-9892052	GLP2R	+	3UTR	ENSG00000065325.12	mRNA		1.93	2.21	2.07	Non
chr19:16185428-16185626	FAM32A	+	intron	ENSG00000105058.11	mRNA		4.81631	4.08772	4.45201	Enrich
chr16:14889208-14895812	NOMO1	+	intron	ENSG00000103512.14	mRNA		4.06585	3.55768	3.81177	Enrich
chr15:43358620-43359070	ZSCAN29	-	3UTR	ENSG00000140265.12	mRNA		28.67	3.93659	16.3033	Enrich
chr12:117049028-117056806	TESC	-	intron	ENSG00000088992.17	mRNA		0.342466	2.00622	1.17434	Non
chr11:88293741-88296164	CTSC	-	intron	ENSG00000109861.15	mRNA		4.11478	7.5	5.80739	Enrich
chr9:128254948-128255198	DNM1	+	3UTR	ENSG00000106976.20	mRNA		6.36994	7.15556	6.76275	Enrich
chr8:133455146-133455347	ST3GAL1	-	3UTR	ENSG00000008513.14	mRNA		1.6036	4.08642	2.84501	Non
chr6:26158193-26158339	HIST1H2BD	+	CDS	ENSG00000158373.8	mRNA		4.57102	2.71932	3.64517	Enrich
chr16:2176582-2177979	TRAF7	+	3UTR	ENSG00000131653.12	mRNA		4.51	3.80506	4.15753	Enrich
chr2:27771766-27772775	MRPL33	+	intron	ENSG00000243147.7	mRNA		1.57444	1.28376	1.4291	Non
chr17:75038912-75039356	KCTD2	+	intron	ENSG00000180901.10	mRNA		1	1.39189	1.19595	Non
chr14:103468116-103475021	MARK3	+	intron	ENSG00000075413.17	mRNA		1.52671	4.36725	2.94698	Non
chr12:31730756-31730956	RP11-467L13.7	+	exon	ENSG00000276900.1	Long non-coding RNA		1.40969	3.85	2.62985	Non
chr19:5623134-5623384	SAFB	+	CDS	ENSG00000160633.12	mRNA		6.71534	10.5791	8.6472	Enrich
chr2:237774400-237779609	LRRFIP1	+	intron	ENSG00000124831.18	mRNA		8.74692	6.3849	7.56591	Enrich
chr16:67173774-67173975	NOL3	+	intron	ENSG00000140939.14	mRNA		9.61165	7.35	8.48083	Enrich
chr5:917024-917371	TRIP13	+	3UTR	ENSG00000071539.13	mRNA		9.05	6.27174	7.66087	Enrich
chr22:29328625-29328775	AP1B1	-	3UTR	ENSG00000100280.16	mRNA		3.07054	4.62295	3.84675	Enrich
chr14:37590977-37593879	FOXA1	-	CDS	ENSG00000129514.5	mRNA		3.88966	1.68345	2.78655	Non
chr10:104267309-104267459	GSTO1	+	CDS	ENSG00000148834.12	mRNA		4.0598	2.56281	3.31131	Enrich
chr10:118008695-118038935	RAB11FIP2	-	intron	ENSG00000107560.10	mRNA		2.09347	6.21667	4.15507	Enrich
chr17:7574269-7575124	EIF4A1	+	intron	ENSG00000161960.14	mRNA		3.40503	2.74937	3.0772	Enrich
chr11:62856151-62876816	SLC3A2	+	intron	ENSG00000168003.16	mRNA		6.90135	5.65228	6.27682	Enrich
chr10:38119163-38119364	ZNF37A	+	3UTR	ENSG00000075407.18	mRNA		4.66667	5.34783	5.00725	Enrich
chr19:7899533-7899702	LRRC8E	+	CDS	ENSG00000171017.10	mRNA		1.63704	3.09	2.36352	Non
chr19:11120446-11127549	LDLR	+	intron	ENSG00000130164.12	mRNA		7.56604	1.08144	4.32374	Non
chr19:19534932-19535031	CTC-260F20.3	+	intron	ENSG00000258674.5	mRNA		1	1	1	Non
chr12:122352767-122354634	CLIP1	-	intron	ENSG00000130779.19	mRNA		5.12362	15.9251	10.5244	Enrich
chr1:1342059-1349102	DVL1	-	intron	ENSG00000107404.18	mRNA		2.33594	3.56296	2.94945	Enrich
chr12:28450219-28549145	CCDC91	+	intron	ENSG00000123106.10	mRNA		7.09728	3.6676	5.38244	Enrich
chrX:41086083-41123694	USP9X	+	intron	ENSG00000124486.12	mRNA		1.65451	19.063	10.3588	Non
chr10:5739711-5740359	FAM208B	+	CDS	ENSG00000108021.19	mRNA		2.91429	2.81552	2.8649	Enrich
chr4:2512547-2514019	RNF4	+	intron	ENSG00000063978.15	mRNA		3.5404	2.25869	2.89955	Enrich
chr17:43768105-43768651	DUSP3	-	intron	ENSG00000108861.8	mRNA		3.47809	1.83709	2.65759	Non
chrX:149482833-149490353	IDS	-	intron	ENSG00000010404.17	mRNA		2.24888	2.45418	2.35153	Enrich
chr16:2968037-2968373	KREMEN2	+	3UTR	ENSG00000131650.13	mRNA		1	1	1	Non
chr1:228457177-228457525	HIST3H2A	-	3UTR	ENSG00000181218.5	mRNA		7.29	1.45312	4.37156	Non
chr19:41354469-41354908	TMEM91	+	intron	ENSG00000142046.14	mRNA		3.92	1	2.46	Non
chrX:154401784-154402135	DNASE1L1	-	3UTR	ENSG00000013563.13	mRNA		1	1.56627	1.28313	Non
chr19:4402711-4423361	CHAF1A	+	intron	ENSG00000167670.15	mRNA		10.6594	13.5301	12.0948	Enrich
chr16:19857983-19858367	IQCK	+	3UTR	ENSG00000174628.16	mRNA		1	3.59	2.295	Non
chr20:49236285-49239251	DDX27	+	intron	ENSG00000124228.14	mRNA		3.18412	3.36329	3.2737	Enrich
chr10:97677520-97687177	AVPI1	-	intron	ENSG00000119986.6	mRNA		6.26923	2.57403	4.42163	Enrich
chrX:154444224-154444534	FAM50A	+	intron	ENSG00000071859.14	mRNA		1.89544	8.00923	4.95233	Non
chr4:40436498-40436749	RBM47	-	intron	ENSG00000163694.14	mRNA		3.36072	4.3817	3.87121	Enrich
chr3:134361804-134366536	AMOTL2	-	intron	ENSG00000114019.14	mRNA		6.02042	6.7195	6.36996	Enrich
chr16:87329285-87331384	FBXO31	-	3UTR	ENSG00000103264.16	mRNA		7.15	3.13	5.14	Enrich
chr2:3467996-3477700	TRAPPC12	+	intron	ENSG00000171853.15	mRNA		3.25407	19.9103	11.5822	Enrich
chr19:10486168-10486318	KEAP1	-	3UTR	ENSG00000079999.13	mRNA		23.48	14.29	18.885	Enrich
chr7:100673776-100675385	GNB2	+	intron	ENSG00000172354.9	mRNA		4.12341	4.95243	4.53792	Enrich
chr3:48682458-48682974	NCKIPSD	-	intron	ENSG00000213672.7	mRNA		3.1	1.70817	2.40409	Non
chr19:32354792-32356650	ZNF507	+	intron	ENSG00000168813.16	mRNA		5.98204	10.468	8.22501	Enrich
chr16:67148289-67149143	B3GNT9	-	3UTR	ENSG00000237172.3	mRNA		2.79861	1.67391	2.23626	Non
chr13:99982067-99982365	ZIC2	+	CDS	ENSG00000043355.11	mRNA		3.27972	1	2.13986	Non
chr12:26973892-26974192	TM7SF3	-	CDS	ENSG00000064115.10	mRNA		3.3004	5.31436	4.30738	Enrich
chr1:156591811-156592427	NAXE	+	CDS	ENSG00000163382.11	mRNA		5.52878	2.21774	3.87326	Enrich
chr12:132053194-132055117	EP400	+	intron	ENSG00000183495.13	mRNA		8.86777	5.12908	6.99843	Enrich
chr5:176528682-176529129	RNF44	-	3UTR	ENSG00000146083.11	mRNA		5.83684	3.63407	4.73546	Enrich
chr10:72010726-72011921	CHST3	+	3UTR	ENSG00000122863.5	mRNA		3.81579	5.96154	4.88866	Enrich
chr17:746495-748181	GEMIN4	-	CDS	ENSG00000179409.10	mRNA		3.19565	1.09062	2.14314	Non
chr7:1542844-1544223	TMEM184A	-	3UTR	ENSG00000164855.15	mRNA		3.45205	7.07947	5.26576	Enrich
chr17:17509522-17518051	PEMT	-	intron	ENSG00000133027.17	mRNA		31.05	3.7873	17.4186	Enrich
chr1:3625099-3625447	TPRG1L	+	CDS	ENSG00000158109.14	mRNA		1.79375	2.8	2.29688	Non
chr9:120902492-120903293	TRAF1	-	3UTR	ENSG00000056558.10	mRNA		5.69652	6.01258	5.85455	Enrich
chr12:21512357-21516115	GOLT1B	+	intron	ENSG00000111711.9	mRNA		1.80367	4.43614	3.1199	Non
chr11:65320798-65322083	CDC42EP2	+	CDS	ENSG00000149798.4	mRNA		4.84914	3.0061	3.92762	Enrich
chr8:26370584-26371084	PPP2R2A	+	3UTR	ENSG00000221914.8	mRNA		4.91476	4.42159	4.66818	Enrich
chr5:150392729-150392880	TCOF1	+	intron	ENSG00000070814.17	mRNA		4.5125	3.93966	4.22608	Enrich
chr1:154983883-154988870	FLAD1	+	intron	ENSG00000160688.18	mRNA		7.98137	5.57	6.77568	Enrich
chr1:204125900-204126648	SOX13	+	3UTR	ENSG00000143842.14	mRNA		2.62439	4.94611	3.78525	Enrich
chr19:10559511-10559810	KRI1	-	intron	ENSG00000129347.19	mRNA		2.37987	3.72857	3.05422	Enrich
chr16:16365312-16365762	RP11-958N24.2	+	exon	ENSG00000227827.3	Pseudogene		2.22321	1.52381	1.87351	Non
chr2:120968766-120971978	GLI2	+	intron	ENSG00000074047.21	mRNA		11.5814	10.9016	11.2415	Enrich
chr11:85959029-85976783	PICALM	-	intron	ENSG00000073921.17	mRNA		5.0654	3.2698	4.1676	Enrich
chr14:22829927-22830449	MRPL52	+	CDS	ENSG00000172590.18	mRNA		14.6	7.38706	10.9935	Enrich
chr1:63323536-63323786	FOXD3	+	CDS	ENSG00000187140.5	mRNA		2.1	1	1.55	Non
chr3:48660565-48661366	CELSR3	-	CDS	ENSG00000008300.15	mRNA		2.43571	1.28125	1.85848	Non
chr14:22833415-22834444	MRPL52	+	intron	ENSG00000172590.18	mRNA		14.6	7.38706	10.9935	Enrich
chr11:6608872-6609945	ILK	+	CDS	ENSG00000166333.13	mRNA		2.09269	3.03374	2.56321	Enrich
chr1:89592919-89593170	LRRC8B	+	3UTR	ENSG00000197147.12	mRNA		2.59848	3.17	2.88424	Enrich
chr6:63581838-63582338	PTP4A1	+	3UTR	ENSG00000112245.9	mRNA		2.14511	1.6559	1.90051	Non
chr3:15053449-15065285	MRPS25	-	intron	ENSG00000131368.7	mRNA		12.1127	2.047	7.07984	Enrich
chr19:5679326-5679522	RPL36	+	intron	ENSG00000130255.12	mRNA		4.12089	3.86794	3.99441	Enrich
chr16:4332402-4334926	GLIS2	+	intron	ENSG00000126603.8	mRNA		5.53731	5.71069	5.624	Enrich
chr3:100744890-100748916	TFG	+	intron	ENSG00000114354.13	mRNA		2.48461	1.35419	1.9194	Non
chr19:36141058-36141389	CAPNS1	+	intron	ENSG00000126247.10	mRNA		3.80001	3.24729	3.52365	Enrich
chr11:76360989-76361139	THAP12	-	intron	ENSG00000137492.7	mRNA		11.3252	11.9775	11.6513	Enrich
chr2:231712845-231712995	PTMA	+	3UTR	ENSG00000187514.15	mRNA		1.96503	2.24568	2.10535	Non
chr12:49349105-49351322	DNAJC22	+	intron	ENSG00000178401.14	mRNA		5.36	2.69004	4.02502	Enrich
chr11:61402790-61403589	CPSF7	-	3UTR	ENSG00000149532.15	mRNA		10.2665	2.29122	6.27888	Enrich
chrX:154485353-154486021	UBL4A	-	intron	ENSG00000102178.12	mRNA		5.36939	2.1911	3.78025	Enrich
chr15:96326285-96331097	NR2F2	+	intron	ENSG00000185551.13	mRNA		4.73846	7.24609	5.99228	Enrich
chr22:37374645-37375194	ELFN2	-	CDS	ENSG00000166897.14	mRNA		2.92442	6.00885	4.46663	Enrich
chr17:7936392-7939655	CNTROB	+	intron	ENSG00000170037.13	mRNA		4.85922	4.29683	4.57803	Enrich
chr12:118032603-118033289	WSB2	-	3UTR	ENSG00000176871.8	mRNA		3.17778	5.75172	4.46475	Enrich
chr5:138466874-138467622	EGR1	+	CDS	ENSG00000120738.7	mRNA		2.66516	4.82948	3.74732	Enrich
chr17:75517653-75522895	TSEN54	+	intron	ENSG00000182173.12	mRNA		11.17	1.57277	6.37138	Non
chr7:143379791-143380495	AC093673.5	-	intron	ENSG00000232533.1	Long non-coding RNA		1	5.41	3.205	Non
chr6:10723158-10724486	TMEM14C	+	intron	ENSG00000111843.13	mRNA		1.83295	1.90928	1.87111	Non
chr1:110963600-110963951	LRIF1	-	5UTR	ENSG00000121931.15	mRNA		2.73953	3.41919	3.07936	Enrich
chr2:120992103-120992353	GLI2	+	3UTR	ENSG00000074047.21	mRNA		11.5814	10.9016	11.2415	Enrich
chr1:50970296-50974237	CDKN2C	+	intron	ENSG00000123080.10	mRNA		2.61168	4.8	3.70584	Enrich
chr17:29581779-29582069	GIT1	-	intron	ENSG00000108262.15	mRNA		1.56067	1.83516	1.69792	Non
chr9:113263247-113264044	SLC31A1	+	3UTR	ENSG00000136868.10	mRNA		2.42763	2.39831	2.41297	Enrich
chr12:121641103-121641989	ORAI1	+	CDS	ENSG00000276045.2	mRNA		4.3	4.38	4.34	Enrich
chr19:2343100-2343250	SPPL2B	+	intron	ENSG00000005206.16	mRNA		2.83	3.63203	3.23102	Enrich
chr19:35009888-35013062	GRAMD1A	+	CDS	ENSG00000089351.14	mRNA		3.09125	3.53704	3.31415	Enrich
chr7:7182751-7209508	C1GALT1	+	intron	ENSG00000106392.10	mRNA		10.1047	8.3199	9.2123	Enrich
chr3:184325570-184326950	EIF4G1	+	intron	ENSG00000114867.20	mRNA		3.86315	6.76211	5.31263	Enrich
chr17:9842602-9857501	GLP2R	+	intron	ENSG00000065325.12	mRNA		1.93	2.21	2.07	Non
chr9:96450447-96458495	HABP4	+	intron	ENSG00000130956.13	mRNA		3.2702	7.10084	5.18552	Enrich
chr21:31731826-31732025	SCAF4	-	5UTR	ENSG00000156304.14	mRNA		3.73397	5.04979	4.39188	Enrich
chr2:58163495-58194253	FANCL	-	intron	ENSG00000115392.11	mRNA		1	5.9	3.45	Non
chr6:144094929-144095573	SF3B5	-	CDS	ENSG00000169976.6	mRNA		7.88122	3.70839	5.7948	Enrich
chr20:62809620-62813951	OGFR	+	intron	ENSG00000060491.16	mRNA		7.54	4.53061	6.03531	Enrich
chr15:78593134-78593235	CHRNA3	-	CDS	ENSG00000080644.15	mRNA		1	1	1	Non
chr17:39921682-39921929	ORMDL3	-	3UTR	ENSG00000172057.9	mRNA		3.95092	2.51515	3.23304	Enrich
chrY:12917433-12918582	DDX3Y	+	intron	ENSG00000067048.16	mRNA		1.69407	3.07347	2.38377	Non
chr15:63324710-63325407	CA12	-	3UTR	ENSG00000074410.13	mRNA		4.83993	7.94142	6.39068	Enrich
chr7:32761775-32762275	LINC00997	+	exon	ENSG00000281332.1	Long non-coding RNA		2.68	2.46	2.57	Enrich
chr22:30662131-30662341	DUSP18	-	3UTR	ENSG00000167065.13	mRNA		1	1	1	Non
chr10:100233044-100235689	CWF19L1	-	intron	ENSG00000095485.16	mRNA		2.47781	1.0287	1.75325	Non
chr17:742573-742823	FAM57A	+	3UTR	ENSG00000167695.14	mRNA		2.16164	4.37868	3.27016	Enrich
chr11:33351774-33353542	HIPK3	+	intron	ENSG00000110422.11	mRNA		7.36134	12.358	9.85968	Enrich
chr1:67686428-67688092	GADD45A	+	intron	ENSG00000116717.11	mRNA		3.48984	3.4428	3.46632	Enrich
chr22:31714698-31715347	PRR14L	-	CDS	ENSG00000183530.13	mRNA		3.14351	4.0131	3.5783	Enrich
chr17:67032801-67033249	CACNG4	+	3UTR	ENSG00000075461.5	mRNA		1	1.56	1.28	Non
chr11:68157207-68157856	KMT5B	-	3UTR	ENSG00000110066.14	mRNA		3.46257	12.0027	7.73262	Enrich
chr7:6164505-6165308	CYTH3	-	3UTR	ENSG00000008256.15	mRNA		3.70922	5.16049	4.43486	Enrich
chr19:10562804-10565095	KRI1	-	intron	ENSG00000129347.19	mRNA		2.37987	3.72857	3.05422	Enrich
chr15:70853498-70854109	LRRC49	+	intron	ENSG00000137821.11	mRNA		17.05	0.6225	8.83625	Non
chr14:24440564-24441097	KHNYN	+	3UTR	ENSG00000100441.9	mRNA		1.82264	3.03457	2.4286	Non
chr19:55695546-55695747	EPN1	+	3UTR	ENSG00000063245.14	mRNA		4.27029	5.11435	4.69232	Enrich
chr5:150445644-150446910	RPS14	-	intron	ENSG00000164587.11	mRNA		3.51919	2.42786	2.97352	Enrich
chr19:47130830-47135546	SAE1	+	intron	ENSG00000142230.11	mRNA		2.35736	3.63168	2.99452	Enrich
chr20:35078133-35092722	TRPC4AP	-	intron	ENSG00000100991.11	mRNA		2.45038	9.93	6.19019	Enrich
chr1:36361278-36362596	STK40	-	intron	ENSG00000196182.10	mRNA		3.4	3.59	3.495	Enrich
chr1:206648179-206648726	DYRK3	+	CDS	ENSG00000143479.15	mRNA		8.39	2.44444	5.41722	Enrich
chr2:176130635-176131753	HOXD8	+	intron	ENSG00000175879.8	mRNA		3.98	9.9	6.94	Enrich
chr1:153609246-153613145	S100A16	-	intron	ENSG00000188643.10	mRNA		8.17619	2.36425	5.27022	Enrich
chr3:39383445-39391444	SLC25A38	+	intron	ENSG00000144659.10	mRNA		14.5926	8.51948	11.556	Enrich
chr20:36653264-36653664	NDRG3	-	3UTR	ENSG00000101079.20	mRNA		0.904762	1.68182	1.29329	Non
chr19:45825203-45826248	SYMPK	-	intron	ENSG00000125755.18	mRNA		2.97634	1.6801	2.32822	Non
chr6:24178597-24205216	DCDC2	-	intron	ENSG00000146038.11	mRNA		3.4	5.49645	4.44823	Enrich
chr16:53209557-53209752	CHD9	+	CDS	ENSG00000177200.15	mRNA		16.6299	5.40261	11.0162	Enrich
chr2:95165114-95165363	ZNF514	-	5UTR	ENSG00000144026.11	mRNA		3.74	2.52143	3.13071	Enrich
chr12:105164711-105167285	KIAA1033	+	intron	ENSG00000136051.13	mRNA		1.7386	1.7839	1.76125	Non
chr20:59034533-59037217	PRELID3B	-	intron	ENSG00000101166.15	mRNA		1.47417	2.62055	2.04736	Non
chr1:203800207-203800409	ZBED6	+	CDS	ENSG00000257315.1	mRNA		7.22605	5.58088	6.40347	Enrich
chrX:53198988-53201358	KDM5C	-	intron	ENSG00000126012.11	mRNA		4.976	1.46705	3.22152	Non
chr1:2403047-2403947	RER1	+	3UTR	ENSG00000157916.19	mRNA		7.7533	1.64967	4.70149	Non
chr5:179732899-179733000	MAML1	+	5UTR	ENSG00000161021.11	mRNA		5.33566	5.94872	5.64219	Enrich
chrX:101346205-101347528	TIMM8A	-	intron	ENSG00000126953.5	mRNA		2.43	1.69841	2.06421	Non
chr8:97276367-97276667	TSPYL5	-	3UTR	ENSG00000180543.4	mRNA		2.43	3.45968	2.94484	Enrich
chr14:65061202-65062252	CHURC1-FNTB	+	3UTR	ENSG00000125954.12	mRNA		3.95	1	2.475	Non
chr7:150398020-150398566	ZNF775	+	3UTR	ENSG00000196456.10	mRNA		2.01	5.42	3.715	Enrich
chr11:83072573-83072871	RAB30-AS1	+	exon	ENSG00000246067.7	Long non-coding RNA		2.38599	1.03787	1.71193	Non
chr16:22437071-22437319	RRN3P3	-	exon	ENSG00000257122.5	Others		1	0.391521	0.695761	Non
chr9:68780103-68781292	PIP5K1B	+	intron	ENSG00000107242.17	mRNA		1	1	1	Non
chr14:23058663-23061331	ACIN1	-	intron	ENSG00000100813.14	mRNA		4.56692	2.47972	3.52332	Enrich
chr16:58707824-58708122	GOT2	-	3UTR	ENSG00000125166.12	mRNA		6.44209	3.69559	5.06884	Enrich
chr12:123389429-123390116	KMT5A	+	intron	ENSG00000183955.12	mRNA		12.0588	1.83237	6.9456	Non
chr1:212072203-212080418	DTL	+	intron	ENSG00000143476.17	mRNA		5.5	2.04054	3.77027	Enrich
chr1:173733900-173734296	KLHL20	+	CDS	ENSG00000076321.10	mRNA		7.98228	8.63158	8.30693	Enrich
chr7:6692329-6697765	ZNF12	-	intron	ENSG00000164631.18	mRNA		13.8774	3.2659	8.57166	Enrich
chr16:70250591-70251484	EXOSC6	-	3UTR	ENSG00000223496.2	mRNA		4.23492	5.40437	4.81965	Enrich
chr9:127497302-127503303	LRSAM1	+	intron	ENSG00000148356.13	mRNA		1.78	1.68539	1.7327	Non
chr7:42909374-42910574	C7orf25	-	CDS	ENSG00000136197.12	mRNA		1	0.406504	0.703252	Non
chr1:209783342-209784410	C1orf74	-	intron	ENSG00000162757.4	mRNA		1.91	2.30137	2.10568	Non
chr20:349311-354151	NRSN2	+	intron	ENSG00000125841.12	mRNA		7.10573	3.77804	5.44188	Enrich
chr7:100202189-100202537	STAG3	+	intron	ENSG00000066923.17	mRNA		1	6.28	3.64	Non
chr13:29850235-29850634	UBL3	-	5UTR	ENSG00000122042.9	mRNA		2.30469	1.472	1.88834	Non
chr14:102326068-102331552	ZNF839	+	intron	ENSG00000022976.15	mRNA		1.77	1.67	1.72	Non
chr1:43365270-43366348	ELOVL1	-	intron	ENSG00000066322.13	mRNA		4.05198	2.69822	3.3751	Enrich
chr6:125275878-125276278	HDDC2	-	intron	ENSG00000111906.17	mRNA		1.54885	5.73317	3.64101	Non
chr11:59107234-59109724	FAM111B	+	intron	ENSG00000189057.10	mRNA		1.65	4.38	3.015	Non
chr7:5065461-5065859	RBAK-RBAKDN	+	intron	ENSG00000272968.5	mRNA		1	1	1	Non
chr11:114312048-114312593	NNMT	+	CDS	ENSG00000166741.7	mRNA		4.74686	6.1159	5.43138	Enrich
chr12:62648308-62667198	PPM1H	-	intron	ENSG00000111110.11	mRNA		2.31847	2.215	2.26674	Enrich
chr12:7115582-7116132	C1RL-AS1	+	exon	ENSG00000205885.7	Long non-coding RNA		2.8	8.2129	5.50645	Enrich
chr10:116672286-116672593	HSPA12A	-	3UTR	ENSG00000165868.13	mRNA		2.11	0.338462	1.22423	Non
chr17:15260709-15262514	PMP22	-	intron	ENSG00000109099.13	mRNA		2.76715	4.26139	3.51427	Enrich
chr2:74527294-74527764	AUP1	-	CDS	ENSG00000115307.16	mRNA		2.64118	2.70945	2.67531	Enrich
chr1:26921812-26922222	NUDC	+	intron	ENSG00000090273.13	mRNA		3.13869	3.56563	3.35216	Enrich
chr16:3288487-3290059	ZNF263	+	intron	ENSG00000006194.9	mRNA		7.44951	7.43277	7.44114	Enrich
chr10:73516522-73517673	USP54	-	3UTR	ENSG00000166348.18	mRNA		9.70701	6.09934	7.90317	Enrich
chr7:149071178-149072467	ZNF786	-	CDS	ENSG00000197362.14	mRNA		0.552486	2.21	1.38124	Non
chr19:38915887-38917738	CTC-360G5.8	-	intron	ENSG00000269547.1	mRNA		1	1	1	Non
chr19:19494373-19496210	GATAD2A	+	intron	ENSG00000167491.17	mRNA		9.875	4.11521	6.9951	Enrich
chr10:103088722-103089058	CNNM2	+	3UTR	ENSG00000148842.17	mRNA		6.0367	2.38587	4.21128	Enrich
chrX:130014330-130014580	BCORL1	+	CDS	ENSG00000085185.15	mRNA		0.783282	1.84106	1.31217	Non
chr16:30740629-30748242	RP11-2C24.9	+	3UTR	ENSG00000282034.1	mRNA		0.609756	2.71429	1.66202	Non
chr12:284424-284875	KDM5A	-	3UTR	ENSG00000073614.12	mRNA		13.8144	10.9702	12.3923	Enrich
chr6:33438107-33438347	SYNGAP1	+	CDS	ENSG00000197283.13	mRNA		1.56	1.47	1.515	Non
chr16:2597700-2598349	PDPK1	+	3UTR	ENSG00000140992.18	mRNA		10.0168	2.09942	6.05811	Enrich
chrX:69531368-69531616	FAM155B	+	3UTR	ENSG00000130054.4	mRNA		1	1.32044	1.16022	Non
chr19:12806629-12806878	RNASEH2A	+	CDS	ENSG00000104889.4	mRNA		2.15537	2.9	2.52768	Enrich
chr15:43361113-43363769	ZSCAN29	-	intron	ENSG00000140265.12	mRNA		28.67	3.93659	16.3033	Enrich
chrX:67544580-67544980	AR	+	5UTR	ENSG00000169083.15	mRNA		3.62097	3.55357	3.58727	Enrich
chr16:2513969-2521063	RP11-20I23.1	+	intron	ENSG00000260272.1	mRNA		1	1	1	Non
chr9:107283285-107283683	RAD23B	+	5UTR	ENSG00000119318.12	mRNA		2.49959	2.68383	2.59171	Enrich
chr2:181057758-181063220	UBE2E3	+	intron	ENSG00000170035.15	mRNA		6.53	1.91872	4.22436	Non
chrX:66597177-66597376	EDA2R	-	3UTR	ENSG00000131080.14	mRNA		2	4.97561	3.4878	Non
chr10:8058355-8069481	GATA3	+	intron	ENSG00000107485.15	mRNA		6.20732	4.66895	5.43813	Enrich
chr11:59143906-59144156	FAM111A	+	intron	ENSG00000166801.15	mRNA		1.675	0.381308	1.02815	Non
chr7:140454431-140454681	MKRN1	-	CDS	ENSG00000133606.10	mRNA		17.8778	3.75918	10.8185	Enrich
chr4:121810054-121814119	EXOSC9	+	intron	ENSG00000123737.12	mRNA		5.58131	4.92643	5.25387	Enrich
chr20:35669000-35672816	RP1-309K20.6	-	intron	ENSG00000272897.5	mRNA		1	1	1	Non
chr17:48613182-48613479	HOXB8	-	CDS	ENSG00000120068.6	mRNA		2.28	5.48472	3.88236	Enrich
chr10:70075790-70093786	H2AFY2	+	intron	ENSG00000099284.13	mRNA		3.33	3.80503	3.56752	Enrich
chr5:138542842-138543152	ETF1	-	intron	ENSG00000120705.12	mRNA		3.73218	7.76711	5.74965	Enrich
chr17:10680407-10686779	SCO1	-	intron	ENSG00000133028.10	mRNA		3.98804	4.02729	4.00766	Enrich
chr3:47380263-47380803	RP11-708J19.1	-	exon	ENSG00000260236.1	Long non-coding RNA		1.30588	1	1.15294	Non
chr15:48878185-48878591	SHC4	-	intron	ENSG00000185634.11	mRNA		0.214592	1	0.607296	Non
chr3:23917192-23917342	NKIRAS1	-	intron	ENSG00000197885.10	mRNA		0.922414	6.76398	3.84319	Non
chr2:200573615-200575447	SGO2	+	intron	ENSG00000163535.17	mRNA		5.89922	7.94702	6.92312	Enrich
chr13:109755393-109755993	IRS2	-	3UTR	ENSG00000185950.8	mRNA		6.02083	2.50526	4.26305	Enrich
chr1:236542798-236543048	LGALS8	+	CDS	ENSG00000116977.18	mRNA		7.69811	0.531646	4.11488	Non
chr1:109064501-109066143	TAF13	-	intron	ENSG00000197780.9	mRNA		1.91561	5.45175	3.68368	Non
chr17:44191087-44191731	TMUB2	+	3UTR	ENSG00000168591.15	mRNA		5.26596	4.02899	4.64747	Enrich
chr19:43600808-43601008	ZNF576	+	3UTR	ENSG00000124444.15	mRNA		1.24667	1.84	1.54333	Non
chr11:95979033-95979232	MAML2	-	CDS	ENSG00000184384.13	mRNA		4.82	2.73529	3.77765	Enrich
chr12:56999082-56999232	ZBTB39	-	3UTR	ENSG00000166860.2	mRNA		7.47	2.28358	4.87679	Enrich
chr11:66564983-66567626	CTSF	-	CDS	ENSG00000174080.10	mRNA		0.434694	3.94	2.18735	Non
chr15:75648353-75648558	SNX33	+	5UTR	ENSG00000173548.8	mRNA		3.8038	2.74	3.2719	Enrich
chr14:22609884-22611329	ABHD4	+	intron	ENSG00000100439.10	mRNA		2.82927	1.2275	2.02839	Non
chr15:84239971-84240668	GOLGA6L4	+	intron	ENSG00000184206.11	mRNA		1	0.424332	0.712166	Non
chrX:120254674-120255320	ZBTB33	+	CDS	ENSG00000177485.6	mRNA		4.08065	2.41758	3.24911	Enrich
chr8:70587119-70587609	TRAM1	-	intron	ENSG00000067167.7	mRNA		3.40356	2.56865	2.9861	Enrich
chr8:22615406-22616057	CCAR2	+	CDS	ENSG00000158941.16	mRNA		6.87912	2.98338	4.93125	Enrich
chr7:99027935-99028583	SMURF1	-	3UTR	ENSG00000198742.9	mRNA		4.11111	4.17834	4.14473	Enrich
chr17:7557148-7557643	TNFSF12-TNFSF13	+	intron	ENSG00000248871.1	mRNA		1	1	1	Non
chr17:29560596-29560796	ABHD15	-	3UTR	ENSG00000168792.4	mRNA		3.41	7.79	5.6	Enrich
chr7:72941994-72942394	POM121	+	CDS	ENSG00000196313.11	mRNA		2.27324	4.71084	3.49204	Enrich
chr5:115524287-115524834	FEM1C	-	CDS	ENSG00000145780.7	mRNA		3.49268	5.75912	4.6259	Enrich
chr2:226864636-226865086	RHBDD1	+	CDS	ENSG00000144468.16	mRNA		0.789969	5.14	2.96498	Non
chr5:34831578-34832178	RAI14	+	3UTR	ENSG00000039560.13	mRNA		3.07463	6.48697	4.7808	Enrich
chr10:100275074-100286612	BLOC1S2	-	intron	ENSG00000196072.11	mRNA		1.95326	2.21947	2.08637	Non
chr16:30756394-30757546	PHKG2	+	CDS	ENSG00000156873.15	mRNA		0.223214	2.78213	1.50267	Non
chr15:75639133-75640268	IMP3	-	CDS	ENSG00000177971.8	mRNA		7.98165	2.42476	5.2032	Enrich
chr10:27167129-27170794	MASTL	+	intron	ENSG00000120539.14	mRNA		1.48727	5.03484	3.26106	Non
chr14:74019451-74022982	BBOF1	+	intron	ENSG00000119636.15	mRNA		1	1.1655	1.08275	Non
chr19:7459966-7464685	ARHGEF18	+	CDS	ENSG00000104880.17	mRNA		9.01299	10.41	9.71149	Enrich
chr1:1064502-1065413	RP11-465B22.3	+	intron	ENSG00000217801.9	Others		8.52515	16.65	12.5876	Enrich
chr6:42887686-42887787	RPL7L1	+	3UTR	ENSG00000146223.14	mRNA		9.05923	1.64968	5.35446	Non
chrX:71240717-71241017	ZMYM3	-	3UTR	ENSG00000147130.14	mRNA		4.07	5.7395	4.90475	Enrich
chr20:3755581-3767254	C20orf27	-	intron	ENSG00000101220.17	mRNA		0.598056	1.31006	0.954058	Non
chr12:16036782-16037082	DERA	+	3UTR	ENSG00000023697.12	mRNA		1.57602	2.75728	2.16665	Non
chr11:65615822-65616172	PCNX3	+	5UTR	ENSG00000197136.4	mRNA		30.1923	5.33103	17.7617	Enrich
chr12:47781360-47781610	SLC48A1	+	intron	ENSG00000211584.13	mRNA		1.15126	1.68662	1.41894	Non
chr1:20644499-20645584	PINK1	+	intron	ENSG00000158828.6	mRNA		11.03	12.2	11.615	Enrich
chr11:46508357-46543990	AMBRA1	-	intron	ENSG00000110497.14	mRNA		10.0476	1.74483	5.89622	Non
chr7:101091682-101091882	TRIM56	+	3UTR	ENSG00000169871.12	mRNA		7.25541	3.74786	5.50163	Enrich
chr7:129502626-129512587	SMKR1	+	intron	ENSG00000240204.2	mRNA		0.403226	0.280899	0.342062	Non
chr3:134485369-134485992	ANAPC13	-	5UTR	ENSG00000129055.12	mRNA		3.37747	1.78178	2.57963	Non
chr19:54187221-54188378	MBOAT7	-	intron	ENSG00000125505.16	mRNA		6.47594	1.50074	3.98834	Non
chr17:15976805-15977150	ZSWIM7	-	3UTR	ENSG00000214941.7	mRNA		1.70833	1.0048	1.35657	Non
chr8:141126090-141126376	DENND3	+	intron	ENSG00000105339.10	mRNA		6.52444	2.36395	4.4442	Enrich
chr19:3467467-3467668	NFIC	+	3UTR	ENSG00000141905.17	mRNA		7.98769	5.71895	6.85332	Enrich
chr11:116762613-116763013	BUD13	-	intron	ENSG00000137656.11	mRNA		2.84404	3.40331	3.12368	Enrich
chr8:143652889-143653337	ZNF623	+	3UTR	ENSG00000183309.11	mRNA		10.9933	5.89116	8.44222	Enrich
chr4:118691606-118697196	METTL14	+	intron	ENSG00000145388.14	mRNA		1.52362	4.16216	2.84289	Non
chr8:22066839-22067646	DMTN	+	intron	ENSG00000158856.17	mRNA		3.91353	1.56681	2.74017	Non
chr15:84603886-84606630	ZSCAN2	+	intron	ENSG00000176371.13	mRNA		8.32	1.621	4.9705	Non
chr12:6390673-6391471	LTBR	+	3UTR	ENSG00000111321.10	mRNA		3.54365	8.71216	6.1279	Enrich
chr15:41380553-41380852	NUSAP1	+	3UTR	ENSG00000137804.12	mRNA		2.23729	2.75766	2.49748	Enrich
chr8:89953251-89953649	NBN	-	3UTR	ENSG00000104320.13	mRNA		1.18274	8.7069	4.94482	Non
chr6:43058063-43059259	MRPL2	-	intron	ENSG00000112651.11	mRNA		6.29326	5.22156	5.75741	Enrich
chr17:82391069-82391220	OGFOD3	-	3UTR	ENSG00000181396.12	mRNA		3.11875	13.168	8.14338	Enrich
chr17:50382753-50396063	LRRC59	-	intron	ENSG00000108829.9	mRNA		6.32929	6.33884	6.33407	Enrich
chr12:1028539-1115676	ERC1	+	intron	ENSG00000082805.19	mRNA		2.33628	14.6945	8.51539	Enrich
chr1:203799508-203799809	ZBED6	+	CDS	ENSG00000257315.1	mRNA		7.22605	5.58088	6.40347	Enrich
chr2:27358575-27358972	AC074117.10	+	intron	ENSG00000234072.1	Long non-coding RNA		1	2.24	1.62	Non
chr20:34757303-34768482	NCOA6	-	intron	ENSG00000198646.13	mRNA		3.38672	4.49104	3.93888	Enrich
chr17:38399513-38400062	SOCS7	+	3UTR	ENSG00000274211.4	mRNA		2.56647	1.45122	2.00885	Non
chr1:1043954-1045186	AGRN	+	intron	ENSG00000188157.13	mRNA		5.2904	5.41196	5.35118	Enrich
chr10:47970091-47970480	CH17-360D5.2	-	intron	ENSG00000276850.4	Long non-coding RNA		2.42288	4.10101	3.26194	Enrich
chr13:52024540-52028321	UTP14C	+	intron	ENSG00000253797.2	mRNA		8.44604	3.88489	6.16547	Enrich
chr12:92778072-92782075	EEA1	-	intron	ENSG00000102189.16	mRNA		1.32386	1.20128	1.26257	Non
chr20:35172122-35176412	PROCR	+	intron	ENSG00000101000.5	mRNA		2.77345	4.50539	3.63942	Enrich
chr1:32366296-32366745	BSDC1	-	3UTR	ENSG00000160058.18	mRNA		3.91692	1.65625	2.78659	Non
chr2:69904341-69904885	SNRNP27	+	3UTR	ENSG00000124380.10	mRNA		0.86488	2.92296	1.89392	Non
chr4:122892806-122893305	NUDT6	-	3UTR	ENSG00000170917.13	mRNA		2.69106	7.97	5.33053	Enrich
chr19:53456176-53456822	ZNF761	+	CDS	ENSG00000160336.14	mRNA		2.81366	3.54	3.17683	Enrich
chr9:33037016-33037215	DNAJA1	+	CDS	ENSG00000086061.15	mRNA		3.65105	3.02794	3.33949	Enrich
chr20:35277210-35278081	MMP24-AS1	-	3UTR	ENSG00000126005.16	mRNA		5.25055	12.4	8.82527	Enrich
chr20:44956470-44960437	PABPC1L	+	3UTR	ENSG00000101104.12	mRNA		4.02	1.27625	2.64813	Non
chr14:21351570-21351969	SUPT16H	-	3UTR	ENSG00000092201.9	mRNA		7.22648	4.44967	5.83808	Enrich
chr4:119271383-119272084	USP53	+	CDS	ENSG00000145390.11	mRNA		7.18841	3.70284	5.44562	Enrich
chr21:32393275-32393911	URB1-AS1	+	exon	ENSG00000256073.3	Long non-coding RNA		1	10.05	5.525	Non
chr9:100297943-100300800	INVS	+	intron	ENSG00000119509.12	mRNA		0.862521	3.44186	2.15219	Non
chr18:3247829-3248180	MYL12A	+	intron	ENSG00000101608.12	mRNA		3.36562	2.75676	3.06119	Enrich
chr16:31915860-31916160	ZNF267	+	CDS	ENSG00000185947.14	mRNA		7.30023	9.26969	8.28496	Enrich
chr20:56468683-56470864	RTFDC1	+	intron	ENSG00000022277.12	mRNA		1.52332	3.69891	2.61111	Non
chr17:50863111-50864051	TOB1	-	CDS	ENSG00000141232.4	mRNA		4.95054	5.59297	5.27175	Enrich
chr20:407596-409870	RBCK1	+	5UTR	ENSG00000125826.19	mRNA		3.92956	4.93267	4.43112	Enrich
chr5:72199152-72199602	MAP1B	+	CDS	ENSG00000131711.14	mRNA		16.1641	11.7536	13.9588	Enrich
chr9:33922091-33922192	UBAP2	-	3UTR	ENSG00000137073.20	mRNA		4.34231	4.60073	4.47152	Enrich
chr19:53067849-53068099	ZNF160	-	3UTR	ENSG00000170949.17	mRNA		5.43411	13.3955	9.41479	Enrich
chr22:27982361-27983062	TTC28	-	CDS	ENSG00000100154.14	mRNA		1.55	2.58	2.065	Non
chr18:9102728-9122625	NDUFV2	+	intron	ENSG00000178127.12	mRNA		0.0430663	0.55653	0.299798	Non
chr1:1649552-1657497	CDK11B	-	intron	ENSG00000248333.8	mRNA		2.4631	2.37945	2.42127	Enrich
chr15:41299277-41299428	OIP5-AS1	+	exon	ENSG00000247556.6	Long non-coding RNA		1.85119	2.54717	2.19918	Non
chr11:78174420-78174574	KCTD21	-	CDS	ENSG00000188997.7	mRNA		2.21	1.16923	1.68962	Non
chr11:64853677-64855075	EHD1	-	CDS	ENSG00000110047.17	mRNA		4.13242	4.05042	4.09142	Enrich
chr9:113597542-113597693	RGS3	+	3UTR	ENSG00000138835.22	mRNA		0.689861	4.18079	2.43533	Non
chr16:4871192-4873069	UBN1	+	intron	ENSG00000118900.14	mRNA		10.0455	5.61364	7.82955	Enrich
chr17:17816290-17816551	SREBF1	-	intron	ENSG00000072310.16	mRNA		4.82666	4.31717	4.57192	Enrich
chr9:132329531-132329682	SETX	-	CDS	ENSG00000107290.13	mRNA		3.79705	5.17308	4.48506	Enrich
chr12:111361391-111361689	FAM109A	-	3UTR	ENSG00000198324.13	mRNA		1.78	1.2349	1.50745	Non
chr19:51588060-51588211	ZNF175	+	intron	ENSG00000105497.7	mRNA		8.74903	10.2081	9.47854	Enrich
chr9:136791949-136799207	RP11-216L13.17	+	intron	ENSG00000272896.1	mRNA		1	1	1	Non
chr6:2770138-2783450	WRNIP1	+	intron	ENSG00000124535.15	mRNA		2.02158	5.85311	3.93735	Enrich
chr16:75640271-75647508	KARS	-	intron	ENSG00000065427.14	mRNA		1.54908	1.73543	1.64226	Non
chr19:50271541-50276790	MYH14	+	intron	ENSG00000105357.15	mRNA		2.45455	2.97436	2.71445	Enrich
chr19:17323819-17327439	ANO8	-	intron	ENSG00000074855.10	mRNA		0.986226	1.45342	1.21982	Non
chr11:45812470-45812817	SLC35C1	+	3UTR	ENSG00000181830.8	mRNA		9.3	5.91573	7.60787	Enrich
chr6:142770195-142770645	HIVEP2	-	CDS	ENSG00000010818.8	mRNA		4.34513	2.42342	3.38428	Enrich
chr2:181919426-181922361	SSFA2	+	intron	ENSG00000138434.16	mRNA		5.19618	3.69745	4.44681	Enrich
chr2:119264263-119264809	STEAP3	+	3UTR	ENSG00000115107.19	mRNA		1.59091	3.15	2.37045	Non
chr14:24316547-24316945	LTB4R	+	3UTR	ENSG00000213903.8	mRNA		1	1.50794	1.25397	Non
chr3:129651376-129651676	TMCC1	-	CDS	ENSG00000172765.16	mRNA		1.45082	2.53165	1.99123	Non
chr9:128067057-128067306	NAIF1	-	5UTR	ENSG00000171169.8	mRNA		1.65025	2.40249	2.02637	Non
chr19:36035033-36035527	THAP8	-	3UTR	ENSG00000161277.10	mRNA		1	6.92	3.96	Non
chr22:37181914-37182764	C1QTNF6	-	3UTR	ENSG00000133466.13	mRNA		1	1.65	1.325	Non
chr9:12821436-12821883	LURAP1L	+	CDS	ENSG00000153714.5	mRNA		4.33708	2.25497	3.29602	Enrich
chr16:645544-645795	MCRIP2	+	intron	ENSG00000172366.19	mRNA		3.53	1.45244	2.49122	Non
chr15:82472380-82476525	GOLGA2P10	-	intron	ENSG00000255769.7	Others		14.7198	3.97087	9.34533	Enrich
chr21:45504104-45512573	COL18A1	+	intron	ENSG00000182871.14	mRNA		8.35167	4.49465	6.42316	Enrich
chr20:3846898-3857645	MAVS	+	intron	ENSG00000088888.17	mRNA		2.97927	4.65116	3.81522	Enrich
chrX:103629739-103630031	TCEAL1	+	5UTR	ENSG00000172465.13	mRNA		1.05716	1.91988	1.48852	Non
chr5:10679525-10680070	DAP	-	3UTR	ENSG00000112977.15	mRNA		2.22989	3.15	2.68994	Enrich
chr1:44308379-44319746	ERI3	-	intron	ENSG00000117419.14	mRNA		2.87	1.08588	1.97794	Non
chr9:33038715-33039312	DNAJA1	+	3UTR	ENSG00000086061.15	mRNA		3.65105	3.02794	3.33949	Enrich
chrX:129924868-129925018	UTP14A	+	CDS	ENSG00000156697.12	mRNA		14.5137	2.53807	8.52587	Enrich
chr2:19896989-19898179	TTC32	-	intron	ENSG00000183891.5	mRNA		3.17348	1.70816	2.44082	Non
chr15:65133637-65133836	PDCD7	-	CDS	ENSG00000090470.14	mRNA		2.58266	3.51497	3.04881	Enrich
chr9:113267340-113275589	CDC26	-	intron	ENSG00000176386.8	mRNA		4.00995	3.51993	3.76494	Enrich
chr2:74455814-74460394	INO80B-WBP1	+	intron	ENSG00000274049.4	mRNA		1	1	1	Non
chr3:50331432-50336454	RASSF1	-	intron	ENSG00000068028.17	mRNA		2.39098	1.15464	1.77281	Non
chr1:10378857-10379407	KIF1B	+	3UTR	ENSG00000054523.17	mRNA		7.49693	3.17742	5.33718	Enrich
chr6:132814749-132817050	RPS12	+	intron	ENSG00000112306.7	mRNA		1.31451	0.969523	1.14202	Non
chr19:4657612-4659808	MYDGF	-	intron	ENSG00000074842.7	mRNA		2.1486	6.61326	4.38093	Enrich
chr4:56502180-56502381	SRP72	+	3UTR	ENSG00000174780.15	mRNA		3.08211	4.09336	3.58774	Enrich
chr9:137188695-137190321	SSNA1	+	intron	ENSG00000176101.11	mRNA		3.20705	2.59397	2.90051	Enrich
chr6:34247815-34248826	C6orf1	-	intron	ENSG00000186577.12	mRNA		1	2.37143	1.68571	Non
chr8:33041686-33044521	RP11-11N9.4	+	intron	ENSG00000247134.6	Long non-coding RNA		2.79202	2.99624	2.89413	Enrich
chr16:4883704-4884254	PPL	-	CDS	ENSG00000118898.15	mRNA		3.43195	8.41026	5.9211	Enrich
chr10:70816010-70820247	SGPL1	+	intron	ENSG00000166224.16	mRNA		2.77166	2.12397	2.44781	Enrich
chr17:28592426-28599030	SPAG5	-	intron	ENSG00000076382.16	mRNA		6.18864	3.56731	4.87797	Enrich
chr6:1390330-1390530	FOXF2	+	CDS	ENSG00000137273.3	mRNA		4.71818	5.29961	5.0089	Enrich
chr12:122983728-122983928	PITPNM2	-	3UTR	ENSG00000090975.12	mRNA		1	2.63	1.815	Non
chr10:11462167-11481832	USP6NL	-	intron	ENSG00000148429.14	mRNA		1.29615	3.43605	2.3661	Non
chr7:4984953-5057415	RBAK-RBAKDN	+	intron	ENSG00000272968.5	mRNA		1	1	1	Non
chr20:36229407-36230854	EPB41L1	+	3UTR	ENSG00000088367.21	mRNA		4.49538	5.52033	5.00785	Enrich
chr12:124912053-124912303	UBC	-	intron	ENSG00000150991.14	mRNA		3.34911	2.721	3.03506	Enrich
chr4:118631940-118632537	RP11-384K6.6	+	exon	ENSG00000260404.3	Others		1	1.84	1.42	Non
chr1:145977748-145977949	POLR3GL	+	CDS	ENSG00000121851.12	mRNA		1.14487	5.82791	3.48639	Non
chr20:33640397-33645806	CBFA2T2	+	intron	ENSG00000078699.21	mRNA		3.47863	2.7943	3.13647	Enrich
chr19:46716508-46717127	PRKD2	-	intron	ENSG00000105287.12	mRNA		35.53	18.22	26.875	Enrich
chr17:74748848-74749046	SLC9A3R1	+	CDS	ENSG00000109062.10	mRNA		12.01	5.51613	8.76306	Enrich
chr1:8354786-8359974	RERE	-	intron	ENSG00000142599.17	mRNA		30.8017	1.55486	16.1783	Non
chr5:160251950-160252300	CCNJL	-	3UTR	ENSG00000135083.14	mRNA		7.43	4.25606	5.84303	Enrich
chr17:64193648-64193849	TEX2	-	CDS	ENSG00000136478.7	mRNA		5.96825	2.64286	4.30556	Enrich
chr17:44319922-44320200	SLC25A39	-	CDS	ENSG00000013306.15	mRNA		2.35881	4.43168	3.39525	Enrich
chr14:102722407-102726806	RCOR1	+	intron	ENSG00000089902.9	mRNA		6.35437	1.8858	4.12008	Non
chr19:58349675-58350121	A1BG	-	intron	ENSG00000121410.11	mRNA		19.12	1.65291	10.3865	Non
chr20:23369734-23370680	GZF1	+	CDS	ENSG00000125812.15	mRNA		4.56818	3.83448	4.20133	Enrich
chr22:37639496-37639745	SH3BP1	+	5UTR	ENSG00000100092.20	mRNA		1.78	1	1.39	Non
chr16:89227444-89228542	ZNF778	+	CDS	ENSG00000170100.13	mRNA		48.9613	2.04	25.5006	Enrich
chr8:22201211-22201411	BMP1	+	3UTR	ENSG00000168487.17	mRNA		2.67075	3.47269	3.07172	Enrich
chr16:673526-673975	RHOT2	+	3UTR	ENSG00000140983.13	mRNA		3.11905	7.37	5.24452	Enrich
chr9:128436853-128437351	CERCAM	+	3UTR	ENSG00000167123.18	mRNA		0.229358	9.2	4.71468	Non
chr1:23743553-23744109	TCEB3	+	intron	ENSG00000011007.12	mRNA		9.45342	2.47799	5.9657	Enrich
chr5:60945176-61050415	NDUFAF2	+	intron	ENSG00000164182.10	mRNA		1.35804	1.64977	1.50391	Non
chr16:86576416-86578654	FOXL1	+	intron	ENSG00000176678.5	mRNA		1.59	1.51	1.55	Non
chr1:25903677-25905087	STMN1	-	intron	ENSG00000117632.21	mRNA		4.40123	8.14711	6.27417	Enrich
chr11:65616928-65622261	PCNX3	+	CDS	ENSG00000197136.4	mRNA		30.1923	5.33103	17.7617	Enrich
chr12:108785534-108785735	SSH1	-	3UTR	ENSG00000084112.14	mRNA		2.24821	6.0625	4.15536	Enrich
chr5:177210590-177229809	NSD1	+	intron	ENSG00000165671.18	mRNA		16.6805	7.62411	12.1523	Enrich
chr14:81476377-81479370	SEL1L	-	intron	ENSG00000071537.13	mRNA		2.67491	5.5262	4.10055	Enrich
chr11:61865856-61865957	FADS2	+	3UTR	ENSG00000134824.13	mRNA		10.4682	7.7522	9.11018	Enrich
chr12:120438139-120460669	AL021546.6	+	intron	ENSG00000111780.8	mRNA		11	2.6	6.8	Enrich
chr5:83512220-83512471	VCAN	+	CDS	ENSG00000038427.15	mRNA		7.42985	9.80097	8.61541	Enrich
chr2:201168244-201170293	CFLAR	+	3UTR	ENSG00000003402.19	mRNA		1.49625	2.76077	2.12851	Non
chr8:41542059-41542209	GINS4	+	3UTR	ENSG00000147536.11	mRNA		1	2.46	1.73	Non
chr3:88156157-88156953	C3orf38	+	3UTR	ENSG00000179021.9	mRNA		2.9913	3.65351	3.32241	Enrich
chr17:75148565-75153001	HN1	-	intron	ENSG00000189159.15	mRNA		5.58387	2.58175	4.08281	Enrich
chr1:113683029-113683380	MAGI3	+	CDS	ENSG00000081026.18	mRNA		3.03361	1.56923	2.30142	Non
chr12:122272630-122272981	CLIP1	-	3UTR	ENSG00000130779.19	mRNA		5.12362	15.9251	10.5244	Enrich
chr1:164559263-164560069	PBX1	+	intron	ENSG00000185630.18	mRNA		3.18251	3.63281	3.40766	Enrich
chr8:144545327-144547891	ARHGAP39	-	intron	ENSG00000147799.11	mRNA		3.03922	5.94309	4.49115	Enrich
chr8:100151891-100152039	POLR2K	+	intron	ENSG00000147669.10	mRNA		0.364685	1.23537	0.80003	Non
chr5:83541120-83562153	VCAN	+	intron	ENSG00000038427.15	mRNA		7.42985	9.80097	8.61541	Enrich
chr17:7393798-7394292	TMEM256-PLSCR3	-	intron	ENSG00000262481.5	mRNA		1	1.63687	1.31844	Non
chr13:110307432-110328380	COL4A2	+	intron	ENSG00000134871.17	mRNA		10.9869	3.3773	7.18211	Enrich
chr13:77026995-77027145	RP11-226E21.4	+	intron	ENSG00000283208.1	mRNA		1	1	1	Non
chr1:32077167-32077316	TMEM39B	+	CDS	ENSG00000121775.17	mRNA		5.62	0.561798	3.0909	Non
chrX:134796341-134796935	FAM122B	-	intron	ENSG00000156504.16	mRNA		0.982857	2.51698	1.74992	Non
chr7:91873235-91873785	MTERF1	-	3UTR	ENSG00000127989.13	mRNA		5.57065	7.59494	6.58279	Enrich
chr4:77047257-77047457	CCNI	-	3UTR	ENSG00000118816.9	mRNA		2.32364	4.46141	3.39252	Enrich
chr2:241584504-241592029	THAP4	-	intron	ENSG00000176946.11	mRNA		8.63	2.5625	5.59625	Enrich
chr8:17577298-17589656	PDGFRL	+	intron	ENSG00000104213.12	mRNA		2.04298	8.53	5.28649	Enrich
chr19:32691418-32691656	CTD-2538C1.2	-	exon	ENSG00000267475.1	Long non-coding RNA		1	1	1	Non
chr16:85707615-85708062	C16orf74	-	3UTR	ENSG00000154102.10	mRNA		1	1	1	Non
chr17:45135701-45136050	ACBD4	+	5UTR	ENSG00000181513.14	mRNA		1.29932	3.56481	2.43207	Non
chr17:1725764-1738599	WDR81	+	intron	ENSG00000167716.18	mRNA		1.74	6.13	3.935	Non
chr2:37227943-37228938	CEBPZ	-	CDS	ENSG00000115816.14	mRNA		5.61146	6.73327	6.17237	Enrich
chr19:32971061-32971891	CEP89	-	CDS	ENSG00000121289.17	mRNA		10.0566	5.51262	7.7846	Enrich
chr14:37172528-37172874	SLC25A21	-	5UTR	ENSG00000183032.11	mRNA		1	1	1	Non
chr21:29326094-29327389	BACH1	+	CDS	ENSG00000156273.15	mRNA		5.3232	9.97183	7.64752	Enrich
chr10:45972546-45982573	TIMM23	+	intron	ENSG00000265354.3	mRNA		4.30876	3.37812	3.84344	Enrich
chr11:78069579-78072947	NDUFC2	-	intron	ENSG00000151366.12	mRNA		1.84684	0.246606	1.04672	Non
chr7:105101488-105102234	KMT2E	+	intron	ENSG00000005483.20	mRNA		4.73416	10.3514	7.54279	Enrich
chr6:35869564-35872604	SRPK1	-	intron	ENSG00000096063.15	mRNA		4.35552	9.11504	6.73528	Enrich
chr8:10726290-10726567	CTD-2135J3.4	-	CDS	ENSG00000258724.1	mRNA		2.6	1	1.8	Non
chr15:58879939-58883560	RNF111	+	intron	ENSG00000157450.15	mRNA		1.46553	3.71717	2.59135	Non
chr6:24774979-24775544	GMNN	+	intron	ENSG00000112312.9	mRNA		2.88473	1.82264	2.35368	Non
chr16:29987946-29988096	TAOK2	+	3UTR	ENSG00000149930.17	mRNA		1.86667	2.42291	2.14479	Non
chr4:173332932-173334134	HMGB2	-	CDS	ENSG00000164104.11	mRNA		1.41236	1.4364	1.42438	Non
chr19:9160891-9161885	ZNF317	+	3UTR	ENSG00000130803.14	mRNA		1.95775	4.39919	3.17847	Non
chr1:222628342-222629190	MIA3	+	CDS	ENSG00000154305.16	mRNA		3.15422	7.075	5.11461	Enrich
chr1:92843057-92847191	FAM69A	-	intron	ENSG00000154511.11	mRNA		3	5.27891	4.13946	Enrich
chr1:150487462-150487954	TARS2	+	intron	ENSG00000143374.15	mRNA		18.17	5.86381	12.0169	Enrich
chr5:146509166-146511164	TCERG1	+	intron	ENSG00000113649.11	mRNA		2.92765	2.77332	2.85048	Enrich
chr1:209782744-209783194	C1orf74	-	CDS	ENSG00000162757.4	mRNA		1.91	2.30137	2.10568	Non
chr6:41906594-41907092	MED20	-	3UTR	ENSG00000124641.15	mRNA		4.8037	3.16162	3.98266	Enrich
chr3:170390277-170392496	SKIL	+	intron	ENSG00000136603.13	mRNA		5.99225	5.67413	5.83319	Enrich
chr10:67916510-67916758	SIRT1	+	3UTR	ENSG00000096717.11	mRNA		4.07754	2.24333	3.16044	Enrich
chr11:57407499-57407863	RP11-872D17.8	-	3UTR	ENSG00000254979.5	mRNA		1	1	1	Non
chr5:112841192-112841443	CTC-554D6.1	+	intron	ENSG00000258864.1	mRNA		1	1	1	Non
chr22:38682421-38684127	TOMM22	+	intron	ENSG00000100216.5	mRNA		1.35224	4.83439	3.09332	Non
chr7:151081177-151082869	TMUB1	-	intron	ENSG00000164897.12	mRNA		4.08	7.65	5.865	Enrich
chr22:19968632-19969031	COMT	+	3UTR	ENSG00000093010.12	mRNA		7.1195	5.75359	6.43654	Enrich
chr1:214643088-214644771	CENPF	+	intron	ENSG00000117724.12	mRNA		14.0591	4.27956	9.16933	Enrich
chr17:47828540-47829157	MRPL10	-	intron	ENSG00000159111.12	mRNA		2.15426	5.63068	3.89247	Enrich
chr10:114125106-114126016	CCDC186	-	intron	ENSG00000165813.17	mRNA		3.25895	4.34921	3.80408	Enrich
chr10:97333037-97333972	FRAT2	-	3UTR	ENSG00000181274.6	mRNA		1	1.24342	1.12171	Non
chr11:61398320-61398814	TMEM216	+	3UTR	ENSG00000187049.9	mRNA		0.232019	4.73469	2.48336	Non
chr16:83220-85757	NPRL3	-	3UTR	ENSG00000103148.15	mRNA		0.833866	1.69	1.26193	Non
chr5:126777219-126777469	LMNB1	+	5UTR	ENSG00000113368.11	mRNA		5.19243	2.79231	3.99237	Enrich
chr2:218644375-218644575	ZNF142	-	3UTR	ENSG00000115568.15	mRNA		5.50704	2.71533	4.11119	Enrich
chr5:917468-917815	TRIP13	+	3UTR	ENSG00000071539.13	mRNA		9.05	6.27174	7.66087	Enrich
chr2:20224884-20225333	SDC1	-	intron	ENSG00000115884.10	mRNA		3.00737	10.478	6.74271	Enrich
chr14:61740805-61744718	HIF1A	+	intron	ENSG00000100644.16	mRNA		3.01046	4.00737	3.50891	Enrich
chr5:176656719-176657117	TSPAN17	+	CDS	ENSG00000048140.17	mRNA		6.44	6.02	6.23	Enrich
chr6:31859248-31860094	NEU1	-	3UTR	ENSG00000204386.10	mRNA		2.66957	11.7	7.18478	Enrich
[truncated: 13,980 more rows]

## Sheet: Pathway enrichment
ID	Description	GeneRatio	BgRatio	pvalue	p.adjust	qvalue	Count	Gene
[truncated: 313 more rows]
