# Supplementary material for: YTHDF1 links hypoxia adaptation and non-small cell lung cancer progression
Source: Nat Commun. 2019 Oct 25;10:4892. doi: 10.1038/s41467-019-12801-6 (PMC6814821; doi:10.1038/s41467-019-12801-6)
Supplement: Supplementary file 8 — Supplementary Data 5 [file 41467_2019_12801_MOESM8_ESM.xlsx]

## Sheet: output_table
m6A ID	Gene name	Gene ID	Strand	Location	Gene type	log2FC	Pvalue	fdr	Dysregulation type	KEGG pathway
chr7:151044198-151046584	ABCB8	ENSG00000197150.12	+	3UTR	mRNA	-1.44296	0.0105781	1	Hypo-m6A	ABC transporters
chr2:203439384-203439885	ABI2	ENSG00000138443.15	+	3UTR	mRNA	-1.67595	0.012336	1	Hypo-m6A	Regulation of actin cytoskeleton
chr19:57473858-57474309	AC004076.9	ENSG00000268163.1	-	intron	mRNA	-0.902509	0.0286806	1	Hypo-m6A	#N/A
chr8:22591652-22601716	AC037459.4	ENSG00000248235.6	+	intron	mRNA	-1.34146	0.043062	1	Hypo-m6A	#N/A
chr2:131520879-131521078	AC093838.4	ENSG00000152117.17	+	exon	Others	-3.03846	0.0179944	1	Hypo-m6A	#N/A
chr12:1785988-1786437	ADIPOR2	ENSG00000006831.9	+	3UTR	mRNA	-1.11495	0.0312265	1	Hypo-m6A	Adipocytokine signaling pathway,Non-alcoholic fatty liver disease (NAFLD),AMPK signaling pathway,Longevity regulating pathway
chr20:50892957-50893755	ADNP	ENSG00000101126.15	-	CDS	mRNA	-0.450245	0.035207	1	Hypo-m6A	#N/A
chr10:114295821-114296171	AFAP1L2	ENSG00000169129.14	-	3UTR	mRNA	-2.42794	0.0209277	1	Hypo-m6A	#N/A
chr4:87135612-87136661	AFF1	ENSG00000172493.20	+	3UTR	mRNA	-0.972863	0.023343	1	Hypo-m6A	Transcriptional misregulation in cancer
chr21:43982337-43982888	AGPAT3	ENSG00000160216.18	+	3UTR	mRNA	-1.27335	0.0453349	1	Hypo-m6A	Glycerophospholipid metabolism,Phospholipase D signaling pathway,Glycerolipid metabolism
chr14:104940388-104954716	AHNAK2	ENSG00000185567.6	-	intron	mRNA	-0.680697	0.0162867	1	Hypo-m6A	#N/A
chr14:104937341-104939045	AHNAK2	ENSG00000185567.6	-	CDS	mRNA	-0.474143	0.0385208	1	Hypo-m6A	#N/A
chr17:57105504-57108022	AKAP1	ENSG00000121057.12	+	CDS	mRNA	-1.20248	0.0210569	1	Hypo-m6A	#N/A
chr15:85580267-85581168	AKAP13	ENSG00000170776.20	+	CDS	mRNA	-0.780815	0.0058076	1	Hypo-m6A	Parathyroid hormone synthesis, secretion and action,Human cytomegalovirus infection
chr14:105491293-105491593	AL928654.7	ENSG00000257341.5	+	intron	mRNA	-3.49259	0.0196042	1	Hypo-m6A	#N/A
chr17:8079781-8086038	ALOX12B	ENSG00000179477.9	-	intron	mRNA	-1.34127	0.00521436	1	Hypo-m6A	Serotonergic synapse,Arachidonic acid metabolism
chr12:47077486-47079753	AMIGO2	ENSG00000139211.6	-	CDS	mRNA	-0.733671	0.0344342	1	Hypo-m6A	#N/A
chr17:68248069-68248218	AMZ2	ENSG00000196704.11	+	intron	mRNA	-2.00719	0.0333192	1	Hypo-m6A	#N/A
chr7:92398242-92398792	ANKIB1	ENSG00000001629.9	+	CDS	mRNA	-0.701901	0.0325314	1	Hypo-m6A	#N/A
chr12:132726600-132726900	ANKLE2	ENSG00000176915.14	-	3UTR	mRNA	-2.22852	0.0102845	1	Hypo-m6A	#N/A
chr4:73090717-73091567	ANKRD17	ENSG00000132466.17	-	CDS	mRNA	-0.381532	0.0194131	1	Hypo-m6A	#N/A
chr5:10649381-10650380	ANKRD33B	ENSG00000164236.11	+	CDS	mRNA	-1.44803	0.0348281	1	Hypo-m6A	#N/A
chr11:67351575-67373584	AP003419.11	ENSG00000256514.1	-	intron	mRNA	-0.680316	0.013409	1	Hypo-m6A	#N/A
chr20:3822169-3824645	AP5S1	ENSG00000125843.10	+	intron	mRNA	-0.619577	0.0457502	1	Hypo-m6A	#N/A
chr19:3759621-3761649	APBA3	ENSG00000011132.11	-	intron	mRNA	-1.30481	0.002624	1	Hypo-m6A	#N/A
chr22:36226700-36227148	APOL2	ENSG00000128335.13	-	3UTR	mRNA	-1.11831	0.0193655	1	Hypo-m6A	#N/A
chr14:49893141-49894775	ARF6	ENSG00000165527.6	+	CDS	mRNA	-0.780818	0.0426762	1	Hypo-m6A	Ras signaling pathway,Phospholipase D signaling pathway,Fc gamma R-mediated phagocytosis,Endocytosis
chr4:85995013-86000830	ARHGAP24	ENSG00000138639.17	+	intron	mRNA	-0.97765	0.0243469	1	Hypo-m6A	#N/A
chr19:41883260-41888918	ARHGEF1	ENSG00000076928.17	+	intron	mRNA	-0.871065	0.0100511	1	Hypo-m6A	Proteoglycans in cancer,Regulation of actin cytoskeleton,Vascular smooth muscle contraction,Human cytomegalovirus infection,Parathyroid hormone synthesis, secretion and action,Platelet activation
chr1:26696098-26727763	ARID1A	ENSG00000117713.18	+	intron	mRNA	-1.02646	0.0179175	1	Hypo-m6A	Thermogenesis,Hepatocellular carcinoma
chr2:234495021-234496508	ARL4C	ENSG00000188042.7	-	3UTR	mRNA	-0.964408	0.0439709	1	Hypo-m6A	#N/A
chr12:122980655-122981400	ARL6IP4	ENSG00000182196.13	+	intron	mRNA	-0.674542	0.047243	1	Hypo-m6A	#N/A
chr15:89901100-89902945	ARPIN	ENSG00000242498.7	-	intron	mRNA	-0.686882	0.0056232	1	Hypo-m6A	#N/A
chr9:137612955-137613754	ARRDC1	ENSG00000197070.13	+	intron	mRNA	-1.30821	0.011854	1	Hypo-m6A	#N/A
chr9:137612607-137612757	ARRDC1	ENSG00000197070.13	+	intron	mRNA	-3.87818	0.0260365	1	Hypo-m6A	#N/A
chr1:155481173-155482222	ASH1L	ENSG00000116539.11	-	CDS	mRNA	-1.35548	0.036979	1	Hypo-m6A	Lysine degradation
chr16:29900522-29901260	ASPHD1	ENSG00000174939.10	+	5UTR	mRNA	-1.16251	0.0109124	1	Hypo-m6A	#N/A
chr2:25742034-25749899	ASXL2	ENSG00000143970.16	-	intron	mRNA	-0.665085	0.0413664	1	Hypo-m6A	#N/A
chr12:6934285-6937538	ATN1	ENSG00000111676.14	+	CDS	mRNA	-0.272255	0.0101293	1	Hypo-m6A	#N/A
chr16:288088-289471	AXIN1	ENSG00000103126.14	-	intron	mRNA	-0.868754	0.0346829	1	Hypo-m6A	Gastric cancer,Hippo signaling pathway,Breast cancer,Hepatocellular carcinoma,Cushing syndrome,Wnt signaling pathway,Basal cell carcinoma,Human papillomavirus infection,Endometrial cancer,Colorectal cancer,Signaling pathways regulating pluripotency of stem cells
chr20:49635826-49637354	B4GALT5	ENSG00000158470.5	-	intron	mRNA	-1.24138	0.00293876	1	Hypo-m6A	Mucin type O-glycan biosynthesis
chr16:1349289-1349538	BAIAP3	ENSG00000007516.13	+	3UTR	mRNA	-1.02907	0.00136237	1	Hypo-m6A	Transcriptional misregulation in cancer
chr7:73442185-73447341	BAZ1B	ENSG00000009954.10	-	intron	mRNA	-1.08448	0.0473284	1	Hypo-m6A	#N/A
chr1:156641764-156661424	BCAN	ENSG00000132692.18	+	3UTR	mRNA	-0.466016	0.0114716	1	Hypo-m6A	#N/A
chrX:153700545-153720874	BCAP31	ENSG00000185825.15	-	intron	mRNA	-0.233099	0.0206731	1	Hypo-m6A	Protein processing in endoplasmic reticulum,Human papillomavirus infection
chr22:17726725-17727920	BCL2L13	ENSG00000099968.17	+	CDS	mRNA	-0.931186	0.0401358	1	Hypo-m6A	Legionellosis,Mitophagy - animal
chr14:23307785-23322234	BCL2L2-PABPN1	ENSG00000258643.5	+	intron	mRNA	-0.395101	0.047111	1	Hypo-m6A	Influenza A,mRNA surveillance pathway
chr11:118907598-118910023	BCL9L	ENSG00000186174.12	-	intron	mRNA	-0.946955	0.0365404	1	Hypo-m6A	#N/A
chrX:130015329-130021150	BCORL1	ENSG00000085185.15	+	intron	mRNA	-0.865728	0.0441684	1	Hypo-m6A	#N/A
chr1:203305588-203307879	BTG2	ENSG00000159388.5	+	intron	mRNA	-0.511443	0.04163	1	Hypo-m6A	RNA degradation
chr6:26392224-26393775	BTN2A2	ENSG00000124508.16	+	3UTR	mRNA	-1.55173	0.0267584	1	Hypo-m6A	#N/A
chr17:7016469-7017679	C17orf49	ENSG00000258315.5	+	intron	mRNA	-0.243399	0.0097211	1	Hypo-m6A	#N/A
chr19:1457908-1473263	C19orf25	ENSG00000119559.15	-	intron	mRNA	-0.801508	0.0387585	1	Hypo-m6A	#N/A
chr1:207021840-207022486	C1orf116	ENSG00000182795.12	-	CDS	mRNA	-2.42056	0.0259815	1	Hypo-m6A	#N/A
chr6:31659188-31660574	C6orf47	ENSG00000204439.3	-	CDS	mRNA	-1.06541	0.0451626	1	Hypo-m6A	#N/A
chr9:95019977-95056317	C9orf3	ENSG00000148120.15	+	intron	mRNA	-0.447301	0.0435123	1	Hypo-m6A	#N/A
chr16:1221174-1221673	CACNA1H	ENSG00000196557.11	+	3UTR	mRNA	-0.975437	0.0114581	1	Hypo-m6A	Aldosterone synthesis and secretion,Cortisol synthesis and secretion,Calcium signaling pathway,Circadian entrainment,Cushing syndrome,MAPK signaling pathway
chr1:200848119-200848369	CAMSAP2	ENSG00000118200.14	+	CDS	mRNA	-0.732798	0.0437175	1	Hypo-m6A	#N/A
chr17:78991815-78992760	CANT1	ENSG00000171302.16	-	3UTR	mRNA	-1.43399	0.0275852	1	Hypo-m6A	Pyrimidine metabolism,Purine metabolism
chr19:13906300-13919137	CC2D1A	ENSG00000132024.17	+	intron	mRNA	-0.686743	0.000175687	1	Hypo-m6A	#N/A
chr1:52361023-52364609	CC2D1B	ENSG00000154222.14	-	intron	mRNA	-0.702907	0.0472729	1	Hypo-m6A	#N/A
chr8:22616119-22617409	CCAR2	ENSG00000158941.16	+	intron	mRNA	-0.547643	0.0480126	1	Hypo-m6A	#N/A
chr17:81672085-81673805	CCDC137	ENSG00000185298.12	+	intron	mRNA	-0.418056	0.0395647	1	Hypo-m6A	#N/A
chr2:74482158-74482309	CCDC142	ENSG00000135637.13	-	CDS	mRNA	-7.99834	0.0331281	1	Hypo-m6A	#N/A
chr17:44673541-44674282	CCDC43	ENSG00000180329.13	-	intron	mRNA	-1.63153	0.0286787	1	Hypo-m6A	#N/A
chr17:44678352-44679009	CCDC43	ENSG00000180329.13	-	3UTR	mRNA	-0.993803	0.0499302	1	Hypo-m6A	#N/A
chr17:82153475-82155605	CCDC57	ENSG00000176155.18	-	intron	mRNA	-0.619529	0.0232705	1	Hypo-m6A	#N/A
chr6:109368610-109368961	CD164	ENSG00000135535.15	-	3UTR	mRNA	-1.15327	0.00272846	1	Hypo-m6A	Lysosome
chrX:150767925-150770320	CD99L2	ENSG00000102181.20	-	intron	mRNA	-0.692951	0.0132005	1	Hypo-m6A	#N/A
chr16:68833356-68833606	CDH1	ENSG00000039068.18	+	CDS	mRNA	-2.0196	0.0214357	1	Hypo-m6A	Bacterial invasion of epithelial cells,Cell adhesion molecules (CAMs),Endometrial cancer,Adherens junction,Hippo signaling pathway,Rap1 signaling pathway,Melanoma,Thyroid cancer,Pathogenic Escherichia coli infection,Bladder cancer,Apelin signaling pathway,Gastric cancer
chr16:29862644-29863240	CDIPT	ENSG00000103502.13	-	5UTR	mRNA	-1.22525	0.0277854	1	Hypo-m6A	Phosphatidylinositol signaling system,Inositol phosphate metabolism,Glycerophospholipid metabolism
chr7:39950983-39988225	CDK13	ENSG00000065883.14	+	intron	mRNA	-0.622803	0.0452053	1	Hypo-m6A	#N/A
chr19:44661749-44671414	CEACAM19	ENSG00000186567.12	+	intron	mRNA	-0.974112	0.023781	1	Hypo-m6A	#N/A
chr19:33379216-33380357	CEBPG	ENSG00000153879.8	+	3UTR	mRNA	-0.466786	0.0367246	1	Hypo-m6A	Tuberculosis
chr2:24817781-24822526	CENPO	ENSG00000138092.10	+	3UTR	mRNA	-1.20273	0.0327682	1	Hypo-m6A	#N/A
chr22:46686155-46686456	CERK	ENSG00000100422.13	-	3UTR	mRNA	-1.54327	0.00737335	1	Hypo-m6A	Sphingolipid metabolism
chr2:201129881-201132885	CFLAR	ENSG00000003402.19	+	intron	mRNA	-1.01419	0.0462046	1	Hypo-m6A	Necroptosis,TNF signaling pathway,Apoptosis,Hepatitis C,Chagas disease (American trypanosomiasis),Autophagy - animal,NF-kappa B signaling pathway
chr15:93024408-93025308	CHD2	ENSG00000173575.19	+	3UTR	mRNA	-1.21394	0.0430309	1	Hypo-m6A	#N/A
chr17:7911614-7912163	CHD3	ENSG00000170004.16	+	3UTR	mRNA	-0.778178	0.0244783	1	Hypo-m6A	#N/A
chr8:60852984-60855165	CHD7	ENSG00000171316.11	+	intron	mRNA	-2.22918	0.0437117	1	Hypo-m6A	#N/A
chr16:53321625-53325012	CHD9	ENSG00000177200.15	+	intron	mRNA	-0.779536	0.0230052	1	Hypo-m6A	#N/A
chr17:80999177-81009468	CHMP6	ENSG00000176108.9	+	intron	mRNA	-1.2335	0.038031	1	Hypo-m6A	Necroptosis,Endocytosis
chr2:219538995-219540574	CHPF	ENSG00000123989.13	-	CDS	mRNA	-0.635561	0.0226836	1	Hypo-m6A	Glycosaminoglycan biosynthesis - chondroitin sulfate / dermatan sulfate
chr15:40471478-40473082	CHST14	ENSG00000169105.7	+	CDS	mRNA	-1.0523	0.0198276	1	Hypo-m6A	Glycosaminoglycan biosynthesis - chondroitin sulfate / dermatan sulfate
chr16:1445381-1445532	CLCN7	ENSG00000103249.17	-	3UTR	mRNA	-1.83107	0.0371692	1	Hypo-m6A	#N/A
chr16:11178642-11179142	CLEC16A	ENSG00000038532.14	+	3UTR	mRNA	-1.97014	0.0351271	1	Hypo-m6A	#N/A
chr5:157787383-157789475	CLINT1	ENSG00000113282.13	-	intron	mRNA	-0.600239	0.0378876	1	Hypo-m6A	#N/A
chr7:74356523-74380112	CLIP2	ENSG00000106665.15	+	intron	mRNA	-1.13396	0.0355981	1	Hypo-m6A	#N/A
chr11:57660770-57661669	CLP1	ENSG00000172409.5	+	CDS	mRNA	-1.13331	0.025053	1	Hypo-m6A	mRNA surveillance pathway
chr16:81007141-81007340	CMC2	ENSG00000103121.8	-	intron	mRNA	-3.04135	0.0471026	1	Hypo-m6A	#N/A
chr16:71285528-71286547	CMTR2	ENSG00000180917.17	-	intron	mRNA	-1.52546	0.0461704	1	Hypo-m6A	#N/A
chr10:99330490-99360867	CNNM1	ENSG00000119946.10	+	intron	mRNA	-0.423983	0.0179968	1	Hypo-m6A	#N/A
chr17:7940200-7944271	CNTROB	ENSG00000170037.13	+	intron	mRNA	-0.531542	0.000170124	1	Hypo-m6A	#N/A
chr17:42565678-42566227	COASY	ENSG00000068120.14	+	CDS	mRNA	-0.675753	0.0161727	1	Hypo-m6A	Pantothenate and CoA biosynthesis
chr16:3727602-3729701	CREBBP	ENSG00000005339.14	-	CDS	mRNA	-0.366135	0.0168818	1	Hypo-m6A	Thyroid hormone signaling pathway,Prostate cancer,TGF-beta signaling pathway,Influenza A,Renal cell carcinoma,FoxO signaling pathway,MicroRNAs in cancer,cAMP signaling pathway,Notch signaling pathway,Adherens junction,JAK-STAT signaling pathway,Viral carcinogenesis,Human T-cell leukemia virus 1 infection,HIF-1 signaling pathway,Glucagon signaling pathway,Cell cycle,Melanogenesis,Hepatitis B,Hunti…
chr11:85663498-85665095	CREBZF	ENSG00000137504.13	-	CDS	mRNA	-0.905851	0.0121016	1	Hypo-m6A	#N/A
chr22:20917773-20949719	CRKL	ENSG00000099942.12	+	intron	mRNA	-0.56902	0.0439869	1	Hypo-m6A	Focal adhesion,Renal cell carcinoma,Bacterial invasion of epithelial cells,Regulation of actin cytoskeleton,Chemokine signaling pathway,Insulin signaling pathway,Human immunodeficiency virus 1 infection,Neurotrophin signaling pathway,Human cytomegalovirus infection,MAPK signaling pathway,ErbB signaling pathway,Chronic myeloid leukemia,Rap1 signaling pathway,MicroRNAs in cancer,Shigellosis,Fc gamm…
chr15:90641174-90643252	CRTC3	ENSG00000140577.15	+	3UTR	mRNA	-1.22928	0.0460623	1	Hypo-m6A	Human T-cell leukemia virus 1 infection
chr3:39142249-39143882	CSRNP1	ENSG00000144655.14	-	CDS	mRNA	-1.3562	0.0287232	1	Hypo-m6A	#N/A
chr4:1250393-1251244	CTBP1-AS2	ENSG00000196810.4	+	exon	Long non-coding RNA	-1.11651	0.0323706	1	Hypo-m6A	#N/A
chr12:57822821-57824046	CTDSP2	ENSG00000175215.10	-	3UTR	mRNA	-0.546159	0.0392051	1	Hypo-m6A	#N/A
chr19:41206070-41207390	CYP2S1	ENSG00000167600.13	+	3UTR	mRNA	-0.403007	0.000908897	1	Hypo-m6A	Metabolism of xenobiotics by cytochrome P450,Retinol metabolism
chr19:48482114-48482314	CYTH2	ENSG00000105443.13	+	3UTR	mRNA	-1.19658	0.0443128	1	Hypo-m6A	Endocytosis,Phospholipase D signaling pathway
chr7:6164505-6165308	CYTH3	ENSG00000008256.15	-	3UTR	mRNA	-1.24655	0.0336736	1	Hypo-m6A	Endocytosis,Phospholipase D signaling pathway
chr16:68021372-68022457	DDX28	ENSG00000182810.6	-	CDS	mRNA	-0.995147	0.0452028	1	Hypo-m6A	#N/A
chr17:63817672-63818520	DDX42	ENSG00000198231.12	+	CDS	mRNA	-1.16261	0.0462091	1	Hypo-m6A	Spliceosome
chr19:42209747-42211968	DEDD2	ENSG00000160570.13	-	intron	mRNA	-0.932107	0.0401761	1	Hypo-m6A	#N/A
chr9:19346811-19346961	DENND4C	ENSG00000137145.20	+	3UTR	mRNA	-2.55212	0.0426601	1	Hypo-m6A	#N/A
chr17:5443299-5448839	DHX33	ENSG00000005100.12	-	intron	mRNA	-0.45524	0.000768808	1	Hypo-m6A	NOD-like receptor signaling pathway
chr19:47352781-47353281	DHX34	ENSG00000134815.18	+	CDS	mRNA	-0.933703	0.022191	1	Hypo-m6A	#N/A
chr20:62879135-62882331	DIDO1	ENSG00000101191.16	-	CDS	mRNA	-1.05646	0.0162002	1	Hypo-m6A	#N/A
chr1:223005546-223005945	DISP1	ENSG00000154309.8	+	CDS	mRNA	-2.53575	0.00954394	1	Hypo-m6A	#N/A
chr10:77791534-77792536	DLG5	ENSG00000151208.16	-	3UTR	mRNA	-1.21553	0.0136066	1	Hypo-m6A	#N/A
chr10:101588353-101609003	DPCD	ENSG00000166171.12	+	intron	mRNA	-0.498277	0.0387502	1	Hypo-m6A	#N/A
chr1:212100315-212101061	DTL	ENSG00000143476.17	+	CDS	mRNA	-0.241822	9.99326e-05	1	Hypo-m6A	#N/A
chr7:76504367-76505995	DTX2	ENSG00000091073.19	+	intron	mRNA	-1.25593	0.0205731	1	Hypo-m6A	Notch signaling pathway
chr8:29336691-29345477	DUSP4	ENSG00000120875.8	-	intron	mRNA	-0.450626	0.023647	1	Hypo-m6A	MAPK signaling pathway
chr16:23523956-23524405	EARS2	ENSG00000103356.15	-	3UTR	mRNA	-0.808122	0.0113378	1	Hypo-m6A	Aminoacyl-tRNA biosynthesis,Porphyrin and chlorophyll metabolism
chr11:86244792-86245091	EED	ENSG00000074266.18	+	5UTR	mRNA	-1.87853	0.00738173	1	Hypo-m6A	#N/A
chr19:3976105-3976702	EEF2	ENSG00000167658.15	-	intron	mRNA	-0.482927	0.0346194	1	Hypo-m6A	Oxytocin signaling pathway,AMPK signaling pathway
chr7:36154805-36238988	EEPD1	ENSG00000122547.10	+	intron	mRNA	-0.158276	0.0235282	1	Hypo-m6A	#N/A
chr1:46718614-46718715	EFCAB14	ENSG00000159658.10	-	5UTR	mRNA	-2.76169	0.0497345	1	Hypo-m6A	#N/A
chr15:82151545-82152393	EFL1	ENSG00000140598.13	-	CDS	mRNA	-0.923255	0.0166877	1	Hypo-m6A	Ribosome biogenesis in eukaryotes
chr1:231421063-231422208	EGLN1	ENSG00000135766.8	-	CDS	mRNA	-1.3542	0.0142966	1	Hypo-m6A	Renal cell carcinoma,HIF-1 signaling pathway
chr10:119042129-119042577	EIF3A	ENSG00000107581.12	-	CDS	mRNA	-1.07336	0.0387752	1	Hypo-m6A	RNA transport
chr8:38030584-38060316	EIF4EBP1	ENSG00000187840.4	+	intron	mRNA	-0.496766	0.0379275	1	Hypo-m6A	mTOR signaling pathway,Insulin signaling pathway,EGFR tyrosine kinase inhibitor resistance,AMPK signaling pathway,PI3K-Akt signaling pathway,HIF-1 signaling pathway,Human papillomavirus infection,Choline metabolism in cancer,Herpes simplex virus 1 infection,Longevity regulating pathway,Cellular senescence,Acute myeloid leukemia,RNA transport,Human cytomegalovirus infection,ErbB signaling pathway
chr5:74634795-74636434	ENC1	ENSG00000171617.13	-	CDS	mRNA	-1.1862	0.0128159	1	Hypo-m6A	#N/A
chr9:128819058-128823808	ENDOG	ENSG00000167136.6	+	intron	mRNA	-0.899713	0.0445619	1	Hypo-m6A	Apoptosis
chr12:6913947-6914243	ENO2	ENSG00000111674.8	+	intron	mRNA	-2.85706	0.0111178	1	Hypo-m6A	HIF-1 signaling pathway,RNA degradation,Carbon metabolism,Biosynthesis of amino acids,Glycolysis / Gluconeogenesis
chr20:25225203-25226729	ENTPD6	ENSG00000197586.12	+	3UTR	mRNA	-0.670434	0.0310678	1	Hypo-m6A	Pyrimidine metabolism,Purine metabolism
chr20:36229407-36230854	EPB41L1	ENSG00000088367.21	+	3UTR	mRNA	-0.241473	0.00886177	1	Hypo-m6A	#N/A
chr1:16124683-16129539	EPHA2	ENSG00000142627.12	-	intron	mRNA	-0.908633	0.0122493	1	Hypo-m6A	Axon guidance,Rap1 signaling pathway,MAPK signaling pathway,Ras signaling pathway,PI3K-Akt signaling pathway
chr1:22711037-22785052	EPHB2	ENSG00000133216.16	+	intron	mRNA	-0.517372	0.0388998	1	Hypo-m6A	Axon guidance
chr19:11377899-11378645	EPOR	ENSG00000187266.13	-	CDS	mRNA	-0.160719	0.0435518	1	Hypo-m6A	PI3K-Akt signaling pathway,JAK-STAT signaling pathway,Hematopoietic cell lineage,Cytokine-cytokine receptor interaction
chr10:100151241-100154897	ERLIN1	ENSG00000107566.13	-	intron	mRNA	-0.593666	0.00709191	1	Hypo-m6A	#N/A
chr19:7862233-7863029	EVI5L	ENSG00000142459.8	+	intron	mRNA	-2.14326	0.000343392	1	Hypo-m6A	#N/A
chr17:76008186-76010076	EVPL	ENSG00000167880.7	-	CDS	mRNA	-0.645918	0.0461267	1	Hypo-m6A	#N/A
chr3:38523958-38524406	EXOG	ENSG00000157036.12	+	3UTR	mRNA	-2.23073	0.0177527	1	Hypo-m6A	#N/A
chr8:117837125-118111355	EXT1	ENSG00000182197.10	-	intron	mRNA	-0.379549	0.00547951	1	Hypo-m6A	Glycosaminoglycan biosynthesis - heparan sulfate / heparin
chr17:81540181-81544090	FAAP100	ENSG00000185504.16	-	intron	mRNA	-1.65433	0.0342788	1	Hypo-m6A	Fanconi anemia pathway
chr5:176498963-176500030	FAF2	ENSG00000113194.12	+	intron	mRNA	-0.512742	0.0358925	1	Hypo-m6A	#N/A
chr10:14520646-14521195	FAM107B	ENSG00000065809.13	-	3UTR	mRNA	-0.841045	0.0299053	1	Hypo-m6A	#N/A
chr10:15212532-15213917	FAM171A1	ENSG00000148468.16	-	CDS	mRNA	-0.562338	0.0398107	1	Hypo-m6A	#N/A
chr1:27005364-27006253	FAM46B	ENSG00000158246.7	-	3UTR	mRNA	-1.88275	0.00628275	1	Hypo-m6A	#N/A
chr1:145096149-145096449	FAM72D	ENSG00000215784.5	+	5UTR	mRNA	-0.715704	0.00374045	1	Hypo-m6A	#N/A
chr17:18977633-18978681	FAM83G	ENSG00000188522.14	-	CDS	mRNA	-1.036	0.0367475	1	Hypo-m6A	#N/A
chr4:186588431-186590529	FAT1	ENSG00000083857.13	-	intron	mRNA	-0.91795	0.0480101	1	Hypo-m6A	#N/A
chr9:37512390-37512691	FBXO10	ENSG00000147912.12	-	3UTR	mRNA	-2.3275	0.0400343	1	Hypo-m6A	#N/A
chr10:101694446-101695096	FBXW4	ENSG00000107829.13	-	5UTR	mRNA	-1.01632	0.0396572	1	Hypo-m6A	#N/A
chr15:68289640-68291384	FEM1B	ENSG00000169018.5	+	intron	mRNA	-1.17537	0.00855857	1	Hypo-m6A	#N/A
chr20:6076828-6077326	FERMT1	ENSG00000101311.15	-	3UTR	mRNA	-2.98067	0.0271103	1	Hypo-m6A	#N/A
chr4:122876422-122892508	FGF2	ENSG00000138685.12	+	intron	mRNA	-1.30958	0.0406327	1	Hypo-m6A	Ras signaling pathway,Melanoma,MAPK signaling pathway,PI3K-Akt signaling pathway,Breast cancer,EGFR tyrosine kinase inhibitor resistance,Rap1 signaling pathway,Gastric cancer,Proteoglycans in cancer,Signaling pathways regulating pluripotency of stem cells,Regulation of actin cytoskeleton,Kaposi sarcoma-associated herpesvirus infection
chr4:53377742-53382308	FIP1L1	ENSG00000145216.15	+	intron	mRNA	-0.453372	0.0368012	1	Hypo-m6A	mRNA surveillance pathway
chr7:33005240-33005490	FKBP9	ENSG00000122642.10	+	3UTR	mRNA	-0.897959	0.0399088	1	Hypo-m6A	#N/A
chr1:240092844-240123198	FMN2	ENSG00000155816.19	+	intron	mRNA	-0.766457	0.0329111	1	Hypo-m6A	#N/A
chr2:28412192-28414380	FOSL2	ENSG00000075426.11	+	3UTR	mRNA	-1.44542	0.0418634	1	Hypo-m6A	Osteoclast differentiation
chr17:82602501-82602802	FOXK2	ENSG00000141568.20	+	3UTR	mRNA	-1.44365	0.0264688	1	Hypo-m6A	#N/A
chr16:86579937-86580135	FOXL1	ENSG00000176678.5	+	3UTR	mRNA	-4.84973	0.0130441	1	Hypo-m6A	#N/A
chr12:2857730-2859741	FOXM1	ENSG00000111206.12	-	CDS	mRNA	-0.734059	0.0241204	1	Hypo-m6A	Cellular senescence
chr12:2874010-2874411	FOXM1	ENSG00000111206.12	-	CDS	mRNA	-0.562531	0.0353797	1	Hypo-m6A	Cellular senescence
chr6:108664806-108680142	FOXO3	ENSG00000118689.14	+	intron	mRNA	-1.09631	0.0354065	1	Hypo-m6A	EGFR tyrosine kinase inhibitor resistance,Cellular senescence,Chemokine signaling pathway,Endometrial cancer,Mitophagy - animal,AMPK signaling pathway,PI3K-Akt signaling pathway,Longevity regulating pathway - multiple species,Prolactin signaling pathway,Non-small cell lung cancer,FoxO signaling pathway,Longevity regulating pathway,Neurotrophin signaling pathway
chr19:682458-683399	FSTL3	ENSG00000070404.9	+	3UTR	mRNA	-0.666215	0.03644	1	Hypo-m6A	#N/A
chrX:74202626-74203026	FTX	ENSG00000230590.7	-	intron	Long non-coding RNA	-1.95976	0.0439871	1	Hypo-m6A	#N/A
chr15:90881023-90882264	FURIN	ENSG00000140564.10	+	CDS	mRNA	-0.891993	0.0414819	1	Hypo-m6A	#N/A
chr19:19465366-19472412	GATAD2A	ENSG00000167491.17	+	intron	mRNA	-0.589545	0.0201702	1	Hypo-m6A	#N/A
chr17:75236798-75238346	GGA3	ENSG00000125447.16	-	3UTR	mRNA	-0.991894	0.0108659	1	Hypo-m6A	Lysosome
chr22:24610530-24615871	GGT1	ENSG00000100031.18	+	intron	mRNA	-0.689537	0.0322507	1	Hypo-m6A	Taurine and hypotaurine metabolism,Arachidonic acid metabolism,Glutathione metabolism
chr17:44804369-44805664	GJC1	ENSG00000182963.9	-	CDS	mRNA	-1.34272	0.0467535	1	Hypo-m6A	#N/A
chr16:4335336-4338207	GLIS2	ENSG00000126603.8	+	CDS	mRNA	-1.06652	0.0168143	1	Hypo-m6A	#N/A
chr9:3827812-3829312	GLIS3	ENSG00000107249.21	-	intron	mRNA	-0.516784	0.0278369	1	Hypo-m6A	#N/A
chr19:47680013-47680908	GLTSCR1	ENSG00000063169.10	+	CDS	mRNA	-1.75298	0.0492093	1	Hypo-m6A	#N/A
chr16:4803848-4805241	GLYR1	ENSG00000140632.16	-	3UTR	mRNA	-0.657234	0.0183167	1	Hypo-m6A	#N/A
chr7:2728708-2729107	GNA12	ENSG00000146535.13	-	3UTR	mRNA	-0.910294	0.011913	1	Hypo-m6A	Long-term depression,MAPK signaling pathway,Parathyroid hormone synthesis, secretion and action,Vascular smooth muscle contraction,Regulation of actin cytoskeleton,Phospholipase D signaling pathway,Sphingolipid signaling pathway,cGMP-PKG signaling pathway,Human cytomegalovirus infection
chr1:231266369-231269940	GNPAT	ENSG00000116906.11	+	intron	mRNA	-0.596644	0.046896	1	Hypo-m6A	Peroxisome,Glycerophospholipid metabolism
chr15:82472380-82476525	GOLGA2P10	ENSG00000255769.7	-	intron	Others	-1.08599	0.0340035	1	Hypo-m6A	#N/A
chr12:132771358-132772009	GOLGA3	ENSG00000090615.13	-	3UTR	mRNA	-1.80724	0.0203388	1	Hypo-m6A	#N/A
chr15:84512245-84512695	GOLGA6L5P	ENSG00000230373.8	-	exon	Pseudogene	-0.463884	0.0127877	1	Hypo-m6A	#N/A
chr5:32126145-32135578	GOLPH3	ENSG00000113384.13	-	intron	mRNA	-0.627554	0.00644447	1	Hypo-m6A	#N/A
chr10:99396968-99397562	GOT1	ENSG00000120053.10	-	3UTR	mRNA	-0.600943	0.0472924	1	Hypo-m6A	Carbon metabolism,Tyrosine metabolism,Cysteine and methionine metabolism,Biosynthesis of amino acids,Alanine, aspartate and glutamate metabolism,Arginine biosynthesis,Arginine and proline metabolism,Phenylalanine metabolism,2-Oxocarboxylic acid metabolism
chr9:130135075-130135825	GPR107	ENSG00000148358.19	+	3UTR	mRNA	-0.663059	0.0300905	1	Hypo-m6A	#N/A
chr19:6379717-6381754	GTF2F1	ENSG00000125651.13	-	intron	mRNA	-0.545948	0.00781777	1	Hypo-m6A	Basal transcription factors
chr22:46308368-46308918	GTSE1	ENSG00000075218.18	+	CDS	mRNA	-0.807066	0.0492275	1	Hypo-m6A	p53 signaling pathway
chr1:9264807-9265456	H6PD	ENSG00000049239.12	+	3UTR	mRNA	-1.31405	0.0336244	1	Hypo-m6A	Pentose phosphate pathway,Carbon metabolism
chr15:22590018-22590566	HERC2P2	ENSG00000276550.4	+	exon	Others	-0.660914	0.0234113	1	Hypo-m6A	#N/A
chr17:45148551-45149702	HEXIM1	ENSG00000186834.3	+	5UTR	mRNA	-0.642411	0.041734	1	Hypo-m6A	#N/A
chr17:45149801-45150551	HEXIM1	ENSG00000186834.3	+	CDS	mRNA	-1.21314	0.0390951	1	Hypo-m6A	#N/A
chr17:45162791-45169990	HEXIM2	ENSG00000168517.10	+	intron	mRNA	-1.25181	0.00318494	1	Hypo-m6A	#N/A
chr17:81701570-81702079	HGS	ENSG00000185359.12	+	3UTR	mRNA	-0.862103	0.0312438	1	Hypo-m6A	Phagosome,Endocytosis
chr8:43199507-43199908	HGSNAT	ENSG00000165102.14	+	3UTR	mRNA	-0.427441	0.0458055	1	Hypo-m6A	Glycosaminoglycan degradation,Lysosome
chr6:26172160-26172556	HIST1H2BE	ENSG00000274290.2	+	5UTR	mRNA	-3.89385	0.0187086	1	Hypo-m6A	Alcoholism,Viral carcinogenesis,Systemic lupus erythematosus
chr6:12125299-12130857	HIVEP1	ENSG00000095951.16	+	intron	mRNA	-0.943997	0.0217249	1	Hypo-m6A	#N/A
chr2:233840927-233844266	HJURP	ENSG00000123485.11	-	intron	mRNA	-0.372147	0.0393624	1	Hypo-m6A	#N/A
chr21:36936458-36937357	HLCS	ENSG00000159267.14	-	CDS	mRNA	-1.16744	0.0391448	1	Hypo-m6A	#N/A
chr5:137752780-137754376	HNRNPA0	ENSG00000177733.6	-	CDS	mRNA	-1.02264	0.0104128	1	Hypo-m6A	#N/A
chr2:128267422-128268568	HS6ST1	ENSG00000136720.6	-	3UTR	mRNA	-0.88036	0.0440694	1	Hypo-m6A	Glycosaminoglycan biosynthesis - heparan sulfate / heparin
chr8:144309821-144310021	HSF1	ENSG00000185122.10	+	intron	mRNA	-2.57811	0.0483353	1	Hypo-m6A	Legionellosis
chr1:43452494-43453292	HYI	ENSG00000178922.16	-	intron	mRNA	-1.2581	0.0216644	1	Hypo-m6A	Glyoxylate and dicarboxylate metabolism
chr6:30743246-30744215	IER3	ENSG00000137331.11	-	3UTR	mRNA	-0.735295	0.0485039	1	Hypo-m6A	#N/A
chr7:45913436-45914200	IGFBP3	ENSG00000146674.14	-	3UTR	mRNA	-0.840566	0.0316884	1	Hypo-m6A	p53 signaling pathway,Transcriptional misregulation in cancer,Cellular senescence
chr1:116666543-116666844	IGSF3	ENSG00000143061.17	-	5UTR	mRNA	-1.76466	0.0187098	1	Hypo-m6A	#N/A
chr2:130346211-130346721	IMP4	ENSG00000136718.9	+	3UTR	mRNA	-0.693419	0.0295142	1	Hypo-m6A	Ribosome biogenesis in eukaryotes
chr11:62145033-62152020	INCENP	ENSG00000149503.12	+	CDS	mRNA	-0.29939	0.00992461	1	Hypo-m6A	#N/A
chr14:104703219-104704654	INF2	ENSG00000203485.12	+	CDS	mRNA	-1.06379	0.0496437	1	Hypo-m6A	#N/A
chr2:241724995-241725445	ING5	ENSG00000168395.15	+	3UTR	mRNA	-1.8785	0.0103187	1	Hypo-m6A	#N/A
chr15:40979277-40979825	INO80	ENSG00000128908.15	-	3UTR	mRNA	-1.70313	0.0180095	1	Hypo-m6A	#N/A
chr7:2610188-2611188	IQCE	ENSG00000106012.17	+	3UTR	mRNA	-1.36447	0.0340334	1	Hypo-m6A	#N/A
chr14:77025284-77027264	IRF2BPL	ENSG00000119669.4	-	CDS	mRNA	-0.939135	0.0192362	1	Hypo-m6A	#N/A
chr2:226735645-226799759	IRS1	ENSG00000169047.5	-	intron	mRNA	-0.953012	0.0200763	1	Hypo-m6A	Adipocytokine signaling pathway,mTOR signaling pathway,Neurotrophin signaling pathway,Non-alcoholic fatty liver disease (NAFLD),AMPK signaling pathway,Insulin signaling pathway,MicroRNAs in cancer,Longevity regulating pathway,PI3K-Akt signaling pathway,Longevity regulating pathway - multiple species,FoxO signaling pathway,cGMP-PKG signaling pathway,Aldosterone-regulated sodium reabsorption,Autoph…
chr16:71846045-71885311	IST1	ENSG00000182149.20	+	intron	mRNA	-0.448836	0.0333803	1	Hypo-m6A	Endocytosis
chr3:129095136-129134891	ISY1-RAB43	ENSG00000261796.1	-	intron	mRNA	-0.277679	0.0332511	1	Hypo-m6A	Spliceosome
chr17:50087802-50090481	ITGA3	ENSG00000005884.17	+	intron	mRNA	-0.779828	0.0490097	1	Hypo-m6A	Hematopoietic cell lineage,Human papillomavirus infection,Small cell lung cancer,Dilated cardiomyopathy (DCM),Focal adhesion,ECM-receptor interaction,Regulation of actin cytoskeleton,PI3K-Akt signaling pathway,Arrhythmogenic right ventricular cardiomyopathy (ARVC),Hypertrophic cardiomyopathy (HCM)
chr17:3725649-3726399	ITGAE	ENSG00000083457.11	-	intron	mRNA	-1.78488	0.0175864	1	Hypo-m6A	Regulation of actin cytoskeleton
chr14:92941451-92946377	ITPK1	ENSG00000100605.16	-	intron	mRNA	-0.916272	0.00232419	1	Hypo-m6A	Inositol phosphate metabolism,Phosphatidylinositol signaling system
chr17:76725561-76726700	JMJD6	ENSG00000070495.14	-	intron	mRNA	-0.710942	0.0484507	1	Hypo-m6A	#N/A
chr2:10913279-10914225	KCNF1	ENSG00000162975.4	+	CDS	mRNA	-0.536182	0.0222664	1	Hypo-m6A	#N/A
chr1:210678512-210679409	KCNH1	ENSG00000143473.11	-	3UTR	mRNA	-2.00202	0.0334815	1	Hypo-m6A	#N/A
chr17:7846450-7848288	KDM6B	ENSG00000132510.10	+	CDS	mRNA	-0.705007	0.0245656	1	Hypo-m6A	#N/A
chr19:10486416-10486763	KEAP1	ENSG00000079999.13	-	3UTR	mRNA	-1.321	0.0362792	1	Hypo-m6A	Fluid shear stress and atherosclerosis,Hepatocellular carcinoma,Ubiquitin mediated proteolysis
chr14:24436151-24437802	KHNYN	ENSG00000100441.9	+	intron	mRNA	-1.41433	0.0159608	1	Hypo-m6A	#N/A
chr17:28634028-28637141	KIAA0100	ENSG00000007202.14	-	CDS	mRNA	-1.03988	0.0163375	1	Hypo-m6A	#N/A
chr22:45196119-45197166	KIAA0930	ENSG00000100364.18	-	3UTR	mRNA	-0.755808	0.042577	1	Hypo-m6A	#N/A
chr6:17764192-17770409	KIF13A	ENSG00000137177.19	-	intron	mRNA	-1.05739	0.0152087	1	Hypo-m6A	#N/A
chr20:32310404-32316235	KIF3B	ENSG00000101350.7	+	intron	mRNA	-0.970132	0.026038	1	Hypo-m6A	#N/A
chr11:126423558-126424807	KIRREL3	ENSG00000149571.11	-	3UTR	mRNA	-2.44892	0.044004	1	Hypo-m6A	#N/A
chr15:31372062-31373904	KLF13	ENSG00000169926.10	+	3UTR	mRNA	-1.40441	0.0308697	1	Hypo-m6A	#N/A
chr15:31327202-31327502	KLF13	ENSG00000169926.10	+	CDS	mRNA	-2.7927	0.0090439	1	Hypo-m6A	#N/A
chr16:87698496-87698845	KLHDC4	ENSG00000104731.13	-	3UTR	mRNA	-5.0144	0.0313091	1	Hypo-m6A	#N/A
chrX:24006052-24006551	KLHL15	ENSG00000174010.9	-	CDS	mRNA	-0.750208	0.0456534	1	Hypo-m6A	#N/A
chr16:84659829-84662289	KLHL36	ENSG00000135686.12	+	intron	mRNA	-1.29173	0.028461	1	Hypo-m6A	#N/A
chr9:21332897-21334635	KLHL9	ENSG00000198642.6	-	CDS	mRNA	-1.11816	0.0163622	1	Hypo-m6A	Ubiquitin mediated proteolysis
chr11:118506120-118506520	KMT2A	ENSG00000118058.20	+	CDS	mRNA	-1.22306	0.00273232	1	Hypo-m6A	Transcriptional misregulation in cancer,Lysine degradation,Cushing syndrome
chr19:35718317-35723767	KMT2B	ENSG00000272333.5	+	CDS	mRNA	-0.871794	0.0210171	1	Hypo-m6A	Lysine degradation
chr16:19706498-19717513	KNOP1	ENSG00000103550.13	-	5UTR	mRNA	-0.277265	0.00977384	1	Hypo-m6A	#N/A
chr12:52170245-52172329	KRT80	ENSG00000167767.13	-	3UTR	mRNA	-0.82551	0.0286851	1	Hypo-m6A	#N/A
chr1:183023757-183096565	LAMC1	ENSG00000135862.5	+	intron	mRNA	-0.353402	0.00265035	1	Hypo-m6A	Amoebiasis,Prion diseases,Toxoplasmosis,Human papillomavirus infection,PI3K-Akt signaling pathway,Focal adhesion,ECM-receptor interaction,Small cell lung cancer
chr1:183103420-183103571	LAMC1	ENSG00000135862.5	+	CDS	mRNA	-1.03391	0.0499799	1	Hypo-m6A	Amoebiasis,Prion diseases,Toxoplasmosis,Human papillomavirus infection,PI3K-Akt signaling pathway,Focal adhesion,ECM-receptor interaction,Small cell lung cancer
chr5:154814509-154815210	LARP1	ENSG00000155506.16	+	3UTR	mRNA	-0.756544	0.00125858	1	Hypo-m6A	#N/A
chr5:154815308-154816308	LARP1	ENSG00000155506.16	+	3UTR	mRNA	-1.45052	0.00880671	1	Hypo-m6A	#N/A
chr6:149661749-149675706	LATS1	ENSG00000131023.12	-	intron	mRNA	-0.907379	0.0289138	1	Hypo-m6A	Hippo signaling pathway - multiple species,Hippo signaling pathway
chr13:20989255-21046133	LATS2	ENSG00000150457.8	-	intron	mRNA	-0.614688	0.0257494	1	Hypo-m6A	Hippo signaling pathway,Hippo signaling pathway - multiple species
chr1:25566936-25568037	LDLRAP1	ENSG00000157978.11	+	3UTR	mRNA	-1.36962	0.0419564	1	Hypo-m6A	Endocytosis,Cholesterol metabolism
chr22:44495318-44497567	LDOC1L	ENSG00000188636.3	-	3UTR	mRNA	-1.54845	0.0436475	1	Hypo-m6A	#N/A
chr12:65170017-65218587	LEMD3	ENSG00000174106.2	+	intron	mRNA	-0.426068	0.0132117	1	Hypo-m6A	#N/A
chr19:54156926-54159683	LENG1	ENSG00000105617.3	-	CDS	mRNA	-0.334902	0.00549113	1	Hypo-m6A	#N/A
chr17:78971287-78972830	LGALS3BP	ENSG00000108679.12	-	3UTR	mRNA	-0.413582	0.0276258	1	Hypo-m6A	#N/A
chr9:129503085-129504167	LINC00963	ENSG00000204054.13	+	exon	Long non-coding RNA	-1.11774	0.0233193	1	Hypo-m6A	#N/A
chr9:72314986-72315429	LINC01504	ENSG00000225434.2	+	exon	Long non-coding RNA	-3.44175	0.0479448	1	Hypo-m6A	#N/A
chr1:156114731-156123248	LMNA	ENSG00000160789.19	+	intron	mRNA	-0.840217	0.0123251	1	Hypo-m6A	Arrhythmogenic right ventricular cardiomyopathy (ARVC),Apoptosis,Dilated cardiomyopathy (DCM),Hypertrophic cardiomyopathy (HCM)
chr16:48352423-48353121	LONP2	ENSG00000102910.13	+	intron	mRNA	-1.2843	0.0290682	1	Hypo-m6A	#N/A
chr16:48348287-48351876	LONP2	ENSG00000102910.13	+	intron	mRNA	-1.06276	0.0398437	1	Hypo-m6A	#N/A
chr19:33205278-33207639	LRP3	ENSG00000130881.13	+	intron	mRNA	-0.701715	0.0488779	1	Hypo-m6A	#N/A
chr12:12244337-12266862	LRP6	ENSG00000070018.8	-	intron	mRNA	-0.445534	0.010461	1	Hypo-m6A	Hepatocellular carcinoma,Breast cancer,Wnt signaling pathway,mTOR signaling pathway,Parathyroid hormone synthesis, secretion and action,Gastric cancer
chr8:144522917-144524909	LRRC14	ENSG00000160959.7	+	3UTR	mRNA	-0.933634	0.0185994	1	Hypo-m6A	#N/A
chr9:128886069-128908101	LRRC8A	ENSG00000136802.11	+	intron	mRNA	-0.927814	0.0361063	1	Hypo-m6A	#N/A
chr1:39385486-39387593	MACF1	ENSG00000127603.23	+	intron	mRNA	-2.51901	0.0231634	1	Hypo-m6A	#N/A
chr8:144107065-144107512	MAF1	ENSG00000179632.9	+	3UTR	mRNA	-0.297739	0.0223486	1	Hypo-m6A	#N/A
chr4:139889457-139889856	MAML3	ENSG00000196782.12	-	CDS	mRNA	-0.75263	0.0380347	1	Hypo-m6A	Th1 and Th2 cell differentiation,Notch signaling pathway,Human papillomavirus infection
chr4:139890402-140153140	MAML3	ENSG00000196782.12	-	intron	mRNA	-0.0802643	0.0342277	1	Hypo-m6A	Th1 and Th2 cell differentiation,Notch signaling pathway,Human papillomavirus infection
chr9:137108388-137109137	MAN1B1	ENSG00000177239.14	+	3UTR	mRNA	-0.740516	0.0406869	1	Hypo-m6A	Protein processing in endoplasmic reticulum,N-Glycan biosynthesis
chr1:37795811-37800779	MANEAL	ENSG00000185090.14	+	intron	mRNA	-1.22855	0.0310039	1	Hypo-m6A	#N/A
chr17:21313884-21314742	MAP2K3	ENSG00000034152.18	+	3UTR	mRNA	-0.830778	0.00310828	1	Hypo-m6A	Thermogenesis,MAPK signaling pathway,Inflammatory mediator regulation of TRP channels,Human immunodeficiency virus 1 infection,Hepatitis B,Toll-like receptor signaling pathway,Toxoplasmosis,TNF signaling pathway,Rap1 signaling pathway,Fc epsilon RI signaling pathway,Amyotrophic lateral sclerosis (ALS),GnRH signaling pathway,Cellular senescence,Epstein-Barr virus infection
chr17:21312127-21313636	MAP2K3	ENSG00000034152.18	+	intron	mRNA	-0.586779	0.0130267	1	Hypo-m6A	Thermogenesis,MAPK signaling pathway,Inflammatory mediator regulation of TRP channels,Human immunodeficiency virus 1 infection,Hepatitis B,Toll-like receptor signaling pathway,Toxoplasmosis,TNF signaling pathway,Rap1 signaling pathway,Fc epsilon RI signaling pathway,Amyotrophic lateral sclerosis (ALS),GnRH signaling pathway,Cellular senescence,Epstein-Barr virus infection
chr11:65597804-65599766	MAP3K11	ENSG00000173327.7	-	intron	mRNA	-1.47009	0.0124933	1	Hypo-m6A	Non-alcoholic fatty liver disease (NAFLD),MAPK signaling pathway
chr11:65613089-65614336	MAP3K11	ENSG00000173327.7	-	intron	mRNA	-1.08671	0.0323957	1	Hypo-m6A	Non-alcoholic fatty liver disease (NAFLD),MAPK signaling pathway
chr10:30434281-30439397	MAP3K8	ENSG00000107968.9	+	intron	mRNA	-0.688599	0.00629698	1	Hypo-m6A	T cell receptor signaling pathway,Toll-like receptor signaling pathway,TNF signaling pathway,MAPK signaling pathway
chr2:216283613-216370678	2019-03-04	ENSG00000144583.4	-	intron	mRNA	-1.28073	0.0114375	1	Hypo-m6A	#N/A
chr11:63908984-63909431	MARK2	ENSG00000072518.20	+	CDS	mRNA	-2.30561	0.0224714	1	Hypo-m6A	#N/A
chr16:89910648-89919778	MC1R	ENSG00000258839.2	+	intron	mRNA	-0.937722	0.0325847	1	Hypo-m6A	Neuroactive ligand-receptor interaction,Melanogenesis
chr1:150578331-150578580	MCL1	ENSG00000143384.12	-	intron	mRNA	-1.07334	0.00540577	1	Hypo-m6A	PI3K-Akt signaling pathway,JAK-STAT signaling pathway,Apoptosis,MicroRNAs in cancer
chr1:150576983-150577481	MCL1	ENSG00000143384.12	-	3UTR	mRNA	-1.03068	0.0285728	1	Hypo-m6A	PI3K-Akt signaling pathway,JAK-STAT signaling pathway,Apoptosis,MicroRNAs in cancer
chr1:150578893-150579589	MCL1	ENSG00000143384.12	-	CDS	mRNA	-0.812147	0.0165418	1	Hypo-m6A	PI3K-Akt signaling pathway,JAK-STAT signaling pathway,Apoptosis,MicroRNAs in cancer
chr22:35410799-35412544	MCM5	ENSG00000100297.15	+	intron	mRNA	-1.33839	0.0405608	1	Hypo-m6A	Cell cycle,DNA replication
chrX:154028559-154029308	MECP2	ENSG00000169057.20	-	3UTR	mRNA	-0.589306	0.0249274	1	Hypo-m6A	#N/A
chr1:28330718-28334983	MED18	ENSG00000130772.13	+	intron	mRNA	-0.565559	0.0443279	1	Hypo-m6A	#N/A
chr11:64808023-64810523	MEN1	ENSG00000133895.14	-	intron	mRNA	-0.546134	0.0258335	1	Hypo-m6A	Cushing syndrome,Transcriptional misregulation in cancer
chr7:100430330-100431669	MEPCE	ENSG00000146834.13	+	5UTR	mRNA	-0.825273	0.0307142	1	Hypo-m6A	#N/A
chr4:118710063-118710660	METTL14	ENSG00000145388.14	+	3UTR	mRNA	-1.33529	0.0247518	1	Hypo-m6A	#N/A
chr19:3538310-3538858	MFSD12	ENSG00000161091.12	-	3UTR	mRNA	-1.25779	0.0424543	1	Hypo-m6A	#N/A
chr10:101798056-101799444	MGEA5	ENSG00000198408.13	-	intron	mRNA	-0.814369	0.0345658	1	Hypo-m6A	#N/A
chr10:101813070-101818465	MGEA5	ENSG00000198408.13	-	intron	mRNA	-1.58275	0.00399381	1	Hypo-m6A	#N/A
chr3:127690803-127691251	MGLL	ENSG00000074416.13	-	3UTR	mRNA	-1.86873	0.0299331	1	Hypo-m6A	Regulation of lipolysis in adipocytes,Glycerolipid metabolism,Retrograde endocannabinoid signaling,Thermogenesis
chr4:139717150-139730539	MGST2	ENSG00000085871.8	+	intron	mRNA	-1.3838	0.0226073	1	Hypo-m6A	Drug metabolism - cytochrome P450,Chemical carcinogenesis,Fluid shear stress and atherosclerosis,Hepatocellular carcinoma,Glutathione metabolism,Drug metabolism - other enzymes,Platinum drug resistance,Metabolism of xenobiotics by cytochrome P450
chr22:17789889-17812559	MICAL3	ENSG00000243156.7	-	intron	mRNA	-0.622726	0.0460866	1	Hypo-m6A	#N/A
chrX:10449206-10454910	MID1	ENSG00000101871.14	-	intron	mRNA	-0.896104	0.0355679	1	Hypo-m6A	Ubiquitin mediated proteolysis
chr19:756892-758277	MISP	ENSG00000099812.8	+	CDS	mRNA	-0.965822	0.0429473	1	Hypo-m6A	#N/A
chr16:14218949-14240550	MKL2	ENSG00000186260.16	+	intron	mRNA	-0.695569	0.0326399	1	Hypo-m6A	#N/A
chr17:38725613-38726362	MLLT6	ENSG00000275023.4	+	3UTR	mRNA	-0.621114	0.0389475	1	Hypo-m6A	#N/A
chr2:237518098-237527400	MLPH	ENSG00000115648.13	+	intron	mRNA	-0.588534	0.0339364	1	Hypo-m6A	#N/A
chr12:131850031-131851734	MMP17	ENSG00000198598.6	+	intron	mRNA	-1.55252	0.0338939	1	Hypo-m6A	Parathyroid hormone synthesis, secretion and action
chr17:2394979-2395379	MNT	ENSG00000070444.14	-	CDS	mRNA	-2.25142	0.0469536	1	Hypo-m6A	#N/A
chr2:74461106-74462997	MOGS	ENSG00000115275.11	-	CDS	mRNA	-0.665503	0.0394374	1	Hypo-m6A	Protein processing in endoplasmic reticulum,N-Glycan biosynthesis
chr22:30967800-30968298	MORC2	ENSG00000133422.12	-	5UTR	mRNA	-2.6234	0.0236915	1	Hypo-m6A	#N/A
chr4:6708443-6708741	MRFAP1L1	ENSG00000178988.10	-	3UTR	mRNA	-1.01637	0.0209854	1	Hypo-m6A	#N/A
chr6:44113692-44127409	MRPL14	ENSG00000180992.6	-	intron	mRNA	-0.635305	0.0127966	1	Hypo-m6A	Ribosome
chr7:42937354-42937704	MRPL32	ENSG00000106591.3	+	CDS	mRNA	-0.909014	0.0365089	1	Hypo-m6A	Ribosome
chr3:136151218-136151869	MSL2	ENSG00000174579.3	-	CDS	mRNA	-2.41917	0.0185601	1	Hypo-m6A	#N/A
chr18:8824756-8829986	MTCL1	ENSG00000168502.17	+	intron	mRNA	-1.08713	0.0137793	1	Hypo-m6A	#N/A
chr18:8783594-8785788	MTCL1	ENSG00000168502.17	+	CDS	mRNA	-1.29627	0.0258084	1	Hypo-m6A	#N/A
chr20:62202787-62203568	MTG2	ENSG00000101181.17	+	exon	Others	-0.986195	0.0153914	1	Hypo-m6A	#N/A
chr17:4539591-4539840	MYBBP1A	ENSG00000132382.14	-	intron	mRNA	-0.653798	0.037342	1	Hypo-m6A	#N/A
chr19:4657612-4659808	MYDGF	ENSG00000074842.7	-	intron	mRNA	-0.479002	0.0470402	1	Hypo-m6A	#N/A
chr22:36298989-36300859	MYH9	ENSG00000100345.20	-	intron	mRNA	-0.589033	0.0232779	1	Hypo-m6A	Regulation of actin cytoskeleton,Tight junction,Salmonella infection
chr5:16666102-16666751	MYO10	ENSG00000145555.14	-	3UTR	mRNA	-0.711351	0.0296007	1	Hypo-m6A	Fc gamma R-mediated phagocytosis
chr3:113721647-113722915	NAA50	ENSG00000121579.12	-	intron	mRNA	-0.422596	0.0488254	1	Hypo-m6A	#N/A
chr9:136011360-136012007	NACC2	ENSG00000148411.7	-	CDS	mRNA	-1.67455	0.0203224	1	Hypo-m6A	#N/A
chr9:128061521-128063712	NAIF1	ENSG00000171169.8	-	3UTR	mRNA	-1.85563	0.00471564	1	Hypo-m6A	#N/A
chr22:50523126-50523472	NCAPH2	ENSG00000025770.18	+	CDS	mRNA	-0.780437	0.0213835	1	Hypo-m6A	#N/A
chr3:172633023-172635987	NCEH1	ENSG00000144959.9	-	intron	mRNA	-0.990377	0.049307	1	Hypo-m6A	Cushing syndrome,Bile secretion,Cholesterol metabolism,Cortisol synthesis and secretion
chr12:124355469-124385801	NCOR2	ENSG00000196498.13	-	intron	mRNA	-0.678045	0.0321096	1	Hypo-m6A	Notch signaling pathway,Epstein-Barr virus infection
chr5:150555367-150556216	NDST1	ENSG00000070614.14	+	3UTR	mRNA	-1.61443	0.0441892	1	Hypo-m6A	Glycosaminoglycan biosynthesis - heparan sulfate / heparin
chr3:49021841-49022041	NDUFAF3	ENSG00000178057.14	+	5UTR	mRNA	-2.58764	0.0241409	1	Hypo-m6A	Thermogenesis
chr17:7327450-7329095	NEURL4	ENSG00000215041.9	-	intron	mRNA	-1.38447	0.0451999	1	Hypo-m6A	#N/A
chr17:48058300-48060292	NFE2L1	ENSG00000082641.15	+	CDS	mRNA	-0.842312	0.0451476	1	Hypo-m6A	#N/A
chr17:48050675-48050975	NFE2L1	ENSG00000082641.15	+	5UTR	mRNA	-1.31738	0.0120312	1	Hypo-m6A	#N/A
chr9:91409242-91410583	NFIL3	ENSG00000165030.3	-	CDS	mRNA	-1.18094	0.0337703	1	Hypo-m6A	#N/A
chrX:17727757-17728057	NHS	ENSG00000188158.14	+	CDS	mRNA	-0.744443	0.0318392	1	Hypo-m6A	#N/A
chr20:63257022-63257921	NKAIN4	ENSG00000101198.14	-	intron	mRNA	-0.65479	0.00368586	1	Hypo-m6A	#N/A
chr5:173232158-173234859	NKX2-5	ENSG00000183072.9	-	intron	mRNA	-1.54353	0.0338918	1	Hypo-m6A	#N/A
chr17:7415642-7416043	NLGN2	ENSG00000169992.9	+	CDS	mRNA	-2.61183	0.00110744	1	Hypo-m6A	Cell adhesion molecules (CAMs)
chr20:36049861-36050910	NORAD	ENSG00000260032.1	-	exon	Long non-coding RNA	-0.738133	0.0289406	1	Hypo-m6A	#N/A
chr17:40096538-40097323	NR1D1	ENSG00000126368.5	-	intron	mRNA	-2.20545	0.0498122	1	Hypo-m6A	Circadian rhythm
chr9:137301513-137301760	NRARP	ENSG00000198435.3	-	CDS	mRNA	-3.01892	0.0313006	1	Hypo-m6A	#N/A
chr10:33179586-33182717	NRP1	ENSG00000099250.17	-	intron	mRNA	-0.707003	0.0137492	1	Hypo-m6A	Human T-cell leukemia virus 1 infection,Axon guidance
chr20:349311-354151	NRSN2	ENSG00000125841.12	+	intron	mRNA	-0.976382	0.0315991	1	Hypo-m6A	#N/A
chr5:177210590-177229809	NSD1	ENSG00000165671.18	+	intron	mRNA	-0.583071	0.0243081	1	Hypo-m6A	Lysine degradation
chr17:29264384-29287652	NUFIP2	ENSG00000108256.8	-	intron	mRNA	-0.737117	0.0441327	1	Hypo-m6A	#N/A
chr17:799362-799612	NXN	ENSG00000167693.16	-	3UTR	mRNA	-5.69234	0.0126513	1	Hypo-m6A	#N/A
chr12:57694231-57721510	OS9	ENSG00000135506.15	+	intron	mRNA	-0.272416	0.0433484	1	Hypo-m6A	Protein processing in endoplasmic reticulum
chr19:39178487-39178836	PAK4	ENSG00000130669.17	+	3UTR	mRNA	-0.840123	0.045986	1	Hypo-m6A	MicroRNAs in cancer,T cell receptor signaling pathway,Regulation of actin cytoskeleton,ErbB signaling pathway,Axon guidance,Human immunodeficiency virus 1 infection,Renal cell carcinoma,Focal adhesion,Ras signaling pathway
chr11:94180104-94181280	PANX1	ENSG00000110218.8	+	intron	mRNA	-1.51627	0.0181419	1	Hypo-m6A	NOD-like receptor signaling pathway
chr22:50179702-50180048	PANX2	ENSG00000073150.13	+	3UTR	mRNA	-1.04611	0.0159312	1	Hypo-m6A	#N/A
chr9:116154501-116207504	PAPPA	ENSG00000182752.9	+	intron	mRNA	-0.637014	0.041722	1	Hypo-m6A	#N/A
chr13:24434719-24435417	PARP4	ENSG00000102699.5	-	CDS	mRNA	-0.606563	0.0316523	1	Hypo-m6A	Apoptosis,Base excision repair,Necroptosis
chr11:83169466-83169914	PCF11	ENSG00000165494.11	+	CDS	mRNA	-1.74142	0.0187382	1	Hypo-m6A	mRNA surveillance pathway
chr2:70275597-70277510	PCYOX1	ENSG00000116005.11	+	intron	mRNA	-1.07077	0.0379	1	Hypo-m6A	Terpenoid backbone biosynthesis
chr10:103438752-103443226	PDCD11	ENSG00000148843.13	+	intron	mRNA	-0.536411	0.0204864	1	Hypo-m6A	#N/A
chr10:103444599-103445743	PDCD11	ENSG00000148843.13	+	intron	mRNA	-1.86585	0.0499866	1	Hypo-m6A	#N/A
chr5:58974132-58988533	PDE4D	ENSG00000113448.17	-	intron	mRNA	-0.504368	0.030525	1	Hypo-m6A	Parathyroid hormone synthesis, secretion and action,cAMP signaling pathway,Morphine addiction,Purine metabolism
chr16:2597700-2598349	PDPK1	ENSG00000140992.18	+	3UTR	mRNA	-1.353	0.013669	1	Hypo-m6A	Proteoglycans in cancer,Non-small cell lung cancer,Platinum drug resistance,PI3K-Akt signaling pathway,Autophagy - animal,PPAR signaling pathway,T cell receptor signaling pathway,Prostate cancer,FoxO signaling pathway,Toxoplasmosis,Apoptosis,Aldosterone-regulated sodium reabsorption,mTOR signaling pathway,Insulin resistance,Focal adhesion,Choline metabolism in cancer,Neurotrophin signaling pathwa…
chr16:70157344-70157595	PDPR	ENSG00000090857.13	+	3UTR	mRNA	-2.43538	0.00530113	1	Hypo-m6A	#N/A
chr21:43737607-43738854	PDXK	ENSG00000160209.18	+	3UTR	mRNA	-1.0371	0.0386672	1	Hypo-m6A	#N/A
chr15:77181195-77181696	PEAK1	ENSG00000173517.10	-	CDS	mRNA	-0.706965	0.0222492	1	Hypo-m6A	#N/A
chr22:30576674-30577120	PES1	ENSG00000100029.17	-	3UTR	mRNA	-0.440754	0.0231591	1	Hypo-m6A	#N/A
chr15:89683032-89683726	PEX11A	ENSG00000166821.8	-	3UTR	mRNA	-1.47539	0.0185421	1	Hypo-m6A	Peroxisome
chr17:35578025-35578371	PEX12	ENSG00000108733.9	-	intron	mRNA	-2.81538	0.0490208	1	Hypo-m6A	Peroxisome
chr9:93677747-93678145	PHF2	ENSG00000197724.10	+	3UTR	mRNA	-0.997577	0.0292614	1	Hypo-m6A	#N/A
chr9:93676675-93676875	PHF2	ENSG00000197724.10	+	CDS	mRNA	-0.343232	0.0181785	1	Hypo-m6A	#N/A
chr10:97674838-97675686	PI4K2A	ENSG00000155252.13	+	3UTR	mRNA	-0.888062	0.0398765	1	Hypo-m6A	Inositol phosphate metabolism,Phosphatidylinositol signaling system
chr1:160030700-160031892	PIGM	ENSG00000143315.6	-	CDS	mRNA	-1.83079	0.00762535	1	Hypo-m6A	Glycosylphosphatidylinositol (GPI)-anchor biosynthesis
chr16:582942-584086	PIGQ	ENSG00000007541.16	+	3UTR	mRNA	-1.26342	0.0107245	1	Hypo-m6A	Glycosylphosphatidylinositol (GPI)-anchor biosynthesis
chr6:37173126-37174682	PIM1	ENSG00000137193.13	+	intron	mRNA	-1.34575	0.0458195	1	Hypo-m6A	MicroRNAs in cancer,AGE-RAGE signaling pathway in diabetic complications,JAK-STAT signaling pathway,Acute myeloid leukemia
chr22:49962775-49963588	PIM3	ENSG00000198355.4	+	3UTR	mRNA	-0.765278	0.00113083	1	Hypo-m6A	#N/A
chr8:143915796-143916846	PLEC	ENSG00000178209.14	-	CDS	mRNA	-1.11313	0.0280701	1	Hypo-m6A	#N/A
chr8:143921142-143926848	PLEC	ENSG00000178209.14	-	intron	mRNA	-0.782857	0.0144159	1	Hypo-m6A	#N/A
chr8:143919144-143920894	PLEC	ENSG00000178209.14	-	CDS	mRNA	-0.598889	0.0350629	1	Hypo-m6A	#N/A
chr1:204221186-204222777	PLEKHA6	ENSG00000143850.13	-	3UTR	mRNA	-1.07066	0.00494944	1	Hypo-m6A	#N/A
chr12:45176258-45190816	PLEKHA8P1	ENSG00000134297.6	-	intron	Others	-0.447449	0.0169403	1	Hypo-m6A	#N/A
chr8:95154095-95154942	PLEKHF2	ENSG00000175895.3	+	CDS	mRNA	-0.226271	0.0466621	1	Hypo-m6A	#N/A
chr19:39424214-39426415	PLEKHG2	ENSG00000090924.14	+	3UTR	mRNA	-0.464468	0.0299497	1	Hypo-m6A	#N/A
chr14:64741100-64744168	PLEKHG3	ENSG00000126822.16	+	intron	mRNA	-0.948293	0.013194	1	Hypo-m6A	#N/A
chr16:8847731-8849331	PMM2	ENSG00000140650.11	+	3UTR	mRNA	-0.343491	0.0162296	1	Hypo-m6A	Amino sugar and nucleotide sugar metabolism,Fructose and mannose metabolism
chr14:20476594-20477044	PNP	ENSG00000198805.11	+	3UTR	mRNA	-0.765729	0.016342	1	Hypo-m6A	Purine metabolism,Nicotinate and nicotinamide metabolism,Pyrimidine metabolism
chr1:166850595-166851046	POGK	ENSG00000143157.11	+	intron	mRNA	-0.918318	0.0460947	1	Hypo-m6A	#N/A
chr1:166852594-166853095	POGK	ENSG00000143157.11	+	3UTR	mRNA	-1.19821	0.0242149	1	Hypo-m6A	#N/A
chr17:28347373-28348163	POLDIP2	ENSG00000004142.11	-	3UTR	mRNA	-0.417402	0.0412087	1	Hypo-m6A	#N/A
chr22:41526702-41532651	POLR3H	ENSG00000100413.16	-	intron	mRNA	-0.667951	0.0133024	1	Hypo-m6A	RNA polymerase,Cytosolic DNA-sensing pathway
chr13:78601358-78601659	POU4F1	ENSG00000152192.7	-	CDS	mRNA	-2.85077	0.017842	1	Hypo-m6A	#N/A
chr9:135485508-135488246	PPP1R26	ENSG00000196422.10	+	CDS	mRNA	-1.35112	0.00466959	1	Hypo-m6A	#N/A
chr17:50134883-50139497	PPP1R9B	ENSG00000108819.10	-	intron	mRNA	-0.753017	0.0301062	1	Hypo-m6A	#N/A
chr4:6321677-6329295	PPP2R2C	ENSG00000074211.13	-	intron	mRNA	-0.569021	0.00988244	1	Hypo-m6A	PI3K-Akt signaling pathway,Human papillomavirus infection,Tight junction,Hippo signaling pathway,AMPK signaling pathway,Adrenergic signaling in cardiomyocytes,Dopaminergic synapse,mRNA surveillance pathway,Hepatitis C,Chagas disease (American trypanosomiasis),Sphingolipid signaling pathway
chr12:11047168-11172470	PRH1-PRR4	ENSG00000275778.1	-	intron	mRNA	-0.192104	0.00814698	1	Hypo-m6A	#N/A
chr7:549795-550494	PRKAR1B	ENSG00000188191.14	-	3UTR	mRNA	-1.2987	0.0329115	1	Hypo-m6A	Insulin signaling pathway
chr20:4699280-4699821	PRNP	ENSG00000171867.16	+	CDS	mRNA	-0.758795	0.0306084	1	Hypo-m6A	Ferroptosis,Prion diseases
chr6:31630774-31633589	PRRC2A	ENSG00000204469.12	+	CDS	mRNA	-0.679419	0.00757217	1	Hypo-m6A	#N/A
chr9:131473528-131474758	PRRC2B	ENSG00000130723.17	+	intron	mRNA	-1.3561	0.0449077	1	Hypo-m6A	#N/A
chr9:131474807-131477815	PRRC2B	ENSG00000130723.17	+	intron	mRNA	-0.979088	0.0136004	1	Hypo-m6A	#N/A
chr9:128120742-128121042	PTGES2	ENSG00000148334.14	-	3UTR	mRNA	-1.2729	0.00591725	1	Hypo-m6A	Arachidonic acid metabolism
chr19:49857072-49859240	PTOV1	ENSG00000104960.15	+	intron	mRNA	-0.898167	0.0375538	1	Hypo-m6A	#N/A
chr7:77626727-77632349	PTPN12	ENSG00000127947.15	+	intron	mRNA	-0.388376	0.0172479	1	Hypo-m6A	#N/A
chr8:143820690-143822566	PUF60	ENSG00000179950.13	-	CDS	mRNA	-0.849536	0.0422107	1	Hypo-m6A	Spliceosome
chr1:180182240-180186138	QSOX1	ENSG00000116260.16	+	intron	mRNA	-0.55327	0.0120263	1	Hypo-m6A	#N/A
chr8:37874638-37875186	RAB11FIP1	ENSG00000156675.15	-	CDS	mRNA	-0.321836	0.0459803	1	Hypo-m6A	Endocytosis
chr2:73074574-73081243	RAB11FIP5	ENSG00000135631.16	-	intron	mRNA	-1.18137	0.0186399	1	Hypo-m6A	Endocytosis
chr22:41246410-41254311	RANGAP1	ENSG00000100401.19	-	intron	mRNA	-1.06124	0.0407517	1	Hypo-m6A	RNA transport
chr3:25428318-25458339	RARB	ENSG00000077092.18	+	intron	mRNA	-0.741929	0.0404351	1	Hypo-m6A	Small cell lung cancer,Gastric cancer,Non-small cell lung cancer
chr16:24539613-24540506	RBBP6	ENSG00000122257.18	+	intron	mRNA	-1.37845	0.00202054	1	Hypo-m6A	#N/A
chr20:429015-430966	RBCK1	ENSG00000125826.19	+	intron	mRNA	-0.60413	0.0289409	1	Hypo-m6A	NOD-like receptor signaling pathway,Necroptosis
chr11:66616675-66638622	RBM14-RBM4	ENSG00000248643.5	+	intron	mRNA	-0.728718	0.0498209	1	Hypo-m6A	#N/A
chr1:110339498-110342281	RBM15	ENSG00000162775.14	+	CDS	mRNA	-1.0952	0.0267334	1	Hypo-m6A	#N/A
chr9:4844537-4860968	RCL1	ENSG00000120158.11	+	intron	mRNA	-0.856086	0.0430626	1	Hypo-m6A	Ribosome biogenesis in eukaryotes
chr2:60928771-60929668	REL	ENSG00000162924.13	+	3UTR	mRNA	-2.13788	0.0272525	1	Hypo-m6A	Viral carcinogenesis,Ras signaling pathway,Transcriptional misregulation in cancer
chr1:8360895-8361766	RERE	ENSG00000142599.17	-	CDS	mRNA	-1.30695	0.01215	1	Hypo-m6A	#N/A
chr4:56931518-56932165	REST	ENSG00000084093.15	+	CDS	mRNA	-2.42185	0.0316194	1	Hypo-m6A	Signaling pathways regulating pluripotency of stem cells,Huntington disease
chr19:1815845-1816096	REXO1	ENSG00000079313.12	-	3UTR	mRNA	-1.20165	0.0454144	1	Hypo-m6A	Ribosome biogenesis in eukaryotes
chrX:72130009-72130507	RGAG4	ENSG00000242732.4	-	CDS	mRNA	-1.17132	0.0327191	1	Hypo-m6A	#N/A
chr5:98774178-98780099	RGMB	ENSG00000174136.11	+	intron	mRNA	-0.626221	0.0377069	1	Hypo-m6A	TGF-beta signaling pathway
chr2:20447122-20448852	RHOB	ENSG00000143878.9	+	CDS	mRNA	-0.726479	0.0167424	1	Hypo-m6A	#N/A
chr12:113191385-113192270	RITA1	ENSG00000139405.15	+	3UTR	mRNA	-1.17027	0.0440016	1	Hypo-m6A	#N/A
chr11:71995517-71997102	RNF121	ENSG00000137522.17	+	CDS	mRNA	-0.700199	0.00817992	1	Hypo-m6A	#N/A
chr1:228493167-228494423	RNF187	ENSG00000168159.10	+	intron	mRNA	-0.329388	0.0384205	1	Hypo-m6A	#N/A
chr13:77098100-77099000	RP11-226E21.4	ENSG00000283208.1	+	3UTR	mRNA	-1.39198	0.0240594	1	Hypo-m6A	#N/A
chr13:76995941-77008665	RP11-226E21.4	ENSG00000283208.1	+	intron	mRNA	-0.437003	0.0312961	1	Hypo-m6A	#N/A
chr7:128652885-128653020	RP11-274B21.4	ENSG00000230715.3	+	exon	Pseudogene	-4.11974	0.00541805	1	Hypo-m6A	#N/A
chr14:22947681-22982592	RP11-298I3.5	ENSG00000259132.1	-	intron	mRNA	-0.806344	0.0386919	1	Hypo-m6A	#N/A
chr16:30740629-30748242	RP11-2C24.9	ENSG00000282034.1	+	3UTR	mRNA	-1.3942	0.0136252	1	Hypo-m6A	#N/A
chr17:76733592-76733838	RP11-318A15.7	ENSG00000267168.1	+	intron	mRNA	-1.33405	0.041594	1	Hypo-m6A	#N/A
chr11:9755613-9756011	RP11-540A21.2	ENSG00000245522.2	-	exon	Long non-coding RNA	-3.45831	0.0285344	1	Hypo-m6A	#N/A
chr6:131951192-132077294	RP11-69I8.3	ENSG00000227220.1	+	intron	Long non-coding RNA	-0.659571	0.0169868	1	Hypo-m6A	#N/A
chr20:3164514-3165858	RP5-1187M17.10	ENSG00000088899.14	-	intron	mRNA	-1.31129	0.0291969	1	Hypo-m6A	#N/A
chr6:28271952-28272151	RP5-874C20.8	ENSG00000276302.1	+	intron	mRNA	-3.47892	0.0338199	1	Hypo-m6A	#N/A
chr1:156728550-156733594	RRNAD1	ENSG00000143303.11	+	intron	mRNA	-0.431824	0.0147809	1	Hypo-m6A	#N/A
chr17:50484624-50485825	RSAD1	ENSG00000136444.9	+	3UTR	mRNA	-1.11637	0.0460689	1	Hypo-m6A	#N/A
chr11:57476191-57477485	RTN4RL2	ENSG00000186907.7	+	CDS	mRNA	-1.26119	0.0192718	1	Hypo-m6A	#N/A
chr9:35547650-35555670	RUSC2	ENSG00000198853.11	+	intron	mRNA	-1.02513	0.0459651	1	Hypo-m6A	#N/A
chr9:134408985-134429172	RXRA	ENSG00000186350.9	+	intron	mRNA	-0.605037	0.0385883	1	Hypo-m6A	Gastric cancer,Non-small cell lung cancer,Thyroid hormone signaling pathway,Small cell lung cancer,Adipocytokine signaling pathway,Transcriptional misregulation in cancer,Th17 cell differentiation,Bile secretion,Hepatitis C,Parathyroid hormone synthesis, secretion and action,Thyroid cancer,PPAR signaling pathway,PI3K-Akt signaling pathway,Non-alcoholic fatty liver disease (NAFLD)
chr9:134440285-134440585	RXRA	ENSG00000186350.9	+	exon	Others	-1.05671	0.022456	1	Hypo-m6A	Gastric cancer,Non-small cell lung cancer,Thyroid hormone signaling pathway,Small cell lung cancer,Adipocytokine signaling pathway,Transcriptional misregulation in cancer,Th17 cell differentiation,Bile secretion,Hepatitis C,Parathyroid hormone synthesis, secretion and action,Thyroid cancer,PPAR signaling pathway,PI3K-Akt signaling pathway,Non-alcoholic fatty liver disease (NAFLD)
chr17:28397850-28398406	SARM1	ENSG00000004139.13	+	3UTR	mRNA	-1.99928	0.0283214	1	Hypo-m6A	#N/A
chr11:65965076-65965398	SART1	ENSG00000175467.14	+	intron	mRNA	-0.428093	0.0467655	1	Hypo-m6A	Spliceosome
chr11:9807908-9810325	SBF2	ENSG00000133812.15	-	intron	mRNA	-1.25975	0.0197131	1	Hypo-m6A	#N/A
chr8:27658583-27659331	SCARA3	ENSG00000168077.13	+	CDS	mRNA	-0.884753	0.0399575	1	Hypo-m6A	#N/A
chr9:136475943-136477490	SEC16A	ENSG00000148396.18	-	CDS	mRNA	-0.799722	0.0343993	1	Hypo-m6A	#N/A
chr3:128070033-128071433	SEC61A1	ENSG00000058262.9	+	3UTR	mRNA	-1.01554	0.00014467	1	Hypo-m6A	Vibrio cholerae infection,Protein export,Phagosome,Protein processing in endoplasmic reticulum
chr14:81476377-81479370	SEL1L	ENSG00000071537.13	-	intron	mRNA	-0.728832	0.00962587	1	Hypo-m6A	Protein processing in endoplasmic reticulum
chr7:80744725-80748913	SEMA3C	ENSG00000075223.13	-	intron	mRNA	-0.415495	0.0101847	1	Hypo-m6A	Axon guidance
chr2:64635603-64653642	SERTAD2	ENSG00000179833.4	-	intron	mRNA	-0.725299	0.0441749	1	Hypo-m6A	#N/A
chr19:40443993-40444262	SERTAD3	ENSG00000167565.12	-	intron	mRNA	-1.02767	0.0217383	1	Hypo-m6A	#N/A
chr1:28280764-28281258	SESN2	ENSG00000130766.4	+	3UTR	mRNA	-1.61346	0.0448936	1	Hypo-m6A	p53 signaling pathway,mTOR signaling pathway,Longevity regulating pathway
chr16:30969612-30979967	SETD1A	ENSG00000099381.16	+	intron	mRNA	-0.974102	0.009742	1	Hypo-m6A	Lysine degradation
chr3:9470478-9470828	SETD5	ENSG00000168137.15	+	CDS	mRNA	-1.69158	0.001198	1	Hypo-m6A	#N/A
chr8:8318924-8328025	SGK223	ENSG00000275342.4	-	intron	mRNA	-0.835369	0.0320114	1	Hypo-m6A	#N/A
chr2:235035105-235041920	SH3BP4	ENSG00000130147.15	+	intron	mRNA	-1.45284	0.041822	1	Hypo-m6A	#N/A
chr2:235042019-235054268	SH3BP4	ENSG00000130147.15	+	intron	mRNA	-0.881642	0.0216091	1	Hypo-m6A	#N/A
chr4:76756921-76770857	SHROOM3	ENSG00000138771.14	+	intron	mRNA	-0.587503	0.037263	1	Hypo-m6A	#N/A
chr4:76779065-76779465	SHROOM3	ENSG00000138771.14	+	3UTR	mRNA	-1.3342	0.0246944	1	Hypo-m6A	#N/A
chr19:16878557-16879007	SIN3B	ENSG00000127511.9	+	3UTR	mRNA	-3.36049	0.0376896	1	Hypo-m6A	#N/A
chr19:38204187-38207473	SIPA1L3	ENSG00000105738.10	+	intron	mRNA	-1.17665	0.0159508	1	Hypo-m6A	Rap1 signaling pathway
chr19:38110328-38131686	SIPA1L3	ENSG00000105738.10	+	intron	mRNA	-0.506462	0.0203682	1	Hypo-m6A	Rap1 signaling pathway
chr20:1937412-1938804	SIRPA	ENSG00000198053.11	+	3UTR	mRNA	-1.38923	0.00298508	1	Hypo-m6A	Osteoclast differentiation
chr10:67884816-67885114	SIRT1	ENSG00000096717.11	+	CDS	mRNA	-3.07821	0.0361329	1	Hypo-m6A	AMPK signaling pathway,MicroRNAs in cancer,Longevity regulating pathway,FoxO signaling pathway,Cellular senescence,Glucagon signaling pathway,Amphetamine addiction,Longevity regulating pathway - multiple species
chrX:154487954-154490490	SLC10A3	ENSG00000126903.15	-	intron	mRNA	-0.802155	0.00782729	1	Hypo-m6A	#N/A
chrX:48904177-48905327	SLC35A2	ENSG00000102100.15	-	CDS	mRNA	-0.405282	0.0202291	1	Hypo-m6A	#N/A
chr5:140565927-140568358	SLC35A4	ENSG00000176087.14	+	5UTR	mRNA	-0.542308	0.0106812	1	Hypo-m6A	#N/A
chr11:45804368-45804963	SLC35C1	ENSG00000181830.8	+	intron	mRNA	-0.868975	0.0187965	1	Hypo-m6A	#N/A
chr17:81245049-81247053	SLC38A10	ENSG00000157637.12	-	CDS	mRNA	-1.20628	0.0455713	1	Hypo-m6A	#N/A
chr16:58666706-58667306	SLC38A7	ENSG00000103042.8	-	3UTR	mRNA	-1.37995	0.0419584	1	Hypo-m6A	#N/A
chr8:22419633-22420383	SLC39A14	ENSG00000104635.13	+	3UTR	mRNA	-1.14251	0.0351027	1	Hypo-m6A	Ferroptosis
chr3:196237823-196239822	SLC51A	ENSG00000163959.9	+	intron	mRNA	-0.707432	0.00991008	1	Hypo-m6A	Bile secretion
chr8:144360825-144361222	SLC52A2	ENSG00000185803.8	+	3UTR	mRNA	-2.50876	0.0207182	1	Hypo-m6A	#N/A
chr13:29513554-29516208	SLC7A1	ENSG00000139514.12	-	intron	mRNA	-0.994639	0.0239515	1	Hypo-m6A	MicroRNAs in cancer
chr16:2036383-2038526	SLC9A3R2	ENSG00000065054.13	+	intron	mRNA	-0.819367	0.0144446	1	Hypo-m6A	Aldosterone-regulated sodium reabsorption
chr20:49886864-49888545	SLC9A8	ENSG00000197818.11	+	intron	mRNA	-1.35426	0.00988627	1	Hypo-m6A	#N/A
chr17:35261037-35264323	SLFN5	ENSG00000166750.9	+	intron	mRNA	-1.03353	0.00332379	1	Hypo-m6A	#N/A
chr4:145514556-145525809	SMAD1	ENSG00000170365.9	+	intron	mRNA	-0.961036	0.02112	1	Hypo-m6A	Signaling pathways regulating pluripotency of stem cells,Transcriptional misregulation in cancer,TGF-beta signaling pathway,Hippo signaling pathway
chr5:136152680-136163317	SMAD5	ENSG00000113658.16	+	intron	mRNA	-0.732849	0.0388739	1	Hypo-m6A	Signaling pathways regulating pluripotency of stem cells,TGF-beta signaling pathway
chr5:136132894-136133305	SMAD5	ENSG00000113658.16	+	intron	mRNA	-2.222	0.0165434	1	Hypo-m6A	Signaling pathways regulating pluripotency of stem cells,TGF-beta signaling pathway
chr15:66702277-66704319	SMAD6	ENSG00000137834.14	+	CDS	mRNA	-1.41175	0.0169171	1	Hypo-m6A	TGF-beta signaling pathway
chr6:11134593-11135043	SMIM13	ENSG00000224531.5	+	3UTR	mRNA	-0.525692	0.0161873	1	Hypo-m6A	#N/A
chr7:99029379-99029729	SMURF1	ENSG00000198742.9	-	3UTR	mRNA	-1.72815	0.00849226	1	Hypo-m6A	Endocytosis,Hedgehog signaling pathway,Ubiquitin mediated proteolysis,TGF-beta signaling pathway
chr1:153658753-153658953	SNAPIN	ENSG00000143553.10	+	CDS	mRNA	-0.649154	0.0274001	1	Hypo-m6A	#N/A
chr19:49107675-49108555	SNRNP70	ENSG00000104852.14	+	3UTR	mRNA	-0.786877	0.0101848	1	Hypo-m6A	Spliceosome
chr15:75659266-75659367	SNX33	ENSG00000173548.8	+	3UTR	mRNA	-4.80913	0.0415253	1	Hypo-m6A	#N/A
chr2:109614482-109616117	SOWAHC	ENSG00000198142.4	+	CDS	mRNA	-1.68662	0.0171391	1	Hypo-m6A	#N/A
chr1:204125900-204126648	SOX13	ENSG00000143842.14	+	3UTR	mRNA	-1.76513	0.0393604	1	Hypo-m6A	#N/A
chr1:15922266-15928958	SPEN	ENSG00000065526.10	+	intron	mRNA	-0.697529	0.00696175	1	Hypo-m6A	#N/A
chr1:15935154-15935704	SPEN	ENSG00000065526.10	+	CDS	mRNA	-0.603822	0.0388253	1	Hypo-m6A	#N/A
chr19:2353609-2353909	SPPL2B	ENSG00000005206.16	+	3UTR	mRNA	-1.68678	0.034261	1	Hypo-m6A	#N/A
chr1:9355809-9368299	SPSB1	ENSG00000171621.13	+	intron	mRNA	-0.595576	0.0387398	1	Hypo-m6A	#N/A
chr12:6872236-6873239	SPSB2	ENSG00000111671.9	-	CDS	mRNA	-0.622966	0.0105367	1	Hypo-m6A	#N/A
chr20:37403025-37404806	SRC	ENSG00000197122.11	+	3UTR	mRNA	-1.03438	0.00644521	1	Hypo-m6A	Inflammatory mediator regulation of TRP channels,Proteoglycans in cancer,GABAergic synapse,Rap1 signaling pathway,Tight junction,Epithelial cell signaling in Helicobacter pylori infection,Prolactin signaling pathway,Platelet activation,Focal adhesion,Viral carcinogenesis,C-type lectin receptor signaling pathway,Tuberculosis,Regulation of actin cytoskeleton,Axon guidance,ErbB signaling pathway,Bac…
chr16:30737815-30739615	SRCAP	ENSG00000080603.16	+	CDS	mRNA	-0.667638	0.00542156	1	Hypo-m6A	#N/A
chr16:30723073-30729185	SRCAP	ENSG00000080603.16	+	intron	mRNA	-1.00936	0.0417719	1	Hypo-m6A	#N/A
chr12:64127934-64143978	SRGAP1	ENSG00000196935.8	+	intron	mRNA	-1.13178	0.0226183	1	Hypo-m6A	Axon guidance
chr16:2764312-2764512	SRRM2	ENSG00000167978.16	+	intron	mRNA	-0.629403	0.043549	1	Hypo-m6A	#N/A
chr8:133475718-133476567	ST3GAL1	ENSG00000008513.14	-	5UTR	mRNA	-0.584592	0.0387972	1	Hypo-m6A	Glycosphingolipid biosynthesis - globo and isoglobo series,Glycosaminoglycan biosynthesis - keratan sulfate,Mucin type O-glycan biosynthesis,Glycosphingolipid biosynthesis - ganglio series
chr8:133458039-133459835	ST3GAL1	ENSG00000008513.14	-	3UTR	mRNA	-1.5738	0.00819229	1	Hypo-m6A	Glycosphingolipid biosynthesis - globo and isoglobo series,Glycosaminoglycan biosynthesis - keratan sulfate,Mucin type O-glycan biosynthesis,Glycosphingolipid biosynthesis - ganglio series
chr2:96208427-96208866	STARD7	ENSG00000084090.13	-	5UTR	mRNA	-2.48968	0.0252848	1	Hypo-m6A	#N/A
chr11:4070120-4082902	STIM1	ENSG00000167323.10	+	intron	mRNA	-0.212953	0.0347377	1	Hypo-m6A	Platelet activation,Calcium signaling pathway
chr20:45075022-45075721	STK4	ENSG00000101109.11	+	3UTR	mRNA	-2.34444	0.0252269	1	Hypo-m6A	Ras signaling pathway,FoxO signaling pathway,MAPK signaling pathway,Non-small cell lung cancer
chr16:31033593-31033743	STX4	ENSG00000103496.14	+	5UTR	mRNA	-0.626262	0.0366744	1	Hypo-m6A	Vasopressin-regulated water reabsorption,SNARE interactions in vesicular transport
chr9:133363295-133363696	SURF4	ENSG00000148248.13	-	3UTR	mRNA	-0.999428	0.0274206	1	Hypo-m6A	#N/A
chr9:133331309-133332852	SURF6	ENSG00000148296.6	-	CDS	mRNA	-0.931479	0.0266174	1	Hypo-m6A	#N/A
chr5:150624844-150649730	SYNPO	ENSG00000171992.12	+	intron	mRNA	-0.766395	0.0135224	1	Hypo-m6A	Tight junction
chr3:9792543-9792742	TADA3	ENSG00000171148.13	-	5UTR	mRNA	-5.29484	0.0484526	1	Hypo-m6A	Human papillomavirus infection
chr10:7824392-8009191	TAF3	ENSG00000165632.7	+	intron	mRNA	-0.279904	0.0292404	1	Hypo-m6A	Basal transcription factors
chr12:118161961-118189819	TAOK3	ENSG00000135090.13	-	intron	mRNA	-0.588963	0.0231313	1	Hypo-m6A	MAPK signaling pathway
chr4:6987562-6999180	TBC1D14	ENSG00000132405.18	+	intron	mRNA	-0.752649	0.00588917	1	Hypo-m6A	#N/A
chr17:79940111-79941008	TBC1D16	ENSG00000167291.15	-	3UTR	mRNA	-1.86537	0.0215659	1	Hypo-m6A	#N/A
chr17:79939563-79939963	TBC1D16	ENSG00000167291.15	-	3UTR	mRNA	-3.73314	0.0044696	1	Hypo-m6A	#N/A
chr5:179863112-179864061	TBC1D9B	ENSG00000197226.12	-	CDS	mRNA	-1.29753	0.00485485	1	Hypo-m6A	#N/A
chr7:143598188-143598437	TCAF1P1	ENSG00000223459.5	+	exon	Pseudogene	-2.38721	0.0104877	1	Hypo-m6A	#N/A
chrX:103586699-103587242	TCEAL4	ENSG00000133142.17	+	CDS	mRNA	-0.408165	0.0280992	1	Hypo-m6A	#N/A
chr22:42169871-42210282	TCF20	ENSG00000100207.18	-	intron	mRNA	-0.754624	0.0356559	1	Hypo-m6A	#N/A
chr19:1611282-1615737	TCF3	ENSG00000071564.14	-	intron	mRNA	-0.847115	0.0425814	1	Hypo-m6A	Transcriptional misregulation in cancer,Signaling pathways regulating pluripotency of stem cells,Human T-cell leukemia virus 1 infection
chr14:102431982-102435038	TECPR2	ENSG00000196663.15	+	intron	mRNA	-1.72217	0.043456	1	Hypo-m6A	#N/A
chr1:6632400-6632600	THAP3	ENSG00000041988.15	+	CDS	mRNA	-1.55341	0.00634439	1	Hypo-m6A	#N/A
chr14:23556336-23559329	THTPA	ENSG00000259431.5	+	intron	mRNA	-0.479564	0.04462	1	Hypo-m6A	Thiamine metabolism
chr16:3300301-3300580	TIGD7	ENSG00000140993.10	-	CDS	mRNA	-1.18624	0.0446009	1	Hypo-m6A	#N/A
chr19:39492754-39493736	TIMM50	ENSG00000105197.10	+	exon	Long non-coding RNA	-1.3841	0.00350531	1	Hypo-m6A	#N/A
chr17:78854571-78854871	TIMP2	ENSG00000035862.12	-	3UTR	mRNA	-1.19416	0.0297637	1	Hypo-m6A	#N/A
chr17:1702888-1703437	TLCD2	ENSG00000185561.9	-	3UTR	mRNA	-1.32578	0.00670342	1	Hypo-m6A	#N/A
chr20:32166711-32167159	TM9SF4	ENSG00000101337.15	+	3UTR	mRNA	-0.815134	0.0476653	1	Hypo-m6A	#N/A
chr20:32165817-32166513	TM9SF4	ENSG00000101337.15	+	3UTR	mRNA	-0.910858	0.0182578	1	Hypo-m6A	#N/A
chr1:205269019-205269665	TMCC2	ENSG00000133069.15	+	CDS	mRNA	-2.00307	0.0492522	1	Hypo-m6A	#N/A
chr15:79422539-79422889	TMED3	ENSG00000166557.12	+	3UTR	mRNA	-1.45809	0.0177386	1	Hypo-m6A	#N/A
chr5:177595376-177596074	TMED9	ENSG00000184840.11	+	3UTR	mRNA	-0.590618	0.0497494	1	Hypo-m6A	#N/A
chr12:121778949-121781201	TMEM120B	ENSG00000188735.12	+	3UTR	mRNA	-0.478964	0.0277035	1	Hypo-m6A	#N/A
chr7:135148143-135167918	TMEM140	ENSG00000146859.6	+	intron	mRNA	-0.838312	0.0419745	1	Hypo-m6A	#N/A
chr3:185482836-185483350	TMEM41A	ENSG00000163900.10	-	intron	mRNA	-2.74307	0.0473284	1	Hypo-m6A	#N/A
chr3:194584156-194584400	TMEM44-AS1	ENSG00000231770.5	+	exon	Long non-coding RNA	-9.49852	0.0480059	1	Hypo-m6A	#N/A
chr1:15219434-15220430	TMEM51	ENSG00000171729.13	+	3UTR	mRNA	-0.846361	0.0406029	1	Hypo-m6A	#N/A
chr8:23137530-23137780	TNFRSF10D	ENSG00000173530.5	-	3UTR	mRNA	-0.701597	0.0272392	1	Hypo-m6A	Cytokine-cytokine receptor interaction
chr11:57308430-57311262	TNKS1BP1	ENSG00000149115.13	-	CDS	mRNA	-1.37538	0.00696841	1	Hypo-m6A	#N/A
chr17:78048881-78049330	TNRC6C	ENSG00000078687.17	+	CDS	mRNA	-3.95391	0.0065731	1	Hypo-m6A	#N/A
chr7:47276902-47278303	TNS3	ENSG00000136205.16	-	3UTR	mRNA	-0.641223	0.0451927	1	Hypo-m6A	#N/A
chr7:47346232-47369490	TNS3	ENSG00000136205.16	-	intron	mRNA	-0.821408	0.0271953	1	Hypo-m6A	#N/A
chr17:40477026-40477726	TNS4	ENSG00000131746.12	-	3UTR	mRNA	-0.91287	0.0194345	1	Hypo-m6A	#N/A
chr22:41435575-41446725	TOB2	ENSG00000183864.4	-	intron	mRNA	-0.390035	0.0282781	1	Hypo-m6A	RNA degradation
chr3:127576874-127580232	TPRA1	ENSG00000163870.14	-	intron	mRNA	-1.05811	0.00879654	1	Hypo-m6A	#N/A
chr1:228394172-228396823	TRIM11	ENSG00000154370.14	-	intron	mRNA	-1.36611	0.00957557	1	Hypo-m6A	#N/A
chr6:25983855-25984304	TRIM38	ENSG00000112343.10	+	3UTR	mRNA	-0.535134	0.0420995	1	Hypo-m6A	#N/A
chr5:181257266-181257476	TRIM52	ENSG00000183718.5	-	3UTR	mRNA	-4.87525	0.0470602	1	Hypo-m6A	#N/A
chr19:6751177-6751426	TRIP10	ENSG00000125733.17	+	3UTR	mRNA	-0.840368	8.97615e-05	1	Hypo-m6A	Insulin signaling pathway
chr14:103535334-103535980	TRMT61A	ENSG00000166166.12	+	3UTR	mRNA	-0.798599	0.0191237	1	Hypo-m6A	#N/A
chr1:26993755-26994151	TRNP1	ENSG00000253368.3	+	CDS	mRNA	-1.25146	0.0257013	1	Hypo-m6A	#N/A
chr19:19515202-19515636	TSSK6	ENSG00000178093.13	-	CDS	mRNA	-2.9832	0.00214187	1	Hypo-m6A	#N/A
chr19:19514216-19514513	TSSK6	ENSG00000178093.13	-	3UTR	mRNA	-4.35841	0.00163914	1	Hypo-m6A	#N/A
chr1:54737619-54742359	TTC4	ENSG00000243725.6	+	intron	mRNA	-1.00154	0.00496121	1	Hypo-m6A	#N/A
chr1:151581693-151582489	TUFT1	ENSG00000143367.15	+	intron	mRNA	-1.46789	0.0393399	1	Hypo-m6A	#N/A
chr22:30975249-30975949	TUG1	ENSG00000253352.8	+	exon	Long non-coding RNA	-0.554532	0.040979	1	Hypo-m6A	#N/A
chr9:110250865-110256590	TXN	ENSG00000136810.12	-	intron	mRNA	-1.06954	0.0338987	1	Hypo-m6A	Fluid shear stress and atherosclerosis,NOD-like receptor signaling pathway
chr1:52041575-52055525	TXNDC12	ENSG00000117862.11	-	intron	mRNA	-0.455074	0.0227943	1	Hypo-m6A	Glutathione metabolism
chr5:134887713-134892205	TXNDC15	ENSG00000113621.14	+	intron	mRNA	-1.18664	0.0351759	1	Hypo-m6A	#N/A
chr12:104265595-104265788	TXNRD1	ENSG00000198431.15	+	intron	mRNA	-0.827968	0.0339213	1	Hypo-m6A	Hepatocellular carcinoma,Selenocompound metabolism
chrX:119589423-119589968	UBE2A	ENSG00000077721.15	+	intron	mRNA	-1.07135	0.0436989	1	Hypo-m6A	Ubiquitin mediated proteolysis
chr20:45812674-45813230	UBE2C	ENSG00000175063.16	+	intron	mRNA	-1.09506	0.0411558	1	Hypo-m6A	Ubiquitin mediated proteolysis
chr3:33389829-33390377	UBP1	ENSG00000153560.11	-	3UTR	mRNA	-1.44226	0.00391877	1	Hypo-m6A	#N/A
chr2:128187475-128190528	UGGT1	ENSG00000136731.12	+	intron	mRNA	-0.0597512	0.0452195	1	Hypo-m6A	Protein processing in endoplasmic reticulum
chr16:1364253-1364903	UNKL	ENSG00000059145.18	-	3UTR	mRNA	-1.16219	0.0469793	1	Hypo-m6A	#N/A
chr16:58013316-58013636	USB1	ENSG00000103005.11	+	intron	mRNA	-2.90354	0.020639	1	Hypo-m6A	#N/A
chr16:84740331-84759453	USP10	ENSG00000103194.15	+	intron	mRNA	-0.567341	0.0174515	1	Hypo-m6A	#N/A
chr13:52030163-52031259	UTP14C	ENSG00000253797.2	+	CDS	mRNA	-0.800576	0.0306907	1	Hypo-m6A	Ribosome biogenesis in eukaryotes
chr6:31794909-31795359	VARS	ENSG00000204394.12	-	CDS	mRNA	-1.09701	0.0335981	1	Hypo-m6A	Aminoacyl-tRNA biosynthesis
chr17:28360803-28381297	VTN	ENSG00000109072.13	-	intron	mRNA	-0.748467	0.0469052	1	Hypo-m6A	Complement and coagulation cascades,Focal adhesion,Human papillomavirus infection,PI3K-Akt signaling pathway,Proteoglycans in cancer,ECM-receptor interaction
chr1:1439654-1440549	VWA1	ENSG00000179403.11	+	3UTR	mRNA	-1.40911	0.0317186	1	Hypo-m6A	#N/A
chr12:14717-15961	WASH7P	ENSG00000227232.5	-	intron	Pseudogene	-0.653673	0.0159984	1	Hypo-m6A	#N/A
chr12:14717-15961	WASH7P	ENSG00000226210.3	-	intron	Pseudogene	-0.653673	0.0159984	1	Hypo-m6A	#N/A
chr17:1725764-1738599	WDR81	ENSG00000167716.18	+	intron	mRNA	-1.12965	0.0458231	1	Hypo-m6A	#N/A
chr4:6303066-6303215	WFS1	ENSG00000109501.13	+	3UTR	mRNA	-5.26452	0.0281305	1	Hypo-m6A	Protein processing in endoplasmic reticulum
chr12:753440-813706	WNK1	ENSG00000060237.16	+	intron	mRNA	-0.733021	0.0352871	1	Hypo-m6A	#N/A
chr22:45920906-45931101	WNT7B	ENSG00000188064.9	-	intron	mRNA	-0.781402	0.0266198	1	Hypo-m6A	mTOR signaling pathway,Proteoglycans in cancer,Human papillomavirus infection,Hepatocellular carcinoma,Wnt signaling pathway,Breast cancer,Signaling pathways regulating pluripotency of stem cells,Melanogenesis,Hippo signaling pathway,Gastric cancer,Basal cell carcinoma,Cushing syndrome
chr11:102227505-102230825	YAP1	ENSG00000137693.13	+	intron	mRNA	-0.60058	0.00794942	1	Hypo-m6A	Hippo signaling pathway - multiple species,Hippo signaling pathway
chr14:74797669-74809777	YLPM1	ENSG00000119596.17	+	intron	mRNA	-0.707967	0.024229	1	Hypo-m6A	#N/A
chr1:207048576-207049722	YOD1	ENSG00000180667.10	-	CDS	mRNA	-1.90616	0.00579951	1	Hypo-m6A	Protein processing in endoplasmic reticulum
chr17:76081064-76082964	ZACN	ENSG00000186919.12	+	CDS	mRNA	-1.31958	0.0274584	1	Hypo-m6A	#N/A
chr18:75201323-75202220	ZADH2	ENSG00000180011.6	-	CDS	mRNA	-1.37383	0.029193	1	Hypo-m6A	#N/A
chr17:7461905-7465718	ZBTB4	ENSG00000174282.11	-	CDS	mRNA	-0.99993	0.0326561	1	Hypo-m6A	#N/A
chr1:22528059-22528460	ZBTB40	ENSG00000184677.16	+	3UTR	mRNA	-4.92085	0.0343714	1	Hypo-m6A	#N/A
chr1:22509137-22520064	ZBTB40	ENSG00000184677.16	+	intron	mRNA	-0.454835	0.0354879	1	Hypo-m6A	#N/A
chr1:22528658-22529209	ZBTB40	ENSG00000184677.16	+	3UTR	mRNA	-1.798	0.0111459	1	Hypo-m6A	#N/A
chr1:6580651-6582152	ZBTB48	ENSG00000204859.12	+	intron	mRNA	-1.25634	0.0393048	1	Hypo-m6A	#N/A
chr1:155014704-155015793	ZBTB7B	ENSG00000160685.13	+	CDS	mRNA	-1.03586	0.00797669	1	Hypo-m6A	#N/A
chr1:37482513-37483390	ZC3H12A	ENSG00000163874.9	+	CDS	mRNA	-0.786736	0.0499009	1	Hypo-m6A	#N/A
chr22:41357602-41358302	ZC3H7B	ENSG00000100403.11	+	3UTR	mRNA	-1.29248	0.0329201	1	Hypo-m6A	#N/A
chr9:86346370-86354305	ZCCHC6	ENSG00000083223.17	-	intron	mRNA	-0.665964	0.0316987	1	Hypo-m6A	#N/A
chr10:97456873-97457271	ZDHHC16	ENSG00000171307.18	+	3UTR	mRNA	-1.25247	0.0169709	1	Hypo-m6A	#N/A
chr11:57672063-57672811	ZDHHC5	ENSG00000156599.10	+	intron	mRNA	-0.678649	0.0395672	1	Hypo-m6A	#N/A
chr16:72796016-72796266	ZFHX3	ENSG00000140836.14	-	CDS	mRNA	-2.04885	0.035451	1	Hypo-m6A	Signaling pathways regulating pluripotency of stem cells
chr14:68789296-68791077	ZFP36L1	ENSG00000185650.9	-	CDS	mRNA	-0.614715	0.0289252	1	Hypo-m6A	Cellular senescence
chr8:123253304-123254004	ZHX1-C8orf76	ENSG00000259305.6	-	intron	mRNA	-1.23869	0.0254498	1	Hypo-m6A	#N/A
chr7:44766245-44768134	ZMIZ2	ENSG00000122515.14	+	intron	mRNA	-0.15512	0.00455312	1	Hypo-m6A	#N/A
chr20:18316647-18316946	ZNF133	ENSG00000125846.15	+	CDS	mRNA	-3.28117	0.030138	1	Hypo-m6A	Herpes simplex virus 1 infection
chr8:144930457-144930707	ZNF16	ENSG00000170631.14	-	3UTR	mRNA	-1.88753	0.0348694	1	Hypo-m6A	#N/A
chr20:53571763-53578334	ZNF217	ENSG00000171940.13	-	intron	mRNA	-0.90036	0.0297051	1	Hypo-m6A	#N/A
chr16:3283457-3285702	ZNF263	ENSG00000006194.9	+	intron	mRNA	-1.90504	0.0493578	1	Hypo-m6A	#N/A
chr16:3288487-3290059	ZNF263	ENSG00000006194.9	+	intron	mRNA	-0.863355	0.042061	1	Hypo-m6A	#N/A
chr19:9160444-9160743	ZNF317	ENSG00000130803.14	+	3UTR	mRNA	-1.68619	0.0189955	1	Hypo-m6A	Herpes simplex virus 1 infection
chr1:247299557-247301255	ZNF496	ENSG00000162714.12	-	3UTR	mRNA	-1.14484	0.0154668	1	Hypo-m6A	#N/A
chr15:84783432-84798023	ZNF592	ENSG00000166716.9	+	CDS	mRNA	-0.891848	0.032139	1	Hypo-m6A	#N/A
chr15:64460791-64500192	ZNF609	ENSG00000180357.9	+	intron	mRNA	-1.34739	0.0148162	1	Hypo-m6A	#N/A
chr19:9295316-9295714	ZNF699	ENSG00000196110.7	-	CDS	mRNA	-1.26991	0.0340306	1	Hypo-m6A	Herpes simplex virus 1 infection
chr7:149431561-149432457	ZNF777	ENSG00000196453.7	-	CDS	mRNA	-1.03918	0.0478187	1	Hypo-m6A	Herpes simplex virus 1 infection
chr7:149071178-149072467	ZNF786	ENSG00000197362.14	-	CDS	mRNA	-1.26965	0.0430736	1	Hypo-m6A	Herpes simplex virus 1 infection
chr19:56087415-56101708	ZNF787	ENSG00000142409.5	-	intron	mRNA	-0.744223	0.0298352	1	Hypo-m6A	#N/A
chr14:102338871-102342552	ZNF839	ENSG00000022976.15	+	intron	mRNA	-1.3877	0.0305227	1	Hypo-m6A	#N/A
chr19:55616428-55617170	ZNF865	ENSG00000261221.3	+	3UTR	mRNA	-1.45342	0.00269564	1	Hypo-m6A	#N/A
chr1:85707732-85708433	ZNHIT6	ENSG00000117174.10	-	CDS	mRNA	-0.831852	0.0408872	1	Hypo-m6A	#N/A
chr19:58327068-58334905	ZSCAN22	ENSG00000182318.5	+	intron	mRNA	-1.53303	0.00725248	1	Hypo-m6A	#N/A
chr6:28227784-28228230	ZSCAN9	ENSG00000137185.11	+	intron	mRNA	-3.04416	0.0444293	1	Hypo-m6A	#N/A
chr5:61541955-61544337	ZSWIM6	ENSG00000130449.5	+	intron	mRNA	-1.71974	0.0468944	1	Hypo-m6A	#N/A
chr17:4005742-4008330	ZZEF1	ENSG00000074755.14	-	intron	mRNA	-0.921022	0.0278981	1	Hypo-m6A	#N/A
chr12:53307505-53308128	AAAS	ENSG00000094914.12	-	intron	mRNA	1.0079	0.014816	1	Hyper-m6A	RNA transport
chr3:151824742-151827802	AADAC	ENSG00000114771.13	+	intron	mRNA	1.41119	0.0442433	1	Hyper-m6A	#N/A
chr19:41710019-41761338	AC011513.3	ENSG00000267881.1	+	intron	mRNA	0.713289	0.0111405	1	Hyper-m6A	#N/A
chr6:24697979-24701820	ACOT13	ENSG00000112304.10	+	intron	mRNA	0.739876	0.0347334	1	Hyper-m6A	#N/A
chr2:277492-277740	ACP1	ENSG00000143727.15	+	3UTR	mRNA	1.51229	0.0327379	1	Hyper-m6A	Thiamine metabolism,Adherens junction
chr1:246850234-246850434	AHCTF1	ENSG00000153207.14	-	CDS	mRNA	2.23582	0.0191603	1	Hyper-m6A	#N/A
chr9:4711849-4712149	AK3	ENSG00000147853.16	-	3UTR	mRNA	1.98568	0.0429123	1	Hyper-m6A	Purine metabolism
chr10:4989735-4998658	AKR1C2	ENSG00000151632.17	-	intron	mRNA	0.425558	0.0225429	1	Hyper-m6A	Chemical carcinogenesis,Steroid hormone biosynthesis
chr17:19676504-19676803	ALDH3A2	ENSG00000072210.18	+	3UTR	mRNA	1.7598	0.0403262	1	Hyper-m6A	Histidine metabolism,Valine, leucine and isoleucine degradation,Glycolysis / Gluconeogenesis,Ascorbate and aldarate metabolism,beta-Alanine metabolism,Arginine and proline metabolism,Glycerolipid metabolism,Fatty acid degradation,Tryptophan metabolism,Lysine degradation,Pyruvate metabolism
chr2:69246781-69247281	ANTXR1	ENSG00000169604.19	+	3UTR	mRNA	1.28021	0.0308545	1	Hyper-m6A	NOD-like receptor signaling pathway
chr21:32601819-32602116	AP000275.65	ENSG00000265590.9	-	intron	mRNA	0.895674	0.0426028	1	Hyper-m6A	#N/A
chr11:63974652-63986245	AP000721.4	ENSG00000256100.1	+	intron	mRNA	0.720285	0.017949	1	Hyper-m6A	#N/A
chr16:71739275-71742366	AP1G1	ENSG00000166747.12	-	intron	mRNA	1.82255	0.0416322	1	Hyper-m6A	Human immunodeficiency virus 1 infection,Lysosome
chr11:43312061-43318641	API5	ENSG00000166181.12	+	intron	mRNA	1.49296	0.00638979	1	Hyper-m6A	#N/A
chr1:155965107-155968273	ARHGEF2	ENSG00000116584.17	-	intron	mRNA	1.11291	0.00501917	1	Hyper-m6A	Pathogenic Escherichia coli infection,Fluid shear stress and atherosclerosis,Tight junction
chr2:96552439-96552638	ARID5A	ENSG00000196843.15	+	3UTR	mRNA	3.53443	0.00673755	1	Hyper-m6A	#N/A
chr10:18674011-18675693	ARL5B	ENSG00000165997.4	+	intron	mRNA	0.936874	0.0388854	1	Hyper-m6A	#N/A
chr10:7800077-7807716	ATP5C1	ENSG00000165629.19	+	intron	mRNA	0.926322	0.0479514	1	Hyper-m6A	#N/A
chr19:41433208-41433463	ATP5SL	ENSG00000105341.18	-	CDS	mRNA	0.633082	0.0234499	1	Hyper-m6A	#N/A
chr5:172983854-173020474	ATP6V0E1	ENSG00000113732.8	+	intron	mRNA	0.75228	0.0119446	1	Hyper-m6A	Epithelial cell signaling in Helicobacter pylori infection,Vibrio cholerae infection,Collecting duct acid secretion,Human papillomavirus infection,Synaptic vesicle cycle,Rheumatoid arthritis,Oxidative phosphorylation,Phagosome
chr8:38177127-38192775	BAG4	ENSG00000156735.10	+	intron	mRNA	0.3809	0.0481992	1	Hyper-m6A	TNF signaling pathway
chr1:93674660-93681176	BCAR3	ENSG00000137936.16	-	intron	mRNA	0.816504	0.0159509	1	Hyper-m6A	#N/A
chr13:102854362-102861636	BIVM-ERCC5	ENSG00000270181.1	+	intron	mRNA	0.90456	0.0156143	1	Hyper-m6A	Nucleotide excision repair
chr4:13602283-13602733	BOD1L1	ENSG00000038219.12	-	CDS	mRNA	0.605272	0.0215853	1	Hyper-m6A	#N/A
chr21:9375628-9376501	bP-21264C1.1	ENSG00000279208.1	-	intron	Pseudogene	1.16935	0.0364453	1	Hyper-m6A	#N/A
chr5:73502958-73504533	BTF3	ENSG00000145741.15	+	intron	mRNA	0.766608	0.019759	1	Hyper-m6A	#N/A
chr11:66976410-66977004	C11orf86	ENSG00000173237.4	+	3UTR	mRNA	1.17169	0.0286108	1	Hyper-m6A	#N/A
chr1:11789434-11789709	C1orf167	ENSG00000215910.7	+	3UTR	mRNA	2.12662	0.042581	1	Hyper-m6A	#N/A
chr1:154206804-154206954	C1orf43	ENSG00000143612.18	-	3UTR	mRNA	1.48878	0.0262239	1	Hyper-m6A	#N/A
chr9:128162900-128163879	C9orf16	ENSG00000171159.4	+	intron	mRNA	1.29642	0.0353809	1	Hyper-m6A	#N/A
chr11:34100656-34101106	CAPRIN1	ENSG00000135387.20	+	3UTR	mRNA	2.09954	0.00760911	1	Hyper-m6A	#N/A
chr15:44402924-44413339	CASC4	ENSG00000166734.18	+	intron	mRNA	0.375147	0.00405085	1	Hyper-m6A	#N/A
chr5:96773693-96774044	CAST	ENSG00000153113.23	+	3UTR	mRNA	1.9923	0.0309316	1	Hyper-m6A	#N/A
chr11:34456059-34456822	CAT	ENSG00000121691.4	+	intron	mRNA	1.35252	0.0100814	1	Hyper-m6A	Amyotrophic lateral sclerosis (ALS),Longevity regulating pathway,FoxO signaling pathway,Peroxisome,Glyoxylate and dicarboxylate metabolism,Longevity regulating pathway - multiple species,Carbon metabolism,Tryptophan metabolism
chr7:26208422-26210006	CBX3	ENSG00000122565.18	+	intron	mRNA	1.43961	0.0188359	1	Hyper-m6A	#N/A
chr7:26212407-26212658	CBX3	ENSG00000122565.18	+	3UTR	mRNA	1.77284	0.0209275	1	Hyper-m6A	#N/A
chr2:61868478-61868668	CCT4	ENSG00000115484.14	-	3UTR	mRNA	1.55179	0.025649	1	Hyper-m6A	#N/A
chr6:106969880-106970480	CD24	ENSG00000272398.5	-	3UTR	mRNA	1.39817	0.0475434	1	Hyper-m6A	Hematopoietic cell lineage
chr1:207752106-207757159	CD46	ENSG00000117335.19	+	intron	mRNA	0.83134	0.0434666	1	Hyper-m6A	Complement and coagulation cascades,Measles
chr19:10395082-10395715	CDC37	ENSG00000105401.7	-	3UTR	mRNA	0.525331	0.04656	1	Hyper-m6A	PI3K-Akt signaling pathway
chr16:22345985-22346186	CDR2	ENSG00000140743.7	-	3UTR	mRNA	3.86387	0.00450985	1	Hyper-m6A	#N/A
chr2:37201674-37202974	CEBPZ	ENSG00000115816.14	-	intron	mRNA	1.6163	0.0228424	1	Hyper-m6A	#N/A
chr1:150964407-150965367	CERS2	ENSG00000143418.19	-	intron	mRNA	1.0669	0.0260168	1	Hyper-m6A	Sphingolipid signaling pathway,Sphingolipid metabolism
chr4:185190245-185191194	CFAP97	ENSG00000164323.12	-	CDS	mRNA	0.469556	0.0454518	1	Hyper-m6A	#N/A
chr7:56102932-56106478	CHCHD2	ENSG00000106153.12	-	intron	mRNA	0.402357	0.00708614	1	Hyper-m6A	#N/A
chr3:87253773-87254020	CHMP2B	ENSG00000083937.8	+	3UTR	mRNA	2.89587	0.0122311	1	Hyper-m6A	Necroptosis,Endocytosis
chr9:33270649-33276516	CHMP5	ENSG00000086065.13	+	intron	mRNA	0.62977	0.026518	1	Hyper-m6A	Necroptosis,Endocytosis
chr4:102888159-102888504	CISD2	ENSG00000145354.9	+	3UTR	mRNA	2.97434	0.0229438	1	Hyper-m6A	#N/A
chrX:155061720-155065293	CMC4	ENSG00000182712.15	-	intron	mRNA	0.224592	0.0394249	1	Hyper-m6A	#N/A
chr10:103088214-103088562	CNNM2	ENSG00000148842.17	+	3UTR	mRNA	1.57934	0.0123372	1	Hyper-m6A	#N/A
chr2:98608317-98608466	COA5	ENSG00000183513.8	-	CDS	mRNA	0.844254	0.00439157	1	Hyper-m6A	Thermogenesis
chr10:22316468-22318317	COMMD3	ENSG00000148444.15	+	intron	mRNA	0.909801	0.00816129	1	Hyper-m6A	#N/A
chr20:23633682-23635287	CST3	ENSG00000101439.8	-	intron	mRNA	0.497787	0.0192443	1	Hyper-m6A	Salivary secretion
chr21:43774054-43774453	CSTB	ENSG00000160213.5	-	CDS	mRNA	0.533719	0.0213675	1	Hyper-m6A	#N/A
chr14:39292691-39294032	CTAGE5	ENSG00000150527.16	+	CDS	mRNA	0.955237	0.00420891	1	Hyper-m6A	#N/A
chr5:112840193-112840644	CTC-554D6.1	ENSG00000258864.1	+	intron	mRNA	0.668221	0.00143631	1	Hyper-m6A	#N/A
chr4:73997531-73998729	CXCL5	ENSG00000163735.6	-	intron	mRNA	1.3428	0.00487074	1	Hyper-m6A	IL-17 signaling pathway,TNF signaling pathway,Cytokine-cytokine receptor interaction,Pertussis,Rheumatoid arthritis,Chemokine signaling pathway
chr15:22867248-22867600	CYFIP1	ENSG00000273749.4	-	3UTR	mRNA	1.00151	0.0149722	1	Hyper-m6A	Regulation of actin cytoskeleton,RNA transport
chr14:69055027-69055478	DCAF5	ENSG00000139990.17	-	CDS	mRNA	1.34646	0.0241898	1	Hyper-m6A	#N/A
chr12:48836176-48836778	DDX23	ENSG00000174243.9	-	intron	mRNA	0.683825	0.0282202	1	Hyper-m6A	Spliceosome
chr1:200664053-200669663	DDX59	ENSG00000118197.13	-	intron	mRNA	0.309543	0.00720535	1	Hyper-m6A	#N/A
chr22:41600363-41602069	DESI1	ENSG00000100418.7	-	intron	mRNA	0.174523	0.0223687	1	Hyper-m6A	#N/A
chr3:186147685-186148185	DGKG	ENSG00000058866.14	-	3UTR	mRNA	2.69939	0.0473373	1	Hyper-m6A	Glycerophospholipid metabolism,Choline metabolism in cancer,Phosphatidylinositol signaling system,Phospholipase D signaling pathway,Glycerolipid metabolism
chr5:80629001-80633960	DHFR	ENSG00000228716.6	-	intron	mRNA	1.13215	0.000414279	1	Hyper-m6A	Folate biosynthesis,One carbon pool by folate,Antifolate resistance
chr17:43532830-43533983	DHX8	ENSG00000067596.10	+	intron	mRNA	0.387276	0.0345262	1	Hyper-m6A	Spliceosome
chr12:122207754-122216762	DIABLO	ENSG00000184047.15	-	intron	mRNA	0.543786	0.0171677	1	Hyper-m6A	Apoptosis,Apoptosis - multiple species
chr2:241685773-241686844	DTYMK	ENSG00000168393.12	-	intron	mRNA	0.825399	0.0405145	1	Hyper-m6A	Pyrimidine metabolism
chr3:184166839-184170815	DVL3	ENSG00000161202.17	+	intron	mRNA	1.05434	0.00676091	1	Hyper-m6A	Basal cell carcinoma,Cushing syndrome,Wnt signaling pathway,Gastric cancer,Notch signaling pathway,Human papillomavirus infection,Hepatocellular carcinoma,Melanogenesis,mTOR signaling pathway,Breast cancer,Hippo signaling pathway,Signaling pathways regulating pluripotency of stem cells
chr3:184171014-184171763	DVL3	ENSG00000161202.17	+	3UTR	mRNA	1.1755	0.0408276	1	Hyper-m6A	Basal cell carcinoma,Cushing syndrome,Wnt signaling pathway,Gastric cancer,Notch signaling pathway,Human papillomavirus infection,Hepatocellular carcinoma,Melanogenesis,mTOR signaling pathway,Breast cancer,Hippo signaling pathway,Signaling pathways regulating pluripotency of stem cells
chr14:34516175-34516572	EAPP	ENSG00000129518.8	-	CDS	mRNA	0.954467	0.0478142	1	Hyper-m6A	#N/A
chr6:4126224-4130245	ECI2	ENSG00000198721.12	-	intron	mRNA	1.04501	0.024407	1	Hyper-m6A	Fatty acid degradation,Peroxisome
chr12:92816367-92819425	EEA1	ENSG00000102189.16	-	intron	mRNA	1.41914	0.0418093	1	Hyper-m6A	Tuberculosis,Phagosome,Endocytosis
chr11:86245140-86252240	EED	ENSG00000074266.18	+	intron	mRNA	0.677996	0.0485633	1	Hyper-m6A	#N/A
chr6:73517548-73518140	EEF1A1	ENSG00000156508.17	-	CDS	mRNA	0.310901	0.0498746	1	Hyper-m6A	Legionellosis,RNA transport
chr11:62567497-62572664	EEF1G	ENSG00000254772.9	-	intron	mRNA	0.450518	0.0340573	1	Hyper-m6A	Legionellosis
chr2:63046046-63046535	EHBP1	ENSG00000115504.14	+	3UTR	mRNA	2.40832	0.0254568	1	Hyper-m6A	#N/A
chr2:62859235-62881697	EHBP1	ENSG00000115504.14	+	intron	mRNA	0.979442	0.00275477	1	Hyper-m6A	#N/A
chr3:150567947-150581711	EIF2A	ENSG00000144895.11	+	intron	mRNA	0.759608	0.0308884	1	Hyper-m6A	#N/A
chr1:20942274-20997611	EIF4G3	ENSG00000075151.20	-	intron	mRNA	0.405549	0.0179565	1	Hyper-m6A	RNA transport,Viral myocarditis
chr17:7311650-7312463	EIF5A	ENSG00000132507.17	+	3UTR	mRNA	0.503416	0.0343449	1	Hyper-m6A	#N/A
chr2:99399379-99399829	EIF5B	ENSG00000158417.10	+	3UTR	mRNA	0.629753	0.0161788	1	Hyper-m6A	RNA transport
chr10:116884810-116885258	ENO4	ENSG00000188316.13	+	intron	mRNA	2.35345	0.0131048	1	Hyper-m6A	Carbon metabolism,HIF-1 signaling pathway,Biosynthesis of amino acids,RNA degradation,Glycolysis / Gluconeogenesis
chr14:69380521-69386735	ERH	ENSG00000100632.10	-	intron	mRNA	1.06868	0.0302529	1	Hyper-m6A	#N/A
chr14:69387033-69398278	ERH	ENSG00000100632.10	-	intron	mRNA	0.620673	0.0203708	1	Hyper-m6A	#N/A
chr13:46777506-46782775	ESD	ENSG00000139684.13	-	intron	mRNA	1.21161	0.0334732	1	Hyper-m6A	Carbon metabolism
chr8:144078673-144079537	EXOSC4	ENSG00000178896.7	+	intron	mRNA	1.3141	0.00888843	1	Hyper-m6A	RNA degradation
chr1:2187183-2189870	FAAP20	ENSG00000162585.16	-	intron	mRNA	1.75947	0.0452805	1	Hyper-m6A	#N/A
chr17:73209229-73209378	FAM104A	ENSG00000133193.12	-	3UTR	mRNA	1.90203	0.0288459	1	Hyper-m6A	#N/A
chr11:59124290-59125727	FAM111B	ENSG00000189057.10	+	CDS	mRNA	1.07975	0.0316863	1	Hyper-m6A	#N/A
chr7:92578145-92579241	FAM133B	ENSG00000234545.7	-	intron	mRNA	0.886765	0.00113242	1	Hyper-m6A	#N/A
chr2:70296820-70300597	FAM136A	ENSG00000035141.7	-	intron	mRNA	0.200328	0.00217552	1	Hyper-m6A	#N/A
chr9:108940663-108940812	FAM206A	ENSG00000119328.11	+	3UTR	mRNA	2.27511	0.0169884	1	Hyper-m6A	#N/A
chrX:154508297-154508703	FAM3A	ENSG00000071889.16	-	3UTR	mRNA	0.117184	0.0361989	1	Hyper-m6A	#N/A
chr1:121183517-121183667	FAM72B	ENSG00000188610.12	-	5UTR	mRNA	5.49909	0.0137513	1	Hyper-m6A	#N/A
chr15:59514375-59521607	FAM81A	ENSG00000157470.11	+	intron	mRNA	1.00554	0.0420858	1	Hyper-m6A	#N/A
chr2:33584005-33584453	FAM98A	ENSG00000119812.18	-	3UTR	mRNA	2.68915	0.00509151	1	Hyper-m6A	#N/A
chr19:39834804-39838051	FBL	ENSG00000105202.7	-	intron	mRNA	0.58009	0.038095	1	Hyper-m6A	Ribosome biogenesis in eukaryotes
chr12:95077298-95077748	FGD6	ENSG00000180263.13	-	3UTR	mRNA	2.27697	0.0165193	1	Hyper-m6A	#N/A
chr20:1375583-1393096	FKBP1A	ENSG00000088832.15	-	intron	mRNA	0.452223	0.00189988	1	Hyper-m6A	#N/A
chr14:45121550-45130914	FKBP3	ENSG00000100442.10	-	intron	mRNA	0.825774	0.040577	1	Hyper-m6A	#N/A
chr11:47752956-47765287	FNBP4	ENSG00000109920.12	-	intron	mRNA	0.973948	0.0179883	1	Hyper-m6A	#N/A
chr6:41588728-41590026	FOXP4	ENSG00000137166.14	+	intron	mRNA	1.22404	0.0310476	1	Hyper-m6A	#N/A
chrX:74203125-74241948	FTX	ENSG00000230590.7	-	intron	Long non-coding RNA	0.348176	0.0342263	1	Hyper-m6A	#N/A
chr12:6537971-6538324	GAPDH	ENSG00000111640.14	+	CDS	mRNA	0.493831	0.0287541	1	Hyper-m6A	HIF-1 signaling pathway,Glycolysis / Gluconeogenesis,Biosynthesis of amino acids,Alzheimer disease,Carbon metabolism
chr4:109818041-109819152	GAR1	ENSG00000109534.16	+	intron	mRNA	1.20519	0.0480224	1	Hyper-m6A	Ribosome biogenesis in eukaryotes
chr12:120461016-120461812	GATC	ENSG00000257218.5	+	3UTR	mRNA	1.59287	0.0101046	1	Hyper-m6A	Aminoacyl-tRNA biosynthesis
chr22:37629511-37630282	GGA1	ENSG00000100083.18	+	intron	mRNA	1.5634	0.0104905	1	Hyper-m6A	Lysosome
chr17:42189145-42189444	GHDC	ENSG00000167925.15	-	3UTR	mRNA	0.42877	0.0307489	1	Hyper-m6A	#N/A
chr20:25425288-25446312	GINS1	ENSG00000101003.9	+	intron	mRNA	0.595199	0.0369235	1	Hyper-m6A	#N/A
chr14:52775638-52777173	GNPNAT1	ENSG00000100522.8	-	3UTR	mRNA	1.65906	0.0499963	1	Hyper-m6A	Amino sugar and nucleotide sugar metabolism
chr3:37326533-37327333	GOLGA4	ENSG00000144674.16	+	CDS	mRNA	0.748902	0.0298705	1	Hyper-m6A	#N/A
chr8:41490840-41505845	GOLGA7	ENSG00000147533.16	+	intron	mRNA	0.973138	0.0442297	1	Hyper-m6A	#N/A
chr20:34942534-34955768	GSS	ENSG00000100983.9	-	intron	mRNA	1.15544	0.0224047	1	Hyper-m6A	Glutathione metabolism,Ferroptosis,Cysteine and methionine metabolism
chr11:67583790-67584277	GSTP1	ENSG00000084207.15	+	intron	mRNA	0.815902	0.0273017	1	Hyper-m6A	Drug metabolism - other enzymes,Platinum drug resistance,Fluid shear stress and atherosclerosis,Hepatocellular carcinoma,Drug metabolism - cytochrome P450,Prostate cancer,Metabolism of xenobiotics by cytochrome P450,Glutathione metabolism,Chemical carcinogenesis
chr17:75778529-75779279	H3F3B	ENSG00000132475.9	-	CDS	mRNA	0.3814	0.00452755	1	Hyper-m6A	Alcoholism,Transcriptional misregulation in cancer,Systemic lupus erythematosus
chr1:26473519-26473618	HMGN2	ENSG00000198830.10	+	intron	mRNA	0.931391	0.0457666	1	Hyper-m6A	#N/A
chr17:75148565-75153001	HN1	ENSG00000189159.15	-	intron	mRNA	0.943957	0.0323973	1	Hyper-m6A	#N/A
chr12:54281405-54281605	HNRNPA1	ENSG00000135486.17	+	intron	mRNA	1.01849	0.00380402	1	Hyper-m6A	Spliceosome
chr12:54283852-54284392	HNRNPA1	ENSG00000135486.17	+	intron	mRNA	0.864835	0.0403084	1	Hyper-m6A	Spliceosome
chr2:177220617-177221316	HNRNPA3	ENSG00000170144.19	+	3UTR	mRNA	0.97628	0.0158259	1	Hyper-m6A	Spliceosome
chr14:21210925-21211865	HNRNPC	ENSG00000092199.17	-	intron	mRNA	0.649368	0.021779	1	Hyper-m6A	Spliceosome
chr12:54000597-54003238	HOXC9	ENSG00000180806.4	+	intron	mRNA	0.402139	0.00216806	1	Hyper-m6A	#N/A
chr9:112471817-112472163	HSDL2	ENSG00000119471.14	+	3UTR	mRNA	0.670254	0.049106	1	Hyper-m6A	#N/A
chr15:78169113-78169613	IDH3A	ENSG00000166411.13	+	intron	mRNA	2.05133	0.0367944	1	Hyper-m6A	Biosynthesis of amino acids,Citrate cycle (TCA cycle),Carbon metabolism,2-Oxocarboxylic acid metabolism
chr13:48258854-48261194	ITM2B	ENSG00000136156.12	+	intron	mRNA	2.28815	0.00370525	1	Hyper-m6A	#N/A
chrX:47056083-47058499	JADE3	ENSG00000102221.13	+	intron	mRNA	0.90078	0.0471204	1	Hyper-m6A	#N/A
chr2:96604345-96605350	KANSL3	ENSG00000114982.17	-	CDS	mRNA	2.20004	0.0276475	1	Hyper-m6A	#N/A
chr8:1896346-1903335	KBTBD11-OT1	ENSG00000283239.1	+	intron	mRNA	1.30241	0.0476525	1	Hyper-m6A	#N/A
chr8:1896346-1903335	KBTBD11-OT1	ENSG00000253696.2	+	intron	mRNA	1.30241	0.0476525	1	Hyper-m6A	#N/A
chr10:89737968-89745934	KIF20B	ENSG00000138182.14	+	intron	mRNA	1.26116	0.0349511	1	Hyper-m6A	#N/A
chr7:105090082-105091424	KMT2E	ENSG00000005483.20	+	intron	mRNA	1.05786	0.0317794	1	Hyper-m6A	Lysine degradation
chr2:210433329-210433628	LANCL1	ENSG00000115365.11	-	3UTR	mRNA	3.86826	0.0172858	1	Hyper-m6A	#N/A
chr15:51965928-51971707	LEO1	ENSG00000166477.12	-	intron	mRNA	0.69576	0.0149111	1	Hyper-m6A	#N/A
chr8:30107094-30107891	LEPROTL1	ENSG00000104660.17	+	3UTR	mRNA	1.81116	0.0455333	1	Hyper-m6A	#N/A
chr16:11548515-11548764	LITAF	ENSG00000189067.12	-	3UTR	mRNA	1.5288	0.00254445	1	Hyper-m6A	Lysosome
chr5:177338499-177351361	LMAN2	ENSG00000169223.14	-	intron	mRNA	0.753757	0.0209881	1	Hyper-m6A	Protein processing in endoplasmic reticulum
chr3:14178852-14198345	LSM3	ENSG00000170860.3	+	intron	mRNA	0.945345	0.034407	1	Hyper-m6A	Spliceosome,RNA degradation
chr8:142704576-142704745	LY6K	ENSG00000160886.13	+	3UTR	mRNA	2.24502	0.0384153	1	Hyper-m6A	#N/A
chr22:38215715-38215965	MAFF	ENSG00000185022.11	+	3UTR	mRNA	3.4522	0.0262516	1	Hyper-m6A	#N/A
chr5:179769003-179770992	MAML1	ENSG00000161021.11	+	intron	mRNA	0.757771	0.0232636	1	Hyper-m6A	Th1 and Th2 cell differentiation,Human papillomavirus infection,Notch signaling pathway
chr11:95979033-95979232	MAML2	ENSG00000184384.13	-	CDS	mRNA	1.08282	0.000110276	1	Hyper-m6A	Human papillomavirus infection,Th1 and Th2 cell differentiation,Notch signaling pathway
chr14:103468116-103475021	MARK3	ENSG00000075413.17	+	intron	mRNA	1.15349	0.0417108	1	Hyper-m6A	#N/A
chr7:76048100-76048300	MDH2	ENSG00000146701.11	+	CDS	mRNA	0.990924	0.0366716	1	Hyper-m6A	Pyruvate metabolism,Citrate cycle (TCA cycle),Glyoxylate and dicarboxylate metabolism,Cysteine and methionine metabolism,Carbon metabolism
chr7:76054855-76057417	MDH2	ENSG00000146701.11	+	intron	mRNA	1.10005	0.00430407	1	Hyper-m6A	Pyruvate metabolism,Citrate cycle (TCA cycle),Glyoxylate and dicarboxylate metabolism,Cysteine and methionine metabolism,Carbon metabolism
chr9:36665429-36669357	MELK	ENSG00000165304.7	+	intron	mRNA	0.975768	0.0397881	1	Hyper-m6A	#N/A
chr2:31868457-31883395	MEMO1	ENSG00000162959.13	-	intron	mRNA	0.59706	0.0485733	1	Hyper-m6A	#N/A
chr15:88913260-88913411	MFGE8	ENSG00000140545.14	-	5UTR	mRNA	2.35373	0.0442236	1	Hyper-m6A	#N/A
chr15:41696597-41696847	MGA	ENSG00000174197.16	+	CDS	mRNA	1.66634	0.0395389	1	Hyper-m6A	#N/A
chr22:17787748-17788398	MICAL3	ENSG00000243156.7	-	3UTR	mRNA	0.667746	0.0256278	1	Hyper-m6A	#N/A
chr3:131500448-131502934	MRPL3	ENSG00000114686.8	-	5UTR	mRNA	0.912077	0.00762024	1	Hyper-m6A	Ribosome
chr1:54210016-54212635	MRPL37	ENSG00000116221.15	+	intron	mRNA	0.744379	0.0372588	1	Hyper-m6A	#N/A
chr3:15052244-15053400	MRPS25	ENSG00000131368.7	-	intron	mRNA	0.378212	0.0131408	1	Hyper-m6A	#N/A
chr2:105092451-105097271	MRPS9	ENSG00000135972.8	+	intron	mRNA	1.15967	0.0479777	1	Hyper-m6A	Ribosome
chr3:124927670-124934737	MUC13	ENSG00000173702.7	-	intron	mRNA	1.26143	0.0463719	1	Hyper-m6A	#N/A
chr12:56160340-56160787	MYL6	ENSG00000092841.18	+	intron	mRNA	0.418831	0.018192	1	Hyper-m6A	Tight junction,Vascular smooth muscle contraction,Oxytocin signaling pathway
chr12:56161232-56161569	MYL6	ENSG00000092841.18	+	intron	mRNA	0.345547	0.0177126	1	Hyper-m6A	Tight junction,Vascular smooth muscle contraction,Oxytocin signaling pathway
chr4:139361753-139376435	NAA15	ENSG00000164134.12	+	intron	mRNA	0.639409	0.0351998	1	Hyper-m6A	#N/A
chr4:163128984-163133335	NAF1	ENSG00000145414.8	-	intron	mRNA	1.19286	0.031915	1	Hyper-m6A	#N/A
chr19:47487686-47488430	NAPA	ENSG00000105402.7	-	intron	mRNA	0.948983	0.0490271	1	Hyper-m6A	Synaptic vesicle cycle
chr18:57600705-57600955	NARS	ENSG00000134440.11	-	3UTR	mRNA	1.87805	0.0130013	1	Hyper-m6A	Aminoacyl-tRNA biosynthesis
chr1:144439834-144440184	NBPF15	ENSG00000266338.6	-	5UTR	mRNA	1.34948	0.0335383	1	Hyper-m6A	#N/A
chr20:34776386-34782259	NCOA6	ENSG00000198646.13	-	intron	mRNA	0.954457	0.0206291	1	Hyper-m6A	#N/A
chr2:69400426-69410829	NFU1	ENSG00000169599.12	-	intron	mRNA	1.26833	0.0199034	1	Hyper-m6A	#N/A
chr3:23919235-23919485	NKIRAS1	ENSG00000197885.10	-	intron	mRNA	0.73543	0.00667305	1	Hyper-m6A	#N/A
chr17:51166734-51171499	NME1-NME2	ENSG00000011052.21	+	intron	mRNA	0.434842	0.0174386	1	Hyper-m6A	Purine metabolism,Drug metabolism - other enzymes,Pyrimidine metabolism
chr2:202292896-202297408	NOP58	ENSG00000055044.10	+	intron	mRNA	1.21302	0.0104335	1	Hyper-m6A	Ribosome biogenesis in eukaryotes
chr5:171406427-171406726	NPM1	ENSG00000181163.13	+	intron	mRNA	0.842471	0.0369325	1	Hyper-m6A	#N/A
chr16:138163-138463	NPRL3	ENSG00000103148.15	-	5UTR	mRNA	1.77207	0.0291018	1	Hyper-m6A	mTOR signaling pathway
chr3:15045233-15048607	NR2C2	ENSG00000177463.15	+	intron	mRNA	0.937669	0.0490337	1	Hyper-m6A	#N/A
chr5:74773898-74776839	NSA2	ENSG00000164346.9	+	intron	mRNA	0.915427	0.0120162	1	Hyper-m6A	#N/A
chr17:75131226-75131423	NT5C	ENSG00000125458.6	-	intron	mRNA	0.494674	0.0480522	1	Hyper-m6A	Pyrimidine metabolism,Purine metabolism,Nicotinate and nicotinamide metabolism
chr1:205717015-205720535	NUCKS1	ENSG00000069275.12	-	intron	mRNA	0.50989	0.0172088	1	Hyper-m6A	#N/A
chr7:44404516-44413273	NUDCD3	ENSG00000015676.17	-	intron	mRNA	0.447608	0.0352573	1	Hyper-m6A	#N/A
chr15:41332941-41349199	NUSAP1	ENSG00000137804.12	+	intron	mRNA	0.32641	0.0469237	1	Hyper-m6A	#N/A
chr4:48851815-48852064	OCIAD1	ENSG00000109180.14	+	CDS	mRNA	1.14109	0.0415642	1	Hyper-m6A	#N/A
chr8:27822326-27837849	PBK	ENSG00000168078.9	-	intron	mRNA	0.840286	0.00854359	1	Hyper-m6A	#N/A
chr19:32581214-32585983	PDCD5	ENSG00000105185.11	+	intron	mRNA	0.702968	0.043818	1	Hyper-m6A	#N/A
chr5:58971735-58972335	PDE4D	ENSG00000113448.17	-	3UTR	mRNA	2.01527	0.00188672	1	Hyper-m6A	Parathyroid hormone synthesis, secretion and action,cAMP signaling pathway,Morphine addiction,Purine metabolism
chr2:46581928-46582128	PIGF	ENSG00000151665.12	-	intron	mRNA	1.47077	0.0121779	1	Hyper-m6A	Glycosylphosphatidylinositol (GPI)-anchor biosynthesis
chr1:9680861-9687506	PIK3CD	ENSG00000171608.15	+	intron	mRNA	0.791153	0.0339535	1	Hyper-m6A	Ras signaling pathway,AGE-RAGE signaling pathway in diabetic complications,B cell receptor signaling pathway,Relaxin signaling pathway,Central carbon metabolism in cancer,ErbB signaling pathway,Natural killer cell mediated cytotoxicity,Glioma,Small cell lung cancer,AMPK signaling pathway,Acute myeloid leukemia,Axon guidance,Fluid shear stress and atherosclerosis,Gastric cancer,Apoptosis,Viral car…
chr19:29674513-29674762	PLEKHF1	ENSG00000166289.5	+	CDS	mRNA	2.46585	0.0339866	1	Hyper-m6A	#N/A
chr6:99410728-99411871	PNISR	ENSG00000132424.14	-	intron	mRNA	1.07833	0.00153615	1	Hyper-m6A	#N/A
chr14:39176559-39177623	PNN	ENSG00000100941.8	+	intron	mRNA	1.15211	0.00618291	1	Hyper-m6A	RNA transport,mRNA surveillance pathway
chr20:32235528-32235778	POFUT1	ENSG00000101346.12	+	3UTR	mRNA	0.90441	0.0162667	1	Hyper-m6A	Other types of O-glycan biosynthesis
chr19:50414839-50415904	POLD1	ENSG00000062822.12	+	intron	mRNA	1.68028	0.000793207	1	Hyper-m6A	DNA replication,Mismatch repair,Nucleotide excision repair,Homologous recombination,Base excision repair
chr2:74958686-74959161	POLE4	ENSG00000115350.11	+	intron	mRNA	0.907611	0.00879308	1	Hyper-m6A	DNA replication,Nucleotide excision repair,Base excision repair
chr2:169636157-169637523	PPIG	ENSG00000138398.15	+	CDS	mRNA	0.129471	0.0312304	1	Hyper-m6A	#N/A
chr6:149533468-149535693	PPIL4	ENSG00000131013.3	-	intron	mRNA	1.14045	0.0253966	1	Hyper-m6A	#N/A
chr6:30070034-30070283	PPP1R11	ENSG00000204619.7	+	3UTR	mRNA	1.43944	0.0211738	1	Hyper-m6A	#N/A
chr6:30069636-30069985	PPP1R11	ENSG00000204619.7	+	3UTR	mRNA	1.28289	0.00330512	1	Hyper-m6A	#N/A
chr6:30069238-30069537	PPP1R11	ENSG00000204619.7	+	3UTR	mRNA	0.809036	0.0456767	1	Hyper-m6A	#N/A
chrX:49175463-49177048	PRICKLE3	ENSG00000012211.12	-	CDS	mRNA	0.403069	0.0493059	1	Hyper-m6A	Wnt signaling pathway
chr6:41786663-41789898	PRICKLE4	ENSG00000278224.4	+	intron	mRNA	0.698874	0.0491484	1	Hyper-m6A	Wnt signaling pathway
chr6:41786663-41789898	PRICKLE4	ENSG00000124593.14	+	intron	mRNA	0.698874	0.0491484	1	Hyper-m6A	Wnt signaling pathway
chr13:39013412-39013910	PROSER1	ENSG00000120685.19	-	CDS	mRNA	1.6248	0.0332774	1	Hyper-m6A	#N/A
chr11:60902773-60903726	PRPF19	ENSG00000110107.8	-	intron	mRNA	0.385776	0.0300165	1	Hyper-m6A	Ubiquitin mediated proteolysis,Spliceosome
chr1:150328381-150329816	PRPF3	ENSG00000117360.12	+	intron	mRNA	1.47855	0.0016461	1	Hyper-m6A	Spliceosome
chrX:108084452-108087107	PSMD10	ENSG00000101843.18	-	intron	mRNA	1.83286	0.0218194	1	Hyper-m6A	#N/A
chrX:108087745-108088570	PSMD10	ENSG00000101843.18	-	intron	mRNA	1.00163	0.0315274	1	Hyper-m6A	#N/A
chr7:77639271-77639471	PTPN12	ENSG00000127947.15	+	3UTR	mRNA	2.18067	0.0119849	1	Hyper-m6A	#N/A
chr4:88521324-88523716	PYURF	ENSG00000145337.4	-	intron	mRNA	0.655658	0.0330655	1	Hyper-m6A	#N/A
chr2:135616717-135631917	R3HDM1	ENSG00000048991.16	+	intron	mRNA	0.939635	0.048989	1	Hyper-m6A	#N/A
chr3:128813363-128813858	RAB7A	ENSG00000075785.12	+	3UTR	mRNA	0.472672	0.0385259	1	Hyper-m6A	Endocytosis,Mitophagy - animal,Tuberculosis,Salmonella infection,Phagosome,Amoebiasis,Autophagy - animal
chr9:107329960-107330358	RAD23B	ENSG00000119318.12	+	3UTR	mRNA	1.7951	0.0225864	1	Hyper-m6A	Nucleotide excision repair,Protein processing in endoplasmic reticulum
chr5:132579946-132588820	RAD50	ENSG00000113522.13	+	intron	mRNA	0.681568	0.0417018	1	Hyper-m6A	Homologous recombination,Non-homologous end-joining,Cellular senescence
chr2:120293576-120294466	RALB	ENSG00000144118.13	+	3UTR	mRNA	2.1245	0.0170887	1	Hyper-m6A	Rap1 signaling pathway,Colorectal cancer,Ras signaling pathway,Pancreatic cancer,Phospholipase D signaling pathway
chr18:9513059-9525814	RALBP1	ENSG00000017797.11	+	intron	mRNA	0.263877	0.0310233	1	Hyper-m6A	Pancreatic cancer,Ras signaling pathway
chr5:150690843-150692995	RBM22	ENSG00000086589.11	-	intron	mRNA	0.873558	0.00188859	1	Hyper-m6A	Spliceosome
chr1:175944880-175945131	RFWD2	ENSG00000143207.19	-	3UTR	mRNA	2.03503	0.0404741	1	Hyper-m6A	#N/A
chr1:40235974-40236325	RLF	ENSG00000117000.8	+	CDS	mRNA	2.77634	0.0377311	1	Hyper-m6A	#N/A
chr5:141969151-141969285	RNF14	ENSG00000013561.17	+	intron	mRNA	3.39463	0.0128679	1	Hyper-m6A	#N/A
chr13:26219508-26221570	RNF6	ENSG00000127870.16	-	intron	mRNA	1.35553	0.0267924	1	Hyper-m6A	#N/A
chr11:17380996-17381593	RP1-239B22.5	ENSG00000260196.1	+	exon	Long non-coding RNA	1.29638	0.0379659	1	Hyper-m6A	#N/A
chr2:99188226-99206666	RP11-111H13.1	ENSG00000241962.9	+	intron	mRNA	0.749125	0.0476732	1	Hyper-m6A	#N/A
chr8:80003062-80080430	RP11-26J3.4	ENSG00000276418.5	-	intron	mRNA	0.508538	0.0274319	1	Hyper-m6A	#N/A
chr13:109269732-109269980	RP11-54H7.4	ENSG00000275216.1	+	exon	Long non-coding RNA	1.1627	0.0134905	1	Hyper-m6A	#N/A
chr15:45587494-45676121	RP11-96O20.4	ENSG00000260170.1	+	intron	mRNA	0.492304	0.0231259	1	Hyper-m6A	#N/A
chr12:47679559-47690612	RPAP3	ENSG00000005175.9	-	intron	mRNA	0.68249	0.0151095	1	Hyper-m6A	#N/A
chrX:154398318-154398454	RPL10	ENSG00000147403.16	+	5UTR	mRNA	0.56707	0.0351296	1	Hyper-m6A	Ribosome
chr16:89561253-89561851	RPL13	ENSG00000167526.13	+	intron	mRNA	0.484862	0.0210963	1	Hyper-m6A	Ribosome
chrX:101391472-101395422	RPL36A	ENSG00000241343.9	+	intron	mRNA	0.371341	0.0489933	1	Hyper-m6A	Ribosome
chr12:112405239-112405490	RPL6	ENSG00000089009.15	-	CDS	mRNA	1.22386	0.018054	1	Hyper-m6A	Ribosome
chr8:73291054-73291301	RPL7	ENSG00000147604.13	-	CDS	mRNA	0.75208	0.025169	1	Hyper-m6A	Ribosome
chr8:73291596-73292762	RPL7	ENSG00000147604.13	-	intron	mRNA	0.848158	0.00687056	1	Hyper-m6A	Ribosome
chr19:41869066-41871444	RPS19	ENSG00000105372.6	+	intron	mRNA	0.386187	0.0453635	1	Hyper-m6A	Ribosome
chr1:153991186-153991336	RPS27	ENSG00000177954.11	+	CDS	mRNA	0.654944	0.0101497	1	Hyper-m6A	Ribosome
chr4:151102923-151103173	RPS3A	ENSG00000145425.9	+	CDS	mRNA	1.01872	0.0271333	1	Hyper-m6A	Ribosome
chr12:122508387-122513874	RSRC2	ENSG00000111011.17	-	CDS	mRNA	0.781544	0.0402856	1	Hyper-m6A	#N/A
chr1:151982964-151983313	S100A10	ENSG00000197747.8	-	3UTR	mRNA	0.468051	0.0432627	1	Hyper-m6A	#N/A
chr11:65535300-65535500	SCYL1	ENSG00000142186.16	+	intron	mRNA	1.31782	0.0303101	1	Hyper-m6A	#N/A
chr1:151365602-151365933	SELENBP1	ENSG00000143416.20	-	intron	mRNA	1.25547	0.0167782	1	Hyper-m6A	#N/A
chr3:47122334-47122534	SETD2	ENSG00000181555.19	-	CDS	mRNA	3.62189	0.0183709	1	Hyper-m6A	Lysine degradation
chr1:248814534-248814784	SH3BP5L	ENSG00000175137.10	-	intron	mRNA	0.830061	0.0484961	1	Hyper-m6A	#N/A
chr4:1693540-1696308	SLBP	ENSG00000163950.12	-	intron	mRNA	1.27012	0.0140378	1	Hyper-m6A	#N/A
chr17:68271141-68271637	SLC16A6	ENSG00000108932.11	-	CDS	mRNA	2.60736	0.0168736	1	Hyper-m6A	#N/A
chr2:112663378-112663827	SLC20A1	ENSG00000144136.10	+	3UTR	mRNA	1.06738	0.0200772	1	Hyper-m6A	#N/A
chr5:139369127-139369572	SLC23A1	ENSG00000170482.16	-	intron	mRNA	1.9698	0.00393969	1	Hyper-m6A	Vitamin digestion and absorption
chr9:113263247-113264044	SLC31A1	ENSG00000136868.10	+	3UTR	mRNA	1.45131	0.0363456	1	Hyper-m6A	Mineral absorption,Platinum drug resistance
chr15:67164933-67166130	SMAD3	ENSG00000166949.15	+	intron	mRNA	0.219603	0.0195549	1	Hyper-m6A	Gastric cancer,Chronic myeloid leukemia,Wnt signaling pathway,Cellular senescence,Hepatocellular carcinoma,Apelin signaling pathway,Relaxin signaling pathway,Hippo signaling pathway,AGE-RAGE signaling pathway in diabetic complications,Adherens junction,Human T-cell leukemia virus 1 infection,Endocytosis,FoxO signaling pathway,Th17 cell differentiation,Inflammatory bowel disease (IBD),Signaling pa…
chr5:136174403-136174554	SMAD5	ENSG00000113658.16	+	CDS	mRNA	1.34595	0.0413771	1	Hyper-m6A	Signaling pathways regulating pluripotency of stem cells,TGF-beta signaling pathway
chr19:11033350-11033799	SMARCA4	ENSG00000127616.17	+	intron	mRNA	2.7225	0.0377461	1	Hyper-m6A	Thermogenesis,Hepatocellular carcinoma
chr17:40627953-40628702	SMARCE1	ENSG00000073584.18	-	3UTR	mRNA	1.72708	0.00487252	1	Hyper-m6A	Hepatocellular carcinoma,Thermogenesis
chr17:40631624-40656399	SMARCE1	ENSG00000073584.18	-	intron	mRNA	0.582802	0.0114295	1	Hyper-m6A	Hepatocellular carcinoma,Thermogenesis
chr9:104118188-104129708	SMC2	ENSG00000136824.18	+	intron	mRNA	1.00224	0.0381621	1	Hyper-m6A	#N/A
chr10:110578686-110590455	SMC3	ENSG00000108055.9	+	intron	mRNA	0.365806	0.0439212	1	Hyper-m6A	Cell cycle,Oocyte meiosis
chr19:40763663-40765389	SNRPA	ENSG00000077312.8	+	intron	mRNA	0.506458	0.0176079	1	Hyper-m6A	Spliceosome
chr20:16730058-16738890	SNRPB2	ENSG00000125870.10	+	intron	mRNA	0.959848	0.0045934	1	Hyper-m6A	Spliceosome
chrX:63350103-63350749	SPIN4	ENSG00000186767.6	-	CDS	mRNA	1.12925	0.0485227	1	Hyper-m6A	#N/A
chr19:38251284-38251945	SPINT2	ENSG00000167642.12	+	intron	mRNA	0.338805	0.0351951	1	Hyper-m6A	#N/A
chr16:1781459-1781837	SPSB3	ENSG00000162032.15	-	intron	mRNA	1.73178	0.0310335	1	Hyper-m6A	#N/A
chr2:169800981-169805913	SSB	ENSG00000138385.15	+	intron	mRNA	1.3631	0.0453391	1	Hyper-m6A	Systemic lupus erythematosus
chr11:62806945-62823930	STX5	ENSG00000162236.11	-	intron	mRNA	0.674725	0.0145625	1	Hyper-m6A	SNARE interactions in vesicular transport
chr7:56080224-56080628	SUMF2	ENSG00000129103.17	+	3UTR	mRNA	1.56726	0.0484255	1	Hyper-m6A	#N/A
chr1:25223273-25230410	SYF2	ENSG00000117614.9	-	intron	mRNA	0.417006	0.0384343	1	Hyper-m6A	Spliceosome
chr17:35820053-35820401	TAF15	ENSG00000270647.5	+	5UTR	mRNA	1.04526	0.00622222	1	Hyper-m6A	Basal transcription factors,Transcriptional misregulation in cancer
chr8:55785868-55790194	TGS1	ENSG00000137574.10	+	intron	mRNA	0.151415	0.0419079	1	Hyper-m6A	RNA transport
chr3:149474669-149474969	TM4SF4	ENSG00000169903.6	+	5UTR	mRNA	0.854203	0.0358417	1	Hyper-m6A	#N/A
chr12:123584629-123584780	TMED2	ENSG00000086598.10	+	CDS	mRNA	0.315154	0.0313871	1	Hyper-m6A	#N/A
chr7:44581136-44581544	TMED4	ENSG00000158604.14	-	intron	mRNA	1.40506	0.0359915	1	Hyper-m6A	#N/A
chr11:60927750-60928719	TMEM132A	ENSG00000006118.14	+	intron	mRNA	1.28936	0.0468063	1	Hyper-m6A	#N/A
chr19:35545644-35546140	TMEM147	ENSG00000105677.11	+	5UTR	mRNA	0.435793	0.0298752	1	Hyper-m6A	#N/A
chr20:5100026-5100519	TMEM230	ENSG00000089063.14	-	3UTR	mRNA	1.64183	0.00689906	1	Hyper-m6A	#N/A
chr17:7393798-7394292	TMEM256-PLSCR3	ENSG00000187838.16	-	intron	mRNA	3.80548	0.000604038	1	Hyper-m6A	#N/A
chr17:7393798-7394292	TMEM256-PLSCR3	ENSG00000262481.5	-	intron	mRNA	3.80548	0.000604038	1	Hyper-m6A	#N/A
chr12:106972543-106972991	TMEM263	ENSG00000151135.9	+	3UTR	mRNA	1.386	0.00297358	1	Hyper-m6A	#N/A
chr17:28327739-28327989	TMEM97	ENSG00000109084.13	+	3UTR	mRNA	1.86513	0.0436518	1	Hyper-m6A	#N/A
chr8:70573988-70574933	TRAM1	ENSG00000067167.7	-	3UTR	mRNA	2.36915	0.0310446	1	Hyper-m6A	Protein processing in endoplasmic reticulum
chr5:181233417-181233866	TRIM41	ENSG00000146063.18	+	CDS	mRNA	1.60752	0.0307552	1	Hyper-m6A	#N/A
chr11:35809721-35810720	TRIM44	ENSG00000166326.6	+	3UTR	mRNA	1.63546	0.0389061	1	Hyper-m6A	#N/A
chr5:160049533-160065096	TTC1	ENSG00000113312.10	+	intron	mRNA	1.10705	0.0149252	1	Hyper-m6A	#N/A
chr20:38013211-38013859	TTI1	ENSG00000101407.12	-	CDS	mRNA	2.19281	0.00745454	1	Hyper-m6A	mTOR signaling pathway
chr12:49128228-49128775	TUBA1B	ENSG00000123416.15	-	3UTR	mRNA	0.366003	0.026092	1	Hyper-m6A	Phagosome,Tight junction,Pathogenic Escherichia coli infection,Apoptosis,Gap junction
chr12:43794021-43794370	TWF1	ENSG00000151239.13	-	3UTR	mRNA	1.97673	0.0373202	1	Hyper-m6A	#N/A
chr1:52020975-52023181	TXNDC12	ENSG00000117862.11	-	intron	mRNA	1.18268	0.0476186	1	Hyper-m6A	Glutathione metabolism
chr1:52020229-52020628	TXNDC12	ENSG00000117862.11	-	3UTR	mRNA	2.01242	0.0266497	1	Hyper-m6A	Glutathione metabolism
chr12:93409856-93410155	UBE2N	ENSG00000177889.9	-	3UTR	mRNA	0.895318	0.0399525	1	Hyper-m6A	Ubiquitin mediated proteolysis
chr17:76391782-76395472	UBE2O	ENSG00000175931.12	-	intron	mRNA	0.758076	0.0291444	1	Hyper-m6A	Ubiquitin mediated proteolysis
chr1:154551441-154551961	UBE2Q1	ENSG00000160714.9	-	intron	mRNA	1.48629	0.0315561	1	Hyper-m6A	Ubiquitin mediated proteolysis
chr19:18865316-18865517	UPF1	ENSG00000005007.12	+	CDS	mRNA	2.36569	0.00306219	1	Hyper-m6A	RNA transport,mRNA surveillance pathway
chr1:7779657-7780102	VAMP3	ENSG00000049245.12	+	3UTR	mRNA	2.20929	0.038902	1	Hyper-m6A	Phagosome,SNARE interactions in vesicular transport
chr10:75230902-75231200	VDAC2	ENSG00000165637.13	+	3UTR	mRNA	1.43171	0.0277066	1	Hyper-m6A	cGMP-PKG signaling pathway,NOD-like receptor signaling pathway,Human T-cell leukemia virus 1 infection,Huntington disease,Parkinson disease,Necroptosis,Ferroptosis,Cellular senescence,Cholesterol metabolism,Calcium signaling pathway
chr17:59837941-59839807	VMP1	ENSG00000062716.11	+	intron	mRNA	0.736311	0.00932899	1	Hyper-m6A	Autophagy - animal
chr10:28523798-28525983	WAC-AS1	ENSG00000254635.5	-	intron	Long non-coding RNA	0.464907	0.0123709	1	Hyper-m6A	#N/A
chr12:14794619-14796904	WBP11	ENSG00000084463.7	-	intron	mRNA	0.912348	0.0434384	1	Hyper-m6A	Spliceosome
chr17:75847867-75848018	WBP2	ENSG00000132471.11	-	intron	mRNA	1.63734	0.0297246	1	Hyper-m6A	#N/A
chr19:36102669-36102820	WDR62	ENSG00000075702.16	+	CDS	mRNA	1.53613	0.000272492	1	Hyper-m6A	#N/A
chr11:62832959-62834532	WDR74	ENSG00000133316.15	-	intron	mRNA	1.20574	0.00220263	1	Hyper-m6A	#N/A
chr1:111449112-111449278	WDR77	ENSG00000116455.13	-	5UTR	mRNA	0.738128	0.0354966	1	Hyper-m6A	#N/A
chr1:42700870-42702151	YBX1	ENSG00000065978.18	+	intron	mRNA	0.774786	0.0112919	1	Hyper-m6A	#N/A
chr1:28737016-28737215	YTHDF2	ENSG00000198492.15	+	5UTR	mRNA	1.72277	0.0322499	1	Hyper-m6A	#N/A
chr8:100918613-100919310	YWHAZ	ENSG00000164924.17	-	3UTR	mRNA	0.929523	0.0426284	1	Hyper-m6A	Viral carcinogenesis,Oocyte meiosis,PI3K-Akt signaling pathway,Cell cycle,Hippo signaling pathway,Hepatitis B,Hepatitis C,Pathogenic Escherichia coli infection
chr8:100919408-100920155	YWHAZ	ENSG00000164924.17	-	3UTR	mRNA	2.08469	0.0312957	1	Hyper-m6A	Viral carcinogenesis,Oocyte meiosis,PI3K-Akt signaling pathway,Cell cycle,Hippo signaling pathway,Hepatitis B,Hepatitis C,Pathogenic Escherichia coli infection
chr14:100277656-100278006	YY1	ENSG00000100811.11	+	3UTR	mRNA	0.145334	0.0331766	1	Hyper-m6A	#N/A
chr11:10878427-10878577	ZBED5-AS1	ENSG00000247271.6	+	exon	Long non-coding RNA	3.02389	0.004773	1	Hyper-m6A	#N/A
chr2:186495272-186501353	ZC3H15	ENSG00000065548.17	+	intron	mRNA	0.637648	0.0135074	1	Hyper-m6A	#N/A
chr2:186501401-186505189	ZC3H15	ENSG00000065548.17	+	intron	mRNA	1.20325	0.0141647	1	Hyper-m6A	#N/A
chr10:112432395-112433414	ZDHHC6	ENSG00000023041.11	-	intron	mRNA	1.1554	0.018954	1	Hyper-m6A	#N/A
chr11:123724820-123725168	ZNF202	ENSG00000166261.10	-	3UTR	mRNA	2.75214	0.0227571	1	Hyper-m6A	#N/A
chr19:44234768-44274780	ZNF235	ENSG00000159917.14	-	intron	mRNA	0.154488	0.0428539	1	Hyper-m6A	Herpes simplex virus 1 infection
chr3:44442502-44442752	ZNF445	ENSG00000185219.16	-	3UTR	mRNA	2.61189	0.0398677	1	Hyper-m6A	#N/A
chr16:88437759-88438110	ZNF469	ENSG00000225614.2	+	CDS	mRNA	2.34509	0.0348805	1	Hyper-m6A	#N/A
chr16:30423766-30424014	ZNF771	ENSG00000179965.11	+	intron	mRNA	1.06909	0.00608927	1	Hyper-m6A	#N/A
chr10:124983658-124985516	ZRANB1	ENSG00000019995.6	+	intron	mRNA	0.558228	0.0331449	1	Hyper-m6A	#N/A
