# Supplementary material for: YTHDF1 links hypoxia adaptation and non-small cell lung cancer progression
Source: Nat Commun. 2019 Oct 25;10:4892. doi: 10.1038/s41467-019-12801-6 (PMC6814821; doi:10.1038/s41467-019-12801-6)
Supplement: Supplementary file 9 — Supplementary Data 6 [file 41467_2019_12801_MOESM9_ESM.xlsx]

## Sheet: antibody
Name	Catalog number	Concentration	Source	Raised in
Click-iT Edu Imaging Kits	C10337		invitrogen
YTHDF1	nbp1-52865	1:500	NOVUS	Rabbit
YTHDF1	17479-1-AP	1:1000	Proteintech	Rabbit
p27	610241	1:2000	BD	Mouse
CDK2	10122-1-AP	1:1000	Proteintech	Rabbit
CDK4	ab108357	1:1000	abcam	Rabbit
CDK6	ab124821	1:1000	abcam	Rabbit
CyclinD1	60186-1-1g	1:1000	Proteintech	Mouse
Laminb	ab16048	1:2000	abcam	Rabbit
β-actin	60008-1-1g	1:5000	Proteintech	Mouse
GAPDH	60004-1-Ig	1:10000	Proteintech	Mouse
PARP	9542S	1:500	CST	Rabbit
Cleaved Caspase3	9661S	1:500	CST	Rabbit
Bcl-2	15071S	1:1000	CST	Mouse
Bax	ab77566	1:1000	abcam	Mouse
Nrf2	ab62352	1:1000	abcam	Rabbit
Keap1	10503-2-AP	1:2000	Proteintech	Rabbit
AKR1C1	ab192785	1:1000	abcam	Rabbit
AKR1C2	ab199608	1:1000	abcam	Rabbit
DDP	p4394		sigma
DMSO	D8370		Solarbio
BPS	4906-68-7	40µM	Cayman
TTF-1	MAB-0599	ready-to-use	MAXIM Biotechnologies	Mouse
NapsinA	MAB-0704	ready-to-use	MAXIM Biotechnologies	Mouse

## Sheet: primers
Name	Primer(5'-3')
human CDK2_qPCR_F	GTGGGCCCGGCAAGATTTTAG
human CDK2_qPCR_R	GCCGAAATCCGCTTGTTAGGG
human CDK6_qPCR_F	TGCACAGTGTCACGAACAGA
human CDK6_qPCR_R	ACCTCGGAGAAGCTGAAACA
human KEAP1_qPCR_F	CTGGAGGATCATACCAAGCAGG
human KEAP1_qPCR_R	GAACATGGCCTTGAAGACAGG
human YTHDF1_qPCR_F	TGATCTAATGTGAAATGTAAG
human YTHDF1_qPCR_R	CTTACATTTCACATTAGATCA
human Nrf2_qPCR_F	TGCCCCTGGAAGTGTCAAACA
human Nrf2_qPCR_R	CAACAGGGAGGTTAATGATTT
human KEAP1_qPCR_F	CTGGAGGATCATACCAAGCAGG
human KEAP1_qPCR_R	GAACATGGCCTTGAAGACAGG
human AKR1C1_qPCR_F	CATGCCTGTCCTGGGATTT
human AKR1C1_qPCR_R	AGAATCAATATGGCGGAAGC
human CyclinD1_qPCR_F	GCTCCTGTGCTGCGAAGT
human CyclinD1_qPCR_R	TGTTCCTCTCAGACCTCCAG
human CDK4_qPCR_F	ATGGCTACCTCTCGATATGAGC
human CDK4_qPCR_R	CATTGGGGACTCTCACACTCT
human GCLC_qPCR_F	ATGCCATGGGATTTGGAAT
human GCLC_qPCR_R	AGATATACTGCAGGCTTGGAATG
human GCLM_qPCR_F	GACAAAACACAGTTGGAACAGC
human GCLM_qPCR_R	CAGTCAAATCTGGTGGCATC
human GR_qPCR_F	CACGGAGGAGCTGGAGAAC
human GR_qPCR_R	CGACAAAGTCTTTTTAACCTCCTT
human TR_qPCR_F	CAGACGGGGAGGCTTTTC
human TR_qPCR_R	CCGAGAGCGTTCCTTTCA
human NQO1_qPCR_F	ATGTATGACAAAGGACCCTTCC
human NQO1_qPCR_R	TCCCTTGCAGAGAGTACATGG
cattle YTHDF1_qPCR_F	CTGGGGGACTAGTGGGTCTC
cattle YTHDF1_qPCR_R	GTGTAGCTGTTCCCGTAGGC
cattle YTHDF2_qPCR_F	GGAAAGGCCCCGTTTACTTA
cattle YTHDF2_qPCR_R	TCATTTCTGCGACACCACA
cattle YTHDF3_qPCR_F	TGTAGGAACAGCATTGAGCAG
cattle YTHDF3_qPCR_R	CTAACCGGGGGCACACTAT
cattle GAPDH_qPCR_F	AATTCTGGCAAAGTGGACATC
cattle GAPDH_qPCR_R	GACCATGTAGTGAAGGTCAATGAA
YTHDF1 genotyping P1	TGTGCCCTTCAACCCAGTG
YTHDF1 genotyping P2	CTCGGTAGCTCCCCAGTATCAT
YTHDF1 genotyping P3	CAGTCCAATCCGGTGAGTTTATCT
YTHDF1 genotyping P4	AAGCTATCCACCTCCCTCTGTATG
YTHDF1 Sh1# Forward oligos	CCGGACAGACAGTGTGATGGATGATCTCGAGATCATCCATCACACTGTCTGTTTTTTG
YTHDF1 Sh1# Reverse oligos	AATTCAAAAAACAGACAGTGTGATGGATGATCTCGAGATCATCCATCACACTGTCTGT
YTHDF1 Sh2#Forward Oligos	CCGGTCACTTCCTCTGAACTGTTACCTCGAGGTAACAGTTCAGAGGAAGTGATTTTTG
YTHDF1 Sh2#Reverse Oligos	AATTCAAAAATCACTTCCTCTGAACTGTTACCTCGAGGTAACAGTTCAGAGGAAGTGA
